# Supplementary material for: Identification of Genes Relevant to Pesticides and Biology from Global Transcriptome Data of Monochamus alternatus Hope (Coleoptera: Cerambycidae) Larvae
Source: PLoS One. 2016 Jan 27;11(1):e0147855. doi: 10.1371/journal.pone.0147855 (PMC4729689; doi:10.1371/journal.pone.0147855)
Supplement: S1 Table — (XLSX) [file pone.0147855.s002.xlsx]

## Sheet: Sheet1
S1 Table. Gene Ontology of Monochamus alternatus Hope unigenes.
Unigene ID	GO
c10001.graph_c0	GO:0003735	GO:0005840	GO:0006412
c10002.graph_c0	GO:0003735	GO:0005840	GO:0006412
c10003.graph_c0	GO:0000413	GO:0003755	GO:0005737	GO:0006457	GO:0042277
c10004.graph_c0	GO:0003735	GO:0005840	GO:0006412
c10005.graph_c0	GO:0003735	GO:0005840	GO:0006412
c10006.graph_c1	GO:0003746	GO:0004364	GO:0005634	GO:0005811	GO:0005829	GO:0005853	GO:0005875	GO:0006414	GO:0035071
c10007.graph_c0	GO:0003735	GO:0005840	GO:0006412	GO:0019843
c10008.graph_c0	GO:0005488
c10011.graph_c0	GO:0008270	GO:0008745	GO:0009253
c10012.graph_c0	GO:0008073	GO:0043086
c10014.graph_c1	GO:0003735	GO:0005840	GO:0006412
c10015.graph_c0	GO:0000022	GO:0003735	GO:0006364	GO:0006412	GO:0006955	GO:0022627	GO:0042274	GO:0051298
c10016.graph_c0	GO:0004129	GO:0005507	GO:0005743	GO:0016021	GO:0022900	GO:0070469
c10017.graph_c0	GO:0003735	GO:0005875	GO:0006412	GO:0006464	GO:0006511	GO:0022625
c10019.graph_c0	GO:0005634	GO:0006662	GO:0006974	GO:0006979	GO:0008340	GO:0009055	GO:0015035	GO:0022900	GO:0045454	GO:0050832
c1002.graph_c0	GO:0050794
c10020.graph_c0	GO:0003723	GO:0003735	GO:0006412	GO:0015935
c10021.graph_c0	GO:0009631
c10022.graph_c0	GO:0003954	GO:0005747	GO:0006120
c10023.graph_c0	GO:0005737	GO:0009968
c10024.graph_c0	GO:0003677	GO:0003713	GO:0006355
c10025.graph_c0	GO:0003824	GO:0005488	GO:0071704
c10028.graph_c0	GO:0005634	GO:0046872
c10030.graph_c0	GO:0008270	GO:0016740
c10031.graph_c0	GO:0000022	GO:0000228	GO:0003723	GO:0003735	GO:0005730	GO:0006412	GO:0022627
c10033.graph_c0	GO:0003735	GO:0005840	GO:0006412
c10034.graph_c0	GO:0003735	GO:0005840	GO:0006412
c10035.graph_c0	GO:0004099	GO:0005576	GO:0005975	GO:0006030	GO:0008061	GO:0051060
c10036.graph_c0	GO:0005750	GO:0005811	GO:0006122	GO:0008121	GO:0048039
c10038.graph_c0	GO:0000276	GO:0005811	GO:0008553	GO:0015992	GO:0046331
c10039.graph_c0	GO:0005747	GO:0006120	GO:0008137
c10041.graph_c0	GO:0003779	GO:0031032
c10042.graph_c0	GO:0000276	GO:0005811	GO:0008553	GO:0015986
c10043.graph_c0	GO:0005840	GO:0042254
c10044.graph_c0	GO:0005509	GO:0032440	GO:0055114
c10047.graph_c0	GO:0005783	GO:0007311	GO:0009951	GO:0050708	GO:0070613
c10048.graph_c0	GO:0005739	GO:0006091	GO:0016491	GO:0044425	GO:0046872	GO:0055114
c10049.graph_c0	GO:0005634	GO:0005737	GO:0045892	GO:0046983
c10054.graph_c0	GO:0004842	GO:0016567
c10056.graph_c0	GO:0004727	GO:0005737	GO:0005886	GO:0006470	GO:0008138
c10058.graph_c0	GO:0005622	GO:0006888
c10059.graph_c0	GO:0005956	GO:0016055	GO:0016301	GO:0019887	GO:0045859
c10061.graph_c0	GO:0005515	GO:0008152	GO:0016740	GO:0030036	GO:0043229	GO:0046872	GO:0097159	GO:1901363
c10062.graph_c0	GO:0003735	GO:0006412	GO:0015935
c10064.graph_c0	GO:0032502	GO:0044763	GO:0048477
c10069.graph_c0	GO:0042302
c10070.graph_c0	GO:0000243	GO:0000381	GO:0000387	GO:0000395	GO:0003729	GO:0005685	GO:0007052	GO:0008270	GO:0022008	GO:0030619	GO:0071004
c10071.graph_c0	GO:0004129	GO:0005751	GO:0005811	GO:0006123
c10073.graph_c0	GO:0005488	GO:0005739	GO:0005811	GO:0044710
c10075.graph_c0	GO:0000786	GO:0003677	GO:0005634	GO:0006334	GO:0046982
c10079.graph_c0	GO:0003677	GO:0003899	GO:0005665	GO:0006366	GO:0007095
c10080.graph_c0	GO:0003735	GO:0005840	GO:0006412
c10081.graph_c0	GO:0003735	GO:0005840	GO:0006412
c10082.graph_c0	GO:0004177	GO:0006508	GO:0008235	GO:0009987	GO:0046872
c10083.graph_c0	GO:0030529	GO:0043232	GO:0044238	GO:0044260	GO:0097159	GO:1901363
c10085.graph_c0	GO:0004784	GO:0005737	GO:0006801	GO:0046872	GO:0055114
c10086.graph_c0	GO:0005488	GO:0016020
c10087.graph_c0	GO:0000022	GO:0002119	GO:0003735	GO:0006412	GO:0009792	GO:0018996	GO:0022625	GO:0040018	GO:0040035
c10093.graph_c0	GO:0005840	GO:0042254
c10095.graph_c0	GO:0004252	GO:0006508
c10097.graph_c0	GO:0000166	GO:0003684	GO:0005634	GO:0006289	GO:0007165
c1010.graph_c0	GO:0005488
c10100.graph_c0	GO:0006950
c10105.graph_c0	GO:0004129	GO:0005506	GO:0005743	GO:0006119	GO:0009055	GO:0009060	GO:0016021	GO:0020037	GO:0022900	GO:0070469
c10106.graph_c0	GO:0005634	GO:0043566
c10108.graph_c0	GO:0004693	GO:0005515	GO:0006468	GO:0007057	GO:0007488	GO:0008054	GO:0008080	GO:0016538	GO:0035186	GO:0045842
c10109.graph_c0	GO:0003735	GO:0005840	GO:0006412
c10115.graph_c0	GO:0003735	GO:0005840	GO:0006412
c10117.graph_c0	GO:0000003	GO:0002119	GO:0003735	GO:0006412	GO:0009792	GO:0018996	GO:0022627	GO:0040010
c10118.graph_c0	GO:0003735	GO:0005840	GO:0006412
c10121.graph_c0	GO:0002168	GO:0005739	GO:0005811	GO:0009055	GO:0016020	GO:0020037	GO:0035206	GO:0044710	GO:0045610	GO:0046872	GO:0051726
c10125.graph_c0	GO:0003723	GO:0003735	GO:0006412	GO:0015935
c10126.graph_c0	GO:0046983
c10127.graph_c0	GO:0000166	GO:0003735	GO:0005840	GO:0006412
c10130.graph_c0	GO:0003735	GO:0005840	GO:0006412
c10134.graph_c0	GO:0016021
c10135.graph_c0	GO:0000786	GO:0003677	GO:0005634	GO:0006334	GO:0046982
c10137.graph_c0	GO:0005737	GO:0008180
c10138.graph_c0	GO:0003677	GO:0005634
c10139.graph_c0	GO:0003735	GO:0006414	GO:0009792	GO:0022625
c10142.graph_c0	GO:0003735	GO:0006412	GO:0022627
c10144.graph_c0	GO:0046872
c10145.graph_c0	GO:0005811
c10146.graph_c0	GO:0005179	GO:0005576	GO:0009987
c10149.graph_c0	GO:0016021	GO:0016192
c1015.graph_c0	GO:0003676	GO:0005634	GO:0008270
c10150.graph_c0	GO:0000003	GO:0003735	GO:0006407	GO:0006412	GO:0006915	GO:0018996	GO:0022627	GO:0040010
c10153.graph_c0	GO:0015630
c10155.graph_c0	GO:0005654	GO:0006355
c10157.graph_c0	GO:0000398	GO:0005681	GO:0030532	GO:0033962
c10158.graph_c0	GO:0005507	GO:0008152
c10160.graph_c0	GO:0005622
c10161.graph_c0	GO:0001751	GO:0005737	GO:0005886	GO:0007173	GO:0042675
c10162.graph_c0	GO:0005214
c10163.graph_c0	GO:0009987	GO:0015935
c10165.graph_c0	GO:0005488	GO:0044710	GO:0046331
c10166.graph_c0	GO:0003824	GO:0016020
c10167.graph_c0	GO:0016757
c10168.graph_c0	GO:0003677	GO:0004364	GO:0005737	GO:0006559	GO:0006572	GO:0006749	GO:0008270	GO:0016034
c10169.graph_c0	GO:0004298	GO:0005634	GO:0005737	GO:0005839	GO:0051603
c10170.graph_c0	GO:0004799	GO:0006231	GO:0006235	GO:0022008	GO:0032259
c10170.graph_c1	GO:0004372	GO:0005739	GO:0009069	GO:0009792	GO:0030170
c10173.graph_c0	GO:0016740
c10174.graph_c0	GO:0000302	GO:0003954	GO:0008340
c10175.graph_c0	GO:0000381	GO:0000790	GO:0003700	GO:0005515	GO:0005783	GO:0006355	GO:0006465	GO:0007424	GO:0016020	GO:0030532	GO:0034620	GO:0042500
c10186.graph_c0	GO:0000166	GO:0044267
c10189.graph_c0	GO:0003924	GO:0003956	GO:0005525	GO:0005769	GO:0005829	GO:0005886	GO:0005912	GO:0006471	GO:0007112	GO:0007264	GO:0007269	GO:0007283	GO:0007520	GO:0015031	GO:0016197	GO:0030036	GO:0048149	GO:0048488	GO:0055037
c1019.graph_c0	GO:0005488
c10192.graph_c0	GO:0016020	GO:0055114
c10193.graph_c0	GO:0005875
c10194.graph_c0	GO:0002009	GO:0002119	GO:0004871	GO:0005525	GO:0005622	GO:0007264	GO:0007281	GO:0009792	GO:0010171	GO:0018996	GO:0032940	GO:0040010	GO:0040035	GO:0040039
c10195.graph_c0	GO:0004748	GO:0005971	GO:0006260	GO:0006919	GO:0009186	GO:0022008	GO:0046914	GO:0055114
c10197.graph_c0	GO:0005622
c10200.graph_c0	GO:0003824	GO:0034645	GO:0090304
c10202.graph_c0	GO:0005488	GO:0006355	GO:0007049	GO:0007178	GO:0007423	GO:0007472	GO:0009966	GO:0035114	GO:0035120	GO:0044464	GO:0048523	GO:0048610	GO:0048667	GO:0048812	GO:0090304
c10204.graph_c0	GO:0016874
c10205.graph_c0	GO:0006810	GO:0008021	GO:0040017	GO:0051649
c10206.graph_c0	GO:0005856	GO:0044763
c10210.graph_c0	GO:0008233
c10211.graph_c0	GO:0005509	GO:0032440	GO:0055114
c10216.graph_c0	GO:0006139	GO:0016301
c10222.graph_c0	GO:0030246
c10223.graph_c0	GO:0004298	GO:0005634	GO:0005737	GO:0006511	GO:0019773
c10227.graph_c0	GO:0000022	GO:0000228	GO:0003735	GO:0005730	GO:0015935
c10228.graph_c0	GO:0000003	GO:0002119	GO:0008340	GO:0009792	GO:0040010
c10233.graph_c0	GO:0000003	GO:0002119	GO:0005515	GO:0008340	GO:0009792	GO:0040007
c10237.graph_c0	GO:0000166	GO:0000226	GO:0000398	GO:0003729	GO:0005515	GO:0005737	GO:0006406	GO:0007173	GO:0007294	GO:0007312	GO:0007317	GO:0035145	GO:0046595	GO:0071013
c10238.graph_c0	GO:0005524	GO:0006200	GO:0016887
c10243.graph_c0	GO:0004298	GO:0005634	GO:0005737	GO:0005839	GO:0051603
c10246.graph_c0	GO:0016740
c10247.graph_c0	GO:0000003	GO:0002119	GO:0008340	GO:0009792	GO:0016787	GO:0019915	GO:0040010	GO:0040011	GO:0097159	GO:1901363
c10248.graph_c0	GO:0005975	GO:0016810
c10250.graph_c0	GO:0003677	GO:0006355
c10257.graph_c0	GO:0003824
c10260.graph_c0	GO:0005515	GO:0005739
c10265.graph_c0	GO:0046872
c10268.graph_c0	GO:0000786	GO:0003677	GO:0005634	GO:0005811	GO:0006334	GO:0042742	GO:0046982	GO:0051298
c10270.graph_c0	GO:0003735	GO:0005840	GO:0006412
c10276.graph_c0	GO:0016301
c10284.graph_c0	GO:0005787	GO:0006465	GO:0006508	GO:0008236	GO:0016021
c1029.graph_c0	GO:0016491	GO:0046872
c10294.graph_c0	GO:0003743	GO:0004089	GO:0006413
c10296.graph_c0	GO:0000413	GO:0003755	GO:0005829	GO:0005875	GO:0006457	GO:0008024	GO:0016538	GO:0019908	GO:0035071
c10297.graph_c0	GO:0000022	GO:0003735	GO:0005840	GO:0010467	GO:0034645	GO:0043025	GO:0044238	GO:0051298
c10302.graph_c0	GO:0016787
c10304.graph_c0	GO:0001964	GO:0002121	GO:0005515	GO:0005634	GO:0006355	GO:0007464	GO:0008406	GO:0016199	GO:0019730	GO:0031987	GO:0045467	GO:0045476	GO:0048854
c10306.graph_c0	GO:0003735	GO:0005840	GO:0006412
c10308.graph_c0	GO:0004175	GO:0005524	GO:0005737	GO:0008540	GO:0017111	GO:0043161
c10312.graph_c0	GO:0004842	GO:0005634	GO:0006281	GO:0007052	GO:0016567	GO:0051299
c10314.graph_c0	GO:0004322	GO:0005737	GO:0006826	GO:0006879	GO:0008199	GO:0055114
c10315.graph_c0	GO:0016887
c10318.graph_c0	GO:0005488	GO:0016772	GO:0044238	GO:0044260
c10322.graph_c0	GO:0000302	GO:0005747	GO:0006120	GO:0008137	GO:0008340	GO:0032981	GO:0046872	GO:0048038	GO:0051539
c10324.graph_c0	GO:0008270
c10326.graph_c0	GO:0000413	GO:0003755	GO:0005528	GO:0005737	GO:0006457	GO:0006974	GO:0016020
c10327.graph_c0	GO:0016491	GO:0046872
c10329.graph_c0	GO:0004497	GO:0005506	GO:0009055	GO:0016705	GO:0020037	GO:0055114
c10331.graph_c0	GO:0003735	GO:0005840	GO:0006412
c10332.graph_c0	GO:0016787
c10333.graph_c0	GO:0016491	GO:0055114
c10335.graph_c0	GO:0005634	GO:0006355
c10337.graph_c0	GO:0007606
c10340.graph_c0	GO:0005488
c10342.graph_c0	GO:0003924	GO:0005200	GO:0005525	GO:0005737	GO:0005874	GO:0006184	GO:0007017	GO:0051258
c10344.graph_c0	GO:0016020	GO:0016627	GO:0044238	GO:0044424	GO:0044710	GO:0071704
c10346.graph_c0	GO:0003723	GO:0003735	GO:0006412	GO:0015934
c10347.graph_c0	GO:0004148	GO:0045454	GO:0050660	GO:0055114
c10348.graph_c0	GO:0004768	GO:0005886	GO:0006633	GO:0007053	GO:0007283	GO:0016006	GO:0016021	GO:0042284	GO:0055114	GO:0070938
c10351.graph_c0	GO:0000139	GO:0005789	GO:0008120	GO:0043066
c10361.graph_c0	GO:0004683	GO:0004687	GO:0005524	GO:0005875	GO:0006468
c10362.graph_c0	GO:0004497	GO:0005506	GO:0009055	GO:0016705	GO:0020037	GO:0055114
c10364.graph_c0	GO:0005634
c10365.graph_c0	GO:0003735	GO:0005840	GO:0006412
c10367.graph_c0	GO:0003743	GO:0006413
c10370.graph_c0	GO:0003677	GO:0003899	GO:0004221	GO:0005665	GO:0005703	GO:0005737	GO:0005875	GO:0006366	GO:0006511	GO:0007095	GO:0016579	GO:0022008
c10373.graph_c0	GO:0000815	GO:0015031
c10374.graph_c0	GO:0004674	GO:0005524	GO:0006468
c10375.graph_c0	GO:0046872
c10376.graph_c0	GO:0016758
c10379.graph_c0	GO:0003954
c10389.graph_c0	GO:0008270	GO:0008745	GO:0009253
c10391.graph_c0	GO:0004983	GO:0007186	GO:0016021
c10392.graph_c0	GO:0008233
c10393.graph_c0	GO:0016491
c10394.graph_c0	GO:0005811	GO:0008411	GO:0016787	GO:0022008
c10395.graph_c0	GO:0001964	GO:0002121	GO:0005515	GO:0005634	GO:0006355	GO:0007464	GO:0008406	GO:0016199	GO:0019730	GO:0031987	GO:0045467	GO:0045476	GO:0048854
c10399.graph_c0	GO:0000166	GO:0003676	GO:0003824	GO:0016043	GO:0043167	GO:0044763
c10404.graph_c0	GO:0008152	GO:0016020	GO:0016787	GO:0043227
c10407.graph_c0	GO:0016787
c10408.graph_c0	GO:0006810
c10409.graph_c0	GO:0005840
c10414.graph_c0	GO:0016491	GO:0046872
c10418.graph_c0	GO:0004842	GO:0051726
c10426.graph_c0	GO:0005524	GO:0006468	GO:0008353	GO:0016055
c10428.graph_c0	GO:0003700	GO:0006355	GO:0043565
c10430.graph_c0	GO:0005488
c10432.graph_c0	GO:0008233	GO:0044424
c10432.graph_c1	GO:0004175	GO:0005839	GO:0006974	GO:0032504	GO:0051603
c10435.graph_c0	GO:0003735	GO:0005763	GO:0006412
c10442.graph_c0	GO:0000151	GO:0000398	GO:0004842	GO:0005875	GO:0016567	GO:0071011	GO:0071013
c10443.graph_c0	GO:0004298	GO:0005634	GO:0005737	GO:0006511	GO:0019773
c10444.graph_c0	GO:0005488
c10445.graph_c0	GO:0043565
c10449.graph_c0	GO:0005740	GO:0005811	GO:0016491	GO:0055114
c10453.graph_c0	GO:0004512	GO:0006021	GO:0008654
c10454.graph_c0	GO:0001964	GO:0002121	GO:0005515	GO:0005634	GO:0006355	GO:0007464	GO:0008406	GO:0016199	GO:0019730	GO:0031987	GO:0045467	GO:0045476	GO:0048854
c10456.graph_c0	GO:0001964	GO:0002121	GO:0005515	GO:0005634	GO:0006355	GO:0007464	GO:0008406	GO:0016199	GO:0019730	GO:0031987	GO:0045467	GO:0045476	GO:0048854
c10457.graph_c0	GO:0000022	GO:0005840
c10459.graph_c0	GO:0005184	GO:0006464	GO:0007430	GO:0007476	GO:0015031	GO:0031395	GO:0035090	GO:0043195	GO:0044130	GO:0045571	GO:0046425	GO:0048082	GO:0060439	GO:0071855
c10461.graph_c0	GO:0003924	GO:0005200	GO:0005525	GO:0005737	GO:0005874	GO:0006184	GO:0007017	GO:0051258
c10464.graph_c0	GO:0005200	GO:0005524	GO:0005737	GO:0005884	GO:0006909	GO:0014866
c10467.graph_c0	GO:0005524	GO:0006986	GO:0009408	GO:0032440	GO:0055114
c10473.graph_c0	GO:0005576	GO:0008234	GO:0019538	GO:0030574
c10474.graph_c0	GO:0005200	GO:0005524	GO:0005737	GO:0005884	GO:0007010	GO:0070359
c10475.graph_c0	GO:0005488	GO:0016772	GO:0016787
c10484.graph_c0	GO:0005488
c10489.graph_c0	GO:0044763
c10490.graph_c0	GO:0004568	GO:0005576	GO:0005975	GO:0006032	GO:0008061	GO:0016491	GO:0046872	GO:0055114
c10491.graph_c0	GO:0000502	GO:0004175	GO:0006508
c10492.graph_c0	GO:0006457	GO:0016272	GO:0051082
c10501.graph_c0	GO:0004683	GO:0004687	GO:0005200	GO:0005524	GO:0005875	GO:0006468
c10510.graph_c0	GO:0003938	GO:0005737	GO:0006177	GO:0030554	GO:0046872	GO:0055114
c10514.graph_c0	GO:0008270	GO:0016297	GO:0016417	GO:0016491	GO:0055114
c10515.graph_c0	GO:0003700	GO:0005634	GO:0006355	GO:0016021	GO:0043565
c10527.graph_c0	GO:0000151	GO:0004842	GO:0005634	GO:0005737	GO:0006511	GO:0007465	GO:0008270	GO:0010498	GO:0016567	GO:0043621	GO:0045676
c10531.graph_c0	GO:0003779	GO:0016055	GO:0030837	GO:0035320	GO:2000039
c10538.graph_c0	GO:0000166	GO:0000902	GO:0005634	GO:0005737	GO:0007010	GO:0015630	GO:0022008	GO:0022402	GO:0043234	GO:0044430	GO:0050794	GO:0051321	GO:0071822
c10548.graph_c0	GO:0005622	GO:0008270
c1055.graph_c0	GO:0006259
c10554.graph_c0	GO:0006909	GO:0007430	GO:0060439
c10555.graph_c0	GO:0004198	GO:0005737	GO:0006508	GO:0007399	GO:0007632	GO:0008270
c10559.graph_c0	GO:0009987	GO:0016740
c10562.graph_c0	GO:0004069	GO:0006520	GO:0009058	GO:0030170	GO:0080130
c10563.graph_c0	GO:0005488	GO:0009987
c10565.graph_c0	GO:0005488
c10568.graph_c0	GO:0016597	GO:0016757
c10569.graph_c0	GO:0005198	GO:0006886	GO:0016192	GO:0016905	GO:0030126
c10570.graph_c0	GO:0003824	GO:0044237
c10575.graph_c0	GO:0007275	GO:0044763	GO:0044767	GO:0048856
c10585.graph_c0	GO:0005109	GO:0005886	GO:0007298	GO:0016021	GO:0042067	GO:0070593	GO:0090175
c10599.graph_c0	GO:0003824
c10613.graph_c0	GO:0003676	GO:0003824	GO:0006259	GO:0046872
c10615.graph_c0	GO:0016740
c10617.graph_c0	GO:0004721	GO:0005634	GO:0006397
c10623.graph_c0	GO:0003676
c10625.graph_c0	GO:0090175
c10635.graph_c0	GO:0004035	GO:0016311	GO:0035094
c10640.graph_c0	GO:0097159	GO:1901363
c10645.graph_c0	GO:0004114	GO:0007165	GO:0008152	GO:0046872
c10652.graph_c0	GO:0015078	GO:0015991	GO:0016021	GO:0033179
c10660.graph_c0	GO:0003824
c10666.graph_c0	GO:0008233
c10673.graph_c0	GO:0016787
c10676.graph_c0	GO:0009987	GO:0016740
c10677.graph_c0	GO:0004871	GO:0005543	GO:0035556
c10685.graph_c0	GO:0005112	GO:0016324	GO:0035152	GO:0045746	GO:0046716
c10690.graph_c0	GO:0005262	GO:0007269	GO:0007274	GO:0007614	GO:0007615	GO:0008344	GO:0031594	GO:0042734	GO:0048167	GO:0048788	GO:0048789	GO:0048790
c10696.graph_c0	GO:0016021	GO:0016740
c10697.graph_c0	GO:0003824	GO:0016020
c10699.graph_c0	GO:0097159	GO:1901363
c10702.graph_c0	GO:0016740
c10705.graph_c0	GO:0046872
c10717.graph_c0	GO:0016887
c10723.graph_c0	GO:0044765
c10726.graph_c0	GO:0000003	GO:0000166	GO:0001508	GO:0002119	GO:0005391	GO:0006813	GO:0006814	GO:0006937	GO:0009792	GO:0010248	GO:0016020	GO:0030163	GO:0040007	GO:0043167
c10731.graph_c0	GO:0016791	GO:0044238	GO:0044260
c10733.graph_c0	GO:0004714	GO:0004716	GO:0005524	GO:0006468	GO:0007155	GO:0007165
c10734.graph_c0	GO:0000398	GO:0000793	GO:0005680	GO:0007067	GO:0008054	GO:0022008	GO:0031145	GO:0071011	GO:0090302
c10735.graph_c0	GO:0004672	GO:0010467	GO:0044267	GO:0097159	GO:1901363
c10739.graph_c0	GO:0000166	GO:0006810	GO:0009987	GO:0016887
c10741.graph_c0	GO:0016757
c10759.graph_c0	GO:0005525	GO:0005730	GO:0042254
c10761.graph_c0	GO:0003824	GO:0009987	GO:0043167	GO:0097159	GO:1901363
c10764.graph_c0	GO:0005515
c10771.graph_c0	GO:0000285	GO:0005524	GO:0005737	GO:0006457	GO:0051082
c10774.graph_c0	GO:0044699
c1078.graph_c0	GO:0003824	GO:0005783	GO:0005811	GO:0007268	GO:0007411	GO:0010890	GO:0035282
c10785.graph_c0	GO:0001664	GO:0003924	GO:0004871	GO:0005525	GO:0005834	GO:0006184	GO:0007188	GO:0031683	GO:0060158
c10787.graph_c0	GO:0004553	GO:0005975	GO:0030246
c10796.graph_c0	GO:0046872
c10798.graph_c0	GO:0000786	GO:0003677	GO:0005634	GO:0006334	GO:0016491	GO:0046982	GO:0055114
c10800.graph_c0	GO:0005515	GO:0007276	GO:0016043	GO:0016477	GO:0022412	GO:0050794
c10801.graph_c0	GO:0016020
c10802.graph_c0	GO:0007275	GO:0016740	GO:0044763	GO:0044767
c10811.graph_c0	GO:0016491
c10816.graph_c0	GO:0003730	GO:0005634	GO:0005737	GO:0007067	GO:0007277	GO:0030529	GO:0045451
c10819.graph_c0	GO:0004871	GO:0007165	GO:0016020
c10820.graph_c0	GO:0004970	GO:0005234	GO:0005886	GO:0006811	GO:0016021	GO:0030054	GO:0035235	GO:0045211
c10825.graph_c0	GO:0017022	GO:0051445
c10839.graph_c0	GO:0016301
c1084.graph_c0	GO:0001754	GO:0005524	GO:0005739	GO:0005871	GO:0006886	GO:0007269	GO:0007303	GO:0007310	GO:0007317	GO:0007411	GO:0008017	GO:0008088	GO:0008103	GO:0008574	GO:0019227	GO:0030011	GO:0035371	GO:0040023	GO:0047497	GO:0048312	GO:0048741	GO:0048813
c10843.graph_c0	GO:0005096	GO:0008270	GO:0043547	GO:0051056
c10845.graph_c0	GO:0005488
c10846.graph_c0	GO:0003777	GO:0005524	GO:0005543	GO:0005871	GO:0005874	GO:0007411	GO:0007528	GO:0008017	GO:0008345	GO:0016188	GO:0047496	GO:0048490
c10848.graph_c0	GO:0005525
c1085.graph_c0	GO:0005488	GO:0043170	GO:0044238
c10851.graph_c0	GO:0005198	GO:0007155	GO:0015629	GO:0045296
c10861.graph_c0	GO:0003676	GO:0008270
c10879.graph_c0	GO:0003824
c10886.graph_c0	GO:0004386	GO:0006259	GO:0097159	GO:1901363
c10888.graph_c0	GO:0003920	GO:0009117	GO:0046872	GO:0055114
c10895.graph_c0	GO:0009653	GO:0009888	GO:0016020	GO:0044464	GO:0044763	GO:0044767	GO:0048513
c10901.graph_c0	GO:0008236
c10903.graph_c0	GO:0005001	GO:0005886	GO:0007415	GO:0008045	GO:0016162	GO:0030424	GO:0035335	GO:0050254
c10911.graph_c0	GO:0016020	GO:0016779
c10914.graph_c0	GO:0001964	GO:0002121	GO:0005515	GO:0005634	GO:0006355	GO:0007464	GO:0008406	GO:0016199	GO:0019730	GO:0031987	GO:0045467	GO:0045476	GO:0048854
c10915.graph_c0	GO:0016787
c10917.graph_c0	GO:0005488
c10921.graph_c0	GO:0005215
c10924.graph_c0	GO:0005488
c10925.graph_c0	GO:0005737	GO:0016740	GO:0044237	GO:0044238	GO:0071704
c10947.graph_c0	GO:0005524	GO:0017111
c10949.graph_c0	GO:0003677	GO:0005634	GO:0007398	GO:0007400	GO:0007419	GO:0007420	GO:0007450	GO:0007476	GO:0007485	GO:0007517	GO:0010629	GO:0021782	GO:0035222	GO:0035309	GO:0042659
c10957.graph_c0	GO:0000083	GO:0000122	GO:0001012	GO:0001077	GO:0004519	GO:0004867	GO:0005201	GO:0005509	GO:0005578	GO:0007113	GO:0007307	GO:0007424	GO:0007475	GO:0008069	GO:0008134	GO:0008284	GO:0008362	GO:0008630	GO:0019730	GO:0031523	GO:0035189	GO:0035206	GO:0040005	GO:0040007	GO:0042023	GO:0043565	GO:0045850	GO:0045944	GO:0046331	GO:0048813	GO:0051539	GO:0051726	GO:0060537
c10979.graph_c0	GO:0005215	GO:0016887
c1098.graph_c0	GO:0008340	GO:0035010	GO:0072347
c10980.graph_c0	GO:0016798
c10982.graph_c0	GO:0005543	GO:0007269	GO:0007613	GO:0008049	GO:0008355	GO:0008582	GO:0009408	GO:0043195	GO:0048149	GO:0071632
c10984.graph_c0	GO:0016575	GO:0017136	GO:0034739	GO:0090304
c1100.graph_c0	GO:0004582
c11000.graph_c0	GO:0006631	GO:0016491
c11001.graph_c0	GO:0003824
c11002.graph_c0	GO:0004373	GO:0005488	GO:0005604	GO:0005886	GO:0006974	GO:0007268	GO:0007476	GO:0007528	GO:0010353	GO:0022416	GO:0034641	GO:0044238	GO:0044249	GO:0044281	GO:0050916	GO:0071722	GO:1901564	GO:1901576
c11008.graph_c0	GO:0001964	GO:0002121	GO:0005515	GO:0005634	GO:0006355	GO:0007464	GO:0008406	GO:0016199	GO:0019730	GO:0031987	GO:0045467	GO:0045476	GO:0048854
c11010.graph_c0	GO:0000287	GO:0004402	GO:0004697	GO:0005524	GO:0006468	GO:0016573
c11011.graph_c0	GO:0005488	GO:0006259
c11013.graph_c0	GO:0008905
c1104.graph_c0	GO:0004879	GO:0005634	GO:0019915	GO:0030522	GO:0040015	GO:0040024	GO:0040034	GO:0043051	GO:0043565	GO:0045944	GO:0060179
c11042.graph_c0	GO:0008045	GO:0016201
c1105.graph_c0	GO:0016301	GO:0016787	GO:0044237
c11051.graph_c0	GO:0005245	GO:0005509	GO:0005891	GO:0034765	GO:0070588
c11053.graph_c0	GO:0004622
c11054.graph_c0	GO:0004143	GO:0007205	GO:0016310
c11060.graph_c0	GO:0003676	GO:0005112	GO:0005634	GO:0007400	GO:0007419	GO:0007422	GO:0007622	GO:0008104	GO:0008347	GO:0009786	GO:0016360	GO:0035050	GO:0042694	GO:0045035	GO:0045180	GO:0045746	GO:0045807	GO:0050767	GO:0055059	GO:0061320	GO:0061382
c11064.graph_c0	GO:0003676	GO:0006259	GO:0008233
c11067.graph_c0	GO:0000242	GO:0003924	GO:0005525	GO:0005874	GO:0006184	GO:0051258	GO:0051297
c11073.graph_c0	GO:0004842	GO:0016567
c11081.graph_c0	GO:0005488	GO:0016887
c11082.graph_c0	GO:0004930	GO:0007166
c11089.graph_c0	GO:0006886	GO:0016192
c11093.graph_c0	GO:0016757
c11097.graph_c0	GO:0005249	GO:0006813	GO:0008076	GO:0060072
c111.graph_c0	GO:0008152	GO:0008483	GO:0030170
c1110.graph_c0	GO:0044699
c11107.graph_c0	GO:0003333	GO:0015171	GO:0016021
c11111.graph_c0	GO:0003824
c11112.graph_c0	GO:0000022	GO:0022008
c11114.graph_c0	GO:0003700	GO:0005634	GO:0006355	GO:0008270	GO:0043565
c11123.graph_c0	GO:0007031
c11129.graph_c0	GO:0004889	GO:0005886	GO:0006811	GO:0016021	GO:0030054	GO:0045211
c11131.graph_c0	GO:0004674	GO:0007498	GO:0008307	GO:0008586	GO:0016310	GO:0030018	GO:0045214
c11131.graph_c1	GO:0000166	GO:0004674	GO:0016310
c11134.graph_c0	GO:0008152
c11139.graph_c0	GO:0006066	GO:0008812	GO:0045455	GO:0050660	GO:0055114
c11154.graph_c0	GO:0005249	GO:0005515	GO:0008076	GO:0042493	GO:0043005	GO:0043025	GO:0045433	GO:0048512	GO:0060072	GO:0071805
c11158.graph_c0	GO:0004579	GO:0006486	GO:0016020	GO:0022416	GO:0035220
c11160.graph_c0	GO:0005524	GO:0006200	GO:0016887
c11165.graph_c0	GO:0007154	GO:0035091
c11168.graph_c0	GO:0000980	GO:0001700	GO:0003700	GO:0005634	GO:0006355	GO:0007383	GO:0007409	GO:0007419	GO:0014019	GO:0035277	GO:0035284	GO:0042305	GO:0048813
c1117.graph_c0	GO:0005452	GO:0005886	GO:0006814	GO:0006821	GO:0008510	GO:0015701	GO:0015992	GO:0016021
c11172.graph_c0	GO:0017111
c11173.graph_c0	GO:0000049	GO:0004831	GO:0005524	GO:0005737	GO:0006437
c11181.graph_c0	GO:0005488
c11199.graph_c0	GO:0008233
c11202.graph_c0	GO:0003837	GO:0006807
c11205.graph_c0	GO:0007268
c11231.graph_c0	GO:0004329	GO:0004477	GO:0004488	GO:0005811	GO:0005829	GO:0006730
c11237.graph_c0	GO:0004672	GO:0005524	GO:0006468
c11238.graph_c0	GO:0000003	GO:0000447	GO:0000461	GO:0002119	GO:0003676	GO:0003735	GO:0005515	GO:0006414	GO:0009792	GO:0018996	GO:0022627	GO:0040007
c11245.graph_c0	GO:0003725	GO:0004525	GO:0005525	GO:0005634	GO:0007264	GO:0007294	GO:0015031	GO:0016075	GO:0022008	GO:0030727	GO:0031053
c11257.graph_c0	GO:0005488
c11258.graph_c0	GO:0004697	GO:0005524	GO:0005543	GO:0006468	GO:0017048	GO:0032440	GO:0035556	GO:0046872	GO:0055114
c11261.graph_c0	GO:0004672	GO:0005488	GO:0016310	GO:0044763
c11276.graph_c0	GO:0045169
c11280.graph_c0	GO:0016020
c11283.graph_c0	GO:0005515	GO:0005634	GO:0005737	GO:0006909	GO:0007391	GO:0042051	GO:0042332	GO:0046330	GO:0051726	GO:0072686
c11285.graph_c0	GO:0002752	GO:0008329	GO:0009897	GO:0010508	GO:0046790	GO:0051607
c11285.graph_c1	GO:0050896
c11290.graph_c0	GO:0001964	GO:0002121	GO:0005515	GO:0005634	GO:0006355	GO:0007464	GO:0008406	GO:0016199	GO:0019730	GO:0031987	GO:0045467	GO:0045476	GO:0048854
c11298.graph_c0	GO:0004114	GO:0007165	GO:0008152	GO:0046872
c11303.graph_c0	GO:0005576	GO:0008233
c11305.graph_c0	GO:0016491	GO:0055114
c11307.graph_c0	GO:0003735	GO:0005840	GO:0006412
c11307.graph_c1	GO:0000003	GO:0002119	GO:0003735	GO:0005840	GO:0006412	GO:0009792	GO:0018996	GO:0040007
c11308.graph_c0	GO:0016491
c1131.graph_c0	GO:0000165	GO:0004707	GO:0005524	GO:0006468	GO:0007474	GO:0008586	GO:0016318	GO:0030178	GO:0042332	GO:0045887
c11319.graph_c0	GO:0016787	GO:0048812
c1132.graph_c0	GO:0000166	GO:0009987	GO:0017111
c11326.graph_c0	GO:0016491	GO:0044710
c11333.graph_c0	GO:0005525	GO:0005622	GO:0007264	GO:0016020
c11337.graph_c0	GO:0016307	GO:0046854
c11343.graph_c0	GO:0003924	GO:0005200	GO:0005525	GO:0005737	GO:0005874	GO:0006184	GO:0016203	GO:0045298	GO:0051258	GO:0051298
c11347.graph_c0	GO:0097159	GO:1901363
c11357.graph_c0	GO:0005515	GO:0005634	GO:0007349	GO:0016567	GO:0030162	GO:0042067	GO:0042308	GO:0043065	GO:0045879	GO:0046330	GO:0046331
c11367.graph_c0	GO:0005739	GO:0019896	GO:0034986	GO:0042542	GO:0051881
c11374.graph_c0	GO:0002119	GO:0005102	GO:0005606	GO:0009792	GO:0010171	GO:0030155	GO:0030334	GO:0040018	GO:0045995
c11377.graph_c0	GO:0005488
c11378.graph_c0	GO:0005524	GO:0046854	GO:0046934	GO:0048015
c1138.graph_c0	GO:0004332	GO:0006096	GO:0008270
c11387.graph_c0	GO:0016798
c1139.graph_c0	GO:0006810	GO:0016021
c11396.graph_c0	GO:0003774	GO:0005524	GO:0016459
c11403.graph_c0	GO:0000166	GO:0003677	GO:0003723	GO:0003964	GO:0004190	GO:0006278	GO:0006508	GO:0015074	GO:0016020	GO:0046872
c11404.graph_c0	GO:0003677
c11405.graph_c0	GO:0005488	GO:0009987	GO:0016740
c11407.graph_c0	GO:0016192
c11411.graph_c0	GO:0000124	GO:0000910	GO:0005703	GO:0005737	GO:0005875	GO:0006355	GO:0006909	GO:0016772	GO:0035222	GO:0045747
c11412.graph_c0	GO:0005214
c11417.graph_c0	GO:0005488
c11418.graph_c0	GO:0004175	GO:0005524	GO:0005737	GO:0005838	GO:0006511	GO:0008568
c11422.graph_c0	GO:0003676	GO:0005524	GO:0008026
c11438.graph_c0	GO:0005488
c11440.graph_c0	GO:0007444	GO:0009653	GO:0009791	GO:0044424	GO:0044763	GO:0050794	GO:0051179
c11444.graph_c0	GO:0000022	GO:0000228	GO:0003735	GO:0005730	GO:0006412	GO:0019843	GO:0022627
c11446.graph_c0	GO:0006810
c11446.graph_c1	GO:0006810
c11449.graph_c0	GO:0000276	GO:0005811	GO:0008553	GO:0015992
c1145.graph_c0	GO:0003700	GO:0005634	GO:0006355	GO:0043565
c11472.graph_c0	GO:0004930	GO:0007165	GO:0016020	GO:0016740
c11571.graph_c0	GO:0001518	GO:0005248	GO:0005509	GO:0034765	GO:0035725
c11577.graph_c0	GO:0004587	GO:0005759	GO:0006591	GO:0022008	GO:0030170
c11583.graph_c0	GO:0001558	GO:0006388	GO:0016891	GO:0022008	GO:0042779	GO:0044424	GO:0046331
c11585.graph_c0	GO:0004872	GO:0005230	GO:0005886	GO:0007154	GO:0007611	GO:0016021	GO:0044456	GO:0044700	GO:0065008
c11589.graph_c0	GO:0000122	GO:0003677	GO:0005634	GO:0008045	GO:0046983
c11593.graph_c0	GO:0008152	GO:0016491
c11597.graph_c0	GO:0007154	GO:0031667	GO:0045892	GO:0051716
c11598.graph_c0	GO:0004181	GO:0006508	GO:0008270
c11610.graph_c0	GO:0003779	GO:0007015	GO:0007303	GO:0007519	GO:0007523	GO:0008305	GO:0008335	GO:0009190	GO:0015629	GO:0016477	GO:0016849	GO:0030018	GO:0031965	GO:0035556	GO:0040023	GO:0048471	GO:0060361
c11611.graph_c0	GO:0003777	GO:0005524	GO:0005871	GO:0005874	GO:0007018	GO:0008017
c11612.graph_c0	GO:0000786	GO:0003677	GO:0005634	GO:0006334	GO:0046982
c11615.graph_c0	GO:0016787
c11616.graph_c0	GO:0016740
c11620.graph_c0	GO:0000381	GO:0003723	GO:0004004	GO:0004654	GO:0005524	GO:0007286	GO:0022008	GO:0071011	GO:0071013
c11623.graph_c0	GO:0001672	GO:0003682	GO:0022008	GO:0032968	GO:0035101
c11631.graph_c0	GO:0008152	GO:0016746
c11635.graph_c0	GO:0005096	GO:0005622	GO:0043547	GO:0051056
c11636.graph_c0	GO:0003677	GO:0003682	GO:0004386	GO:0005524	GO:0005634	GO:0005875	GO:0007031	GO:0007298	GO:0007350	GO:0007379	GO:0007411	GO:0007476	GO:0007614	GO:0008340	GO:0016322	GO:0019730	GO:0045892	GO:0046622
c11638.graph_c0	GO:0004497	GO:0016705	GO:0046872
c11644.graph_c0	GO:0022008
c11654.graph_c0	GO:0005509	GO:0032440	GO:0055114
c11655.graph_c0	GO:0003676	GO:0006259
c11656.graph_c0	GO:0003676	GO:0005634	GO:0008270
c11657.graph_c0	GO:0016021
c1166.graph_c0	GO:0005234	GO:0005886	GO:0006811	GO:0015277	GO:0016021	GO:0030054	GO:0035235	GO:0045211	GO:0060025
c11665.graph_c0	GO:0016229
c11666.graph_c0	GO:0016311	GO:0016791
c11675.graph_c0	GO:0005506	GO:0008386	GO:0009055	GO:0020037	GO:0055114
c11676.graph_c0	GO:0016779	GO:0097159	GO:1901363
c11747.graph_c0	GO:0044267	GO:0044424
c11749.graph_c0	GO:0032501	GO:0048856	GO:0070918
c1175.graph_c0	GO:0003824	GO:0005488	GO:0043170	GO:0044238
c11751.graph_c0	GO:0004465	GO:0005737	GO:0007602
c11752.graph_c0	GO:0000413	GO:0003755	GO:0006457
c11755.graph_c0	GO:0003916	GO:0005488	GO:0006259	GO:0007275	GO:0031981	GO:0043234	GO:0044427	GO:0044763
c11758.graph_c0	GO:0016740
c11760.graph_c0	GO:0052689
c11761.graph_c0	GO:0008233
c11763.graph_c0	GO:0006066	GO:0008812	GO:0045455	GO:0050660	GO:0055114
c11767.graph_c0	GO:0000166	GO:0016301	GO:0016310	GO:0016773
c11770.graph_c0	GO:0004697	GO:0005524	GO:0006468	GO:0008270	GO:0035556
c11778.graph_c0	GO:0003700	GO:0005634	GO:0006355	GO:0043565
c11779.graph_c0	GO:0004930	GO:0005886	GO:0007200	GO:0008066	GO:0008343	GO:0016021	GO:0016595	GO:0017085	GO:0030425
c11787.graph_c0	GO:0000003	GO:0002119	GO:0005524	GO:0005546	GO:0005871	GO:0005874	GO:0006942	GO:0007270	GO:0007271	GO:0007631	GO:0008017	GO:0008089	GO:0008574	GO:0010171	GO:0010940	GO:0018996	GO:0030421	GO:0030424	GO:0030425	GO:0030516	GO:0040010	GO:0040011	GO:0040018	GO:0043113	GO:0045055	GO:0045202	GO:0045887	GO:0048156	GO:0070273
c11790.graph_c0	GO:0009987
c11800.graph_c0	GO:0005488
c11806.graph_c0	GO:0046872
c11810.graph_c0	GO:0030414
c11811.graph_c0	GO:0000166	GO:0003678	GO:0003713	GO:0006259	GO:0006351	GO:0006974	GO:0030111	GO:0031011	GO:0042127
c11814.graph_c0	GO:0006963	GO:0016236	GO:0016772	GO:0034198
c11815.graph_c0	GO:0004402	GO:0005634	GO:0006355	GO:0016573
c11816.graph_c0	GO:0016301
c11825.graph_c0	GO:0016853	GO:0044424	GO:0071267
c11833.graph_c0	GO:0016021	GO:0022891	GO:0055085
c11839.graph_c0	GO:0004970	GO:0005234	GO:0005886	GO:0006811	GO:0016021	GO:0030054	GO:0035235	GO:0045211
c11850.graph_c1	GO:0000139	GO:0004571	GO:0006487	GO:0008340	GO:0035010	GO:0072347
c11851.graph_c0	GO:0009987
c11853.graph_c0	GO:0000266	GO:0005488	GO:0006979	GO:0007276	GO:0010821	GO:0016567	GO:0016881	GO:0022603	GO:0044248	GO:0044444	GO:0048523	GO:0080135
c11866.graph_c0	GO:0005388	GO:0005524	GO:0005777	GO:0005783	GO:0005794	GO:0006816	GO:0015410	GO:0016021	GO:0019722	GO:0042044	GO:0046872	GO:0051208
c11871.graph_c0	GO:0000003	GO:0002119	GO:0005515	GO:0008233	GO:0008340	GO:0009792	GO:0040011	GO:0044424
c11873.graph_c0	GO:0000235	GO:0003777	GO:0005769	GO:0035371	GO:0042803	GO:0050803	GO:0051294
c1188.graph_c0	GO:0004497	GO:0005488	GO:0016705
c11887.graph_c0	GO:0017111
c11889.graph_c0	GO:0016021	GO:0055085
c11895.graph_c0	GO:0015078	GO:0016469	GO:0016787
c11900.graph_c0	GO:0016787
c11902.graph_c0	GO:0005488
c11922.graph_c0	GO:0007268	GO:0019992	GO:0035556	GO:0046872
c11923.graph_c0	GO:0005622	GO:0006915	GO:0022008	GO:1901215
c11926.graph_c0	GO:0004872	GO:0006898
c11935.graph_c0	GO:0000780	GO:0000940	GO:0004842	GO:0006606	GO:0006959	GO:0007095	GO:0007352	GO:0007391	GO:0016321	GO:0016567	GO:0016925	GO:0019789	GO:0031072	GO:0035204	GO:0035207	GO:0045751	GO:0071560
c11939.graph_c0	GO:0000166	GO:0004674	GO:0016310
c11948.graph_c0	GO:0003677	GO:0004386	GO:0005524	GO:0005634	GO:0016568
c1195.graph_c0	GO:0009987	GO:0016787	GO:0043170	GO:0044238	GO:0046872
c11953.graph_c0	GO:0008168	GO:0032259
c11954.graph_c0	GO:0006812	GO:0015299	GO:0016021	GO:0055085
c11959.graph_c0	GO:0000022	GO:0003746	GO:0003924	GO:0005525	GO:0005811	GO:0005829	GO:0005875	GO:0006184	GO:0006414
c11961.graph_c0	GO:0004386	GO:0004520	GO:0008094
c11964.graph_c0	GO:0000122	GO:0000976	GO:0001751	GO:0003705	GO:0005634	GO:0007455	GO:0007479	GO:0008052	GO:0008057	GO:0008407	GO:0046331
c11966.graph_c0	GO:0005112	GO:0005509	GO:0007219	GO:0007275	GO:0016021
c11967.graph_c0	GO:0000090	GO:0000159	GO:0001700	GO:0005634	GO:0005737	GO:0005875	GO:0007088	GO:0007406	GO:0007423	GO:0007447	GO:0008601	GO:0016055	GO:0045201	GO:0051297
c11979.graph_c0	GO:0005622	GO:0008375
c11980.graph_c0	GO:0016772
c11981.graph_c0	GO:0004386	GO:0005488	GO:0044237
c11986.graph_c0	GO:0000776	GO:0005828	GO:0005869	GO:0005938	GO:0006886	GO:0007093	GO:0007283	GO:0007294	GO:0007303	GO:0007312	GO:0007405	GO:0008298	GO:0016319	GO:0019827	GO:0030234	GO:0030286	GO:0030381	GO:0030424	GO:0030425	GO:0030473	GO:0030510	GO:0031616	GO:0034501	GO:0042052	GO:0042623	GO:0043025	GO:0045478	GO:0045502	GO:0046716	GO:0048135	GO:0048814	GO:0050790	GO:0051225	GO:0051299	GO:0051383	GO:0051642	GO:0072499	GO:2001019
c11988.graph_c0	GO:0005488
c11993.graph_c0	GO:0005488
c11998.graph_c0	GO:0016020	GO:0016787
c12006.graph_c0	GO:0005099	GO:0005737	GO:0006979	GO:0007614	GO:0007616	GO:0008340	GO:0008355	GO:0009408	GO:0019933	GO:0031235	GO:0032320	GO:0040018	GO:0042066	GO:0045475	GO:0045762	GO:0046580
c12008.graph_c0	GO:0003824
c12009.graph_c0	GO:0007275
c1201.graph_c0	GO:0016020	GO:0016491	GO:0022857	GO:0044765
c12018.graph_c0	GO:0016740
c12019.graph_c0	GO:0046872
c12026.graph_c0	GO:0005096	GO:0005543	GO:0005622	GO:0043547	GO:0051056
c12027.graph_c0	GO:0004560	GO:0006004
c12031.graph_c0	GO:0003950	GO:0006471	GO:0022416	GO:0035220	GO:0090364
c12036.graph_c0	GO:0005515	GO:0005694	GO:0006355	GO:0007049	GO:0016570	GO:0031497	GO:0032989	GO:0034728	GO:0042054	GO:0044451	GO:0048523	GO:0048666	GO:0070603
c12037.graph_c0	GO:0000155	GO:0000160	GO:0005249	GO:0006813	GO:0016021	GO:0023014	GO:0055085
c12040.graph_c0	GO:0005730	GO:0005732	GO:0030515	GO:0030559	GO:0031118
c12041.graph_c0	GO:0005488
c12045.graph_c0	GO:0005615
c12061.graph_c0	GO:0000166	GO:0008152	GO:0016301
c12064.graph_c0	GO:0009987	GO:0016758	GO:0044699	GO:1901135
c12069.graph_c0	GO:0007165	GO:0043167
c12070.graph_c0	GO:0004930	GO:0007186	GO:0016021
c12073.graph_c0	GO:0000922	GO:0005783	GO:0005818	GO:0005886	GO:0007126	GO:0009792	GO:0048471
c12078.graph_c0	GO:0005488
c12087.graph_c0	GO:0005604	GO:0044763	GO:0044767	GO:0048513	GO:0051179
c12094.graph_c0	GO:0016787
c12095.graph_c0	GO:0003824
c12098.graph_c0	GO:0005516	GO:0008021	GO:0016082	GO:0019992	GO:0035556	GO:0043195	GO:0045211	GO:0046872
c12099.graph_c0	GO:0004930	GO:0007186	GO:0016021	GO:0016740
c12105.graph_c0	GO:0005525	GO:0005622	GO:0007264
c12112.graph_c0	GO:0003333	GO:0015326	GO:0016021
c12115.graph_c0	GO:0004396	GO:0008152	GO:0009987	GO:0060361
c12118.graph_c0	GO:0044707
c1212.graph_c0	GO:0016020
c12124.graph_c0	GO:0005100	GO:0005543	GO:0005622	GO:0007165	GO:0043547
c12135.graph_c0	GO:0016747
c12137.graph_c0	GO:0005099	GO:0005737	GO:0006979	GO:0007614	GO:0007616	GO:0008340	GO:0008355	GO:0009408	GO:0019933	GO:0031235	GO:0032320	GO:0040018	GO:0042066	GO:0045475	GO:0045762	GO:0046580
c12143.graph_c0	GO:0000166	GO:0006810	GO:0009987	GO:0016887
c12145.graph_c0	GO:0003824	GO:0008152	GO:0030170
c12147.graph_c0	GO:0003677	GO:0003723	GO:0016070
c12148.graph_c0	GO:0016020	GO:0044765
c1215.graph_c0	GO:0001964	GO:0002121	GO:0005515	GO:0005634	GO:0006355	GO:0007464	GO:0008406	GO:0016199	GO:0019730	GO:0031987	GO:0045467	GO:0045476	GO:0048854
c12155.graph_c0	GO:0005488
c12157.graph_c0	GO:0001764	GO:0003151	GO:0005576	GO:0007432	GO:0007502	GO:0008078	GO:0008201	GO:0008347	GO:0008406	GO:0016199	GO:0022409	GO:0031012	GO:0035050	GO:0035385	GO:0046331	GO:0048495	GO:0048813	GO:0050919	GO:0071666	GO:2000274
c12159.graph_c0	GO:0000022	GO:0003735	GO:0004161	GO:0004311	GO:0004337	GO:0006412	GO:0008299	GO:0008354	GO:0022008	GO:0022625	GO:0035050	GO:0043025	GO:0051298
c12165.graph_c0	GO:0016491
c12175.graph_c0	GO:0006810	GO:0016020	GO:0016740	GO:0016787	GO:0045202
c12188.graph_c0	GO:0006811
c12191.graph_c0	GO:0000166	GO:0006812	GO:0008324	GO:0016021	GO:0055085
c12192.graph_c0	GO:0003700	GO:0005634	GO:0006355	GO:0043565
c12193.graph_c0	GO:0016787
c12196.graph_c0	GO:0006351
c122.graph_c0	GO:0043167
c12205.graph_c0	GO:0005524	GO:0016301	GO:0016310	GO:0016773
c12206.graph_c0	GO:0004806	GO:0005811	GO:0006642	GO:0008340	GO:0010884	GO:0019433	GO:0055088
c12214.graph_c0	GO:0005605	GO:0007155	GO:0007476	GO:0007502	GO:0008406	GO:0050794
c12217.graph_c0	GO:0004553
c12218.graph_c0	GO:0004888	GO:0008201	GO:0016199	GO:0071889	GO:2000305
c12228.graph_c0	GO:0005515	GO:0005643	GO:0006611	GO:0007099	GO:0007275	GO:0008565	GO:0031965
c12230.graph_c0	GO:0005488	GO:0050794
c12237.graph_c0	GO:0005089	GO:0035023	GO:0035556	GO:0050770	GO:0050803	GO:0051491
c12239.graph_c0	GO:0001964	GO:0002121	GO:0005515	GO:0005634	GO:0006355	GO:0007464	GO:0008406	GO:0016199	GO:0019730	GO:0031987	GO:0045467	GO:0045476	GO:0048854
c12244.graph_c0	GO:0003824
c12249.graph_c0	GO:0007155	GO:0030246
c12257.graph_c0	GO:0005488
c12259.graph_c0	GO:0016772
c12264.graph_c0	GO:0005488
c12265.graph_c0	GO:0000014	GO:0000737	GO:0000738	GO:0003684	GO:0005634	GO:0006284	GO:0006302	GO:0008310	GO:0008311	GO:0035312	GO:0048256
c12266.graph_c0	GO:0005488	GO:0007275	GO:0044763	GO:0051234
c12267.graph_c0	GO:0005488
c12270.graph_c0	GO:0004386	GO:0019899	GO:0032501	GO:0032502	GO:0044763
c12276.graph_c0	GO:0003676	GO:0006259
c12281.graph_c0	GO:0008092	GO:0044763
c12282.graph_c1	GO:0003993
c12283.graph_c0	GO:0003677	GO:0005740	GO:0006310	GO:0006817	GO:0015074	GO:0015114	GO:0016021	GO:0055085
c12286.graph_c0	GO:0016020
c12300.graph_c0	GO:0016787
c12308.graph_c0	GO:0015893	GO:0016021	GO:0055085
c12309.graph_c0	GO:0016757
c12314.graph_c0	GO:0005488
c12321.graph_c0	GO:0003824	GO:0008152
c12325.graph_c0	GO:0042302
c12328.graph_c0	GO:0004693	GO:0005524	GO:0006468	GO:0042302
c12336.graph_c0	GO:0044699
c12341.graph_c0	GO:0003677	GO:0003899	GO:0005634	GO:0006351	GO:0032549
c12343.graph_c0	GO:0005887	GO:0005901	GO:0005938	GO:0007126	GO:0007265	GO:0009898	GO:0030133	GO:0040011	GO:0046662	GO:0048471	GO:0060473
c12368.graph_c0	GO:0004129	GO:0005751	GO:0022008	GO:0055114
c12377.graph_c0	GO:0004129	GO:0005506	GO:0005743	GO:0006119	GO:0009055	GO:0009060	GO:0016021	GO:0020037	GO:0022900	GO:0070469
c12378.graph_c0	GO:0004164	GO:0017183
c12392.graph_c0	GO:0003756	GO:0005788	GO:0006457	GO:0016667	GO:0016740	GO:0044710
c12414.graph_c0	GO:0003676	GO:0030529
c12419.graph_c0	GO:0005488
c12424.graph_c0	GO:0016829
c12425.graph_c0	GO:0016020	GO:0022857	GO:0044765
c12428.graph_c0	GO:0003779	GO:0007015	GO:0007303	GO:0007519	GO:0007523	GO:0008305	GO:0008335	GO:0009190	GO:0015629	GO:0016477	GO:0016849	GO:0030018	GO:0031965	GO:0035556	GO:0040023	GO:0048471	GO:0060361
c12434.graph_c0	GO:0008152	GO:0016829	GO:0030170
c1244.graph_c0	GO:0005488	GO:0016021	GO:0022857	GO:0055085
c12446.graph_c0	GO:0005515
c12456.graph_c0	GO:0016772
c12457.graph_c0	GO:0005956	GO:0016055	GO:0019887	GO:0045859
c12467.graph_c0	GO:0003700	GO:0005634	GO:0006355	GO:0043565
c12469.graph_c0	GO:0005789	GO:0006898	GO:0008612	GO:0009792	GO:0010171	GO:0019135	GO:0019915	GO:0040010	GO:0040018	GO:0046872	GO:0055114
c12475.graph_c0	GO:0005003	GO:0005328	GO:0005524	GO:0005887	GO:0006468	GO:0006836	GO:0048013
c12479.graph_c0	GO:0005515
c12495.graph_c0	GO:0004721	GO:0016311
c12498.graph_c0	GO:0016301	GO:0016310
c12499.graph_c0	GO:0006777
c1250.graph_c0	GO:0016787
c12500.graph_c0	GO:0016740
c12503.graph_c0	GO:0003824
c12505.graph_c0	GO:0003824	GO:0005488	GO:0009987
c12508.graph_c0	GO:0000003	GO:0002119	GO:0009792	GO:0040010	GO:0040011
c12519.graph_c0	GO:0003735	GO:0006412	GO:0022625
c12520.graph_c0	GO:0009987	GO:0016772
c12527.graph_c0	GO:0000166	GO:0004672	GO:0016310
c12534.graph_c0	GO:0004435	GO:0004871	GO:0005509	GO:0006629	GO:0035556
c1255.graph_c0	GO:0005524	GO:0009396	GO:0030272
c12553.graph_c0	GO:0005515
c12555.graph_c0	GO:0003779	GO:0005198	GO:0005914	GO:0005915	GO:0007016	GO:0007155	GO:0007163	GO:0015629	GO:0016342	GO:0030055	GO:0030720	GO:0045296
c12563.graph_c0	GO:0005198	GO:0007155	GO:0015629	GO:0045296
c1257.graph_c0	GO:0007165
c12578.graph_c0	GO:0003677
c12582.graph_c1	GO:0005515	GO:0005929	GO:0016020	GO:0034606	GO:0034608	GO:0044763
c12585.graph_c0	GO:0005488	GO:0044763	GO:0044767	GO:0048731	GO:0050794
c12587.graph_c0	GO:0009987
c12604.graph_c0	GO:0016740
c12610.graph_c0	GO:0000413	GO:0003755	GO:0006457	GO:0007049	GO:0016301	GO:0016310	GO:0016538
c12614.graph_c0	GO:0004672
c12617.graph_c0	GO:0000014	GO:0000737	GO:0000738	GO:0003684	GO:0005634	GO:0006284	GO:0006302	GO:0008310	GO:0008311	GO:0035312	GO:0048256
c12629.graph_c0	GO:0000003	GO:0002119	GO:0005488	GO:0009792	GO:0040007	GO:0040011
c12631.graph_c0	GO:0008152	GO:0016758
c12635.graph_c0	GO:0003746	GO:0003924	GO:0005525	GO:0005737	GO:0006184	GO:0006414
c12648.graph_c0	GO:0000166	GO:0003824	GO:0006184	GO:0007165	GO:0043168	GO:0046872
c12656.graph_c0	GO:0001964	GO:0002121	GO:0005515	GO:0005634	GO:0006355	GO:0007464	GO:0008406	GO:0016199	GO:0019730	GO:0031987	GO:0045467	GO:0045476	GO:0048854
c12657.graph_c0	GO:0016740
c12658.graph_c0	GO:0016779
c1266.graph_c0	GO:0003777	GO:0005524	GO:0006200	GO:0007018	GO:0016887	GO:0030286	GO:0035085
c12668.graph_c0	GO:0005576	GO:0010466	GO:0016020	GO:0030414
c12671.graph_c0	GO:0005524	GO:0005737	GO:0006457	GO:0051082
c12686.graph_c0	GO:0004871
c12706.graph_c0	GO:0008080
c12719.graph_c0	GO:0000122	GO:0003677	GO:0005634	GO:0007476	GO:0007494	GO:0015677	GO:0016348	GO:0048608
c12723.graph_c0	GO:0003697	GO:0005662	GO:0005875	GO:0006261	GO:0007052	GO:0007095	GO:0048812
c12732.graph_c0	GO:0003725	GO:0003779	GO:0006366	GO:0007015	GO:0007303	GO:0007498	GO:0007519	GO:0007523	GO:0008305	GO:0008335	GO:0009190	GO:0015629	GO:0016477	GO:0016849	GO:0030018	GO:0031965	GO:0035556	GO:0040023	GO:0048471	GO:0060361
c12733.graph_c0	GO:0005509	GO:0005886	GO:0007156	GO:0016021
c12737.graph_c0	GO:0005742	GO:0015450	GO:0030150
c12748.graph_c0	GO:0003924	GO:0003993	GO:0005509	GO:0005525	GO:0006184
c12754.graph_c0	GO:0005096	GO:0043547	GO:0051056
c12758.graph_c0	GO:0016787
c12761.graph_c0	GO:0005488
c12784.graph_c0	GO:0003676	GO:0046872
c12787.graph_c0	GO:0003676	GO:0006139	GO:0016779
c12789.graph_c0	GO:0004553	GO:0008152
c12790.graph_c0	GO:0016787
c12795.graph_c0	GO:0006813	GO:0015269	GO:0016020	GO:0048812
c12798.graph_c0	GO:0000166	GO:0004812	GO:0043167
c1280.graph_c0	GO:0005488	GO:0006413	GO:0032991	GO:0044444
c12806.graph_c0	GO:0000184
c12808.graph_c0	GO:0005524	GO:0008568
c12809.graph_c0	GO:0001932	GO:0005952	GO:0008603	GO:0016491	GO:0016740	GO:0017034	GO:0017132	GO:0046914	GO:0051056
c12812.graph_c0	GO:0007095	GO:0008180	GO:0046331	GO:0050821
c12812.graph_c1	GO:0007095	GO:0008180	GO:0046331	GO:0050821
c12819.graph_c0	GO:0000083	GO:0000122	GO:0001012	GO:0001077	GO:0004519	GO:0004867	GO:0005201	GO:0005509	GO:0005578	GO:0007113	GO:0007307	GO:0007424	GO:0007475	GO:0008069	GO:0008134	GO:0008284	GO:0008362	GO:0008630	GO:0010466	GO:0019730	GO:0031523	GO:0035189	GO:0035206	GO:0040005	GO:0040007	GO:0042023	GO:0043565	GO:0045850	GO:0045944	GO:0046331	GO:0048813	GO:0051539	GO:0051726	GO:0060537
c12824.graph_c0	GO:0000166	GO:0003677	GO:0003887	GO:0005634	GO:0006260	GO:0008270
c12831.graph_c0	GO:0000910	GO:0005154	GO:0007175	GO:0016021	GO:0022008	GO:0048019	GO:0048477
c12854.graph_c0	GO:0004725	GO:0005509	GO:0005925	GO:0007016	GO:0007629	GO:0030018	GO:0031532	GO:0032440	GO:0035335	GO:0045214	GO:0051015	GO:0051017	GO:0051764	GO:0055114
c12856.graph_c0	GO:0001707	GO:0004610	GO:0005829	GO:0006048	GO:0045743	GO:0046872	GO:0060438
c12863.graph_c0	GO:0001964	GO:0002121	GO:0005515	GO:0005634	GO:0006355	GO:0007464	GO:0008406	GO:0016199	GO:0019730	GO:0031987	GO:0045467	GO:0045476	GO:0048854
c12864.graph_c0	GO:0001580	GO:0005262	GO:0006816	GO:0007613	GO:0007638	GO:0016021	GO:0033038	GO:0034605	GO:0040040	GO:0042745	GO:0043052	GO:0055085
c12865.graph_c0	GO:0022008
c12866.graph_c0	GO:0016787
c12874.graph_c0	GO:0008233
c12886.graph_c0	GO:0000166	GO:0005703	GO:0005863	GO:0006364	GO:0006810	GO:0006941	GO:0007298	GO:0007427	GO:0007517	GO:0007527	GO:0008307	GO:0030241	GO:0030898	GO:0031427	GO:0031672	GO:0042626	GO:0042803	GO:0044710	GO:0045214	GO:0050821	GO:0060361
c12890.graph_c0	GO:0001932	GO:0004497	GO:0004691	GO:0005506	GO:0005952	GO:0006099	GO:0008270	GO:0008603	GO:0009055	GO:0016705	GO:0017034	GO:0017132	GO:0020037	GO:0051056	GO:0051537
c12899.graph_c0	GO:0003725	GO:0003779	GO:0006366	GO:0007015	GO:0007303	GO:0007498	GO:0007519	GO:0007523	GO:0008305	GO:0008335	GO:0015629	GO:0016477	GO:0030018	GO:0031965	GO:0040023	GO:0048471	GO:0060361
c12911.graph_c0	GO:0005096	GO:0005622	GO:0043547	GO:0051056
c12916.graph_c0	GO:0003990	GO:0004091	GO:0005576	GO:0005886	GO:0030054	GO:0042135	GO:0045202
c12920.graph_c0	GO:0005244	GO:0005262	GO:0006816	GO:0016021	GO:0034220
c12926.graph_c0	GO:0022857
c12929.graph_c0	GO:0003990
c12930.graph_c0	GO:0004349	GO:0004350	GO:0005743	GO:0005811	GO:0006561	GO:0017084
c12937.graph_c0	GO:0004674	GO:0005524	GO:0006468
c12938.graph_c0	GO:0004383	GO:0004672	GO:0005524	GO:0006182	GO:0006468	GO:0016021	GO:0035556
c12953.graph_c0	GO:0016020
c1296.graph_c0	GO:0004715	GO:0004989	GO:0005887	GO:0007211	GO:0007608	GO:0008226	GO:0010578	GO:1900738
c12966.graph_c0	GO:0001077	GO:0003677	GO:0005516	GO:0005634	GO:0016059	GO:0042803	GO:0045944
c12967.graph_c0	GO:0003824	GO:0005488	GO:0044237
c12971.graph_c0	GO:0016301	GO:0016310	GO:0016773	GO:0046488	GO:0046872
c12983.graph_c0	GO:0003756	GO:0005886	GO:0045454
c12990.graph_c0	GO:0000122	GO:0001078	GO:0003677	GO:0005634	GO:0005875	GO:0005886	GO:0006909	GO:0007400	GO:0007402	GO:0007406	GO:0007411	GO:0007416	GO:0007419	GO:0007420	GO:0007422	GO:0007465	GO:0008049	GO:0008356	GO:0010001	GO:0010628	GO:0042673	GO:0042676	GO:0045179	GO:0045180	GO:0045676	GO:0050771	GO:0050909	GO:0055060	GO:0060385	GO:0070983	GO:1900180
c12996.graph_c0	GO:0005524	GO:0006200	GO:0016021	GO:0016491	GO:0042626	GO:0055085
c12998.graph_c0	GO:0000166	GO:0016887	GO:0043167
c13008.graph_c0	GO:0003723	GO:0006396
c13016.graph_c0	GO:0042302
c13018.graph_c0	GO:0016787
c13038.graph_c0	GO:0003951	GO:0006741	GO:0016310	GO:0019674
c13057.graph_c0	GO:0007005	GO:0008092	GO:0051641
c13060.graph_c0	GO:0043170	GO:0044238
c13068.graph_c0	GO:0004386	GO:0097159	GO:1901363
c13078.graph_c0	GO:0005829	GO:0006805	GO:0008146	GO:0042742	GO:0051923
c13089.graph_c0	GO:0005452	GO:0008271	GO:0008272	GO:0015085	GO:0015106	GO:0015499	GO:0015701	GO:0015724	GO:0019531	GO:0019532	GO:0070588
c13093.graph_c0	GO:0005811	GO:0016297	GO:0016491	GO:0016829
c131.graph_c0	GO:0005488	GO:0016787
c13100.graph_c0	GO:0003677
c13108.graph_c0	GO:0003676	GO:0006259
c13117.graph_c0	GO:0004970	GO:0007154	GO:0016020	GO:0044700	GO:0050794
c1312.graph_c0	GO:0002119	GO:0004725	GO:0005509	GO:0007067	GO:0009792	GO:0010172	GO:0035335	GO:0040012	GO:0040018
c13122.graph_c0	GO:0008152	GO:0016297	GO:0016491
c13123.graph_c0	GO:0005488
c13131.graph_c0	GO:0000166	GO:0016491
c1314.graph_c0	GO:0003824	GO:0005488	GO:0009987
c13141.graph_c0	GO:0016740	GO:0017111	GO:0043231	GO:0044237	GO:0044238	GO:0071704	GO:0097159	GO:1901363
c13142.graph_c0	GO:0016772	GO:0044237	GO:0097159	GO:1901363
c13144.graph_c0	GO:0008270
c13148.graph_c0	GO:0017111
c13154.graph_c0	GO:0007165	GO:0016020
c13155.graph_c0	GO:0003824
c13157.graph_c0	GO:0003823	GO:0006909	GO:0007413	GO:0007422	GO:0008046	GO:0016319	GO:0021551	GO:0030424	GO:0030425	GO:0032490	GO:0042803	GO:0043025	GO:0048814	GO:0048846	GO:0070593
c13168.graph_c0	GO:0000166	GO:0003676	GO:0003887	GO:0006139	GO:0046872
c13171.graph_c0	GO:0016740
c13172.graph_c0	GO:0005634	GO:0006886	GO:0008536
c13178.graph_c0	GO:0004972	GO:0005234	GO:0006811	GO:0007268	GO:0007476	GO:0007616	GO:0008355	GO:0014069	GO:0017146	GO:0030054	GO:0035235	GO:0042331	GO:0042391	GO:0045211	GO:0050975	GO:0055074	GO:0072375
c13180.graph_c0	GO:0003676	GO:0003918	GO:0005524	GO:0008026
c13182.graph_c0	GO:0005634	GO:0006355	GO:0008270
c13186.graph_c0	GO:0008152	GO:0016758
c13192.graph_c0	GO:0016787
c13195.graph_c0	GO:0004715	GO:0004952	GO:0005887	GO:0007212
c13199.graph_c0	GO:0097159	GO:1901363
c13201.graph_c0	GO:0005198	GO:0007155	GO:0015629	GO:0045296
c13206.graph_c0	GO:0042478
c13207.graph_c0	GO:0003725	GO:0003779	GO:0006366	GO:0007015	GO:0007303	GO:0007498	GO:0007519	GO:0007523	GO:0008305	GO:0008335	GO:0009190	GO:0015629	GO:0016477	GO:0016849	GO:0030018	GO:0031965	GO:0035556	GO:0040023	GO:0048471	GO:0060361
c13213.graph_c0	GO:0016787
c13223.graph_c0	GO:0003824	GO:0006807	GO:0044237	GO:0044238	GO:0071704
c13228.graph_c0	GO:0046872
c13229.graph_c0	GO:0003990
c1323.graph_c0	GO:0016740
c13241.graph_c0	GO:0006810	GO:0016020
c13248.graph_c0	GO:0005488
c13250.graph_c0	GO:0000166	GO:0007049	GO:0016881
c13252.graph_c0	GO:0016787
c13253.graph_c0	GO:0003677	GO:0006351	GO:0046872	GO:0048477	GO:0050794
c13254.graph_c0	GO:0008152	GO:0016740
c13266.graph_c0	GO:0005576
c13269.graph_c0	GO:0003676	GO:0004386	GO:0046872
c13274.graph_c0	GO:0000287	GO:0004497	GO:0009507	GO:0016984	GO:0019253	GO:0055114
c13275.graph_c0	GO:0005488	GO:0044424
c13284.graph_c0	GO:0003689	GO:0005524	GO:0005634	GO:0005663	GO:0006260	GO:0008283
c13285.graph_c0	GO:0016772
c13288.graph_c0	GO:0004366	GO:0006886	GO:0008565	GO:0008654	GO:0016192	GO:0030117	GO:0030133	GO:0030141
c13291.graph_c0	GO:0007517	GO:0009653	GO:0009888	GO:0016020	GO:0016043	GO:0016337	GO:0030154
c13294.graph_c0	GO:0003824
c13295.graph_c0	GO:0000003	GO:0002119	GO:0004930	GO:0007165	GO:0009792	GO:0040007
c13299.graph_c0	GO:0005488
c13307.graph_c0	GO:0004075	GO:0005524	GO:0006508	GO:0008237	GO:0008241	GO:0016020	GO:0046872
c13317.graph_c0	GO:0097159	GO:1901363
c13319.graph_c0	GO:0005488	GO:0016740	GO:0044237
c1332.graph_c0	GO:0015992	GO:0016787
c13324.graph_c0	GO:0000502	GO:0008233	GO:0043229	GO:0051603
c13332.graph_c0	GO:0016272
c13334.graph_c0	GO:0004016	GO:0006171
c13342.graph_c0	GO:0005254	GO:0006821	GO:0034707
c13345.graph_c0	GO:0004375	GO:0005960	GO:0006546	GO:0016829	GO:0030170	GO:0055114
c13355.graph_c0	GO:0003677	GO:0003899	GO:0006351
c13356.graph_c0	GO:0005737	GO:0006807	GO:0016740	GO:0044238	GO:0044260	GO:0046483	GO:1901360
c13368.graph_c0	GO:0003824
c13381.graph_c0	GO:0016787
c13385.graph_c0	GO:0003677	GO:0005634	GO:0006351
c13387.graph_c0	GO:0000226	GO:0005200	GO:0005886	GO:0007016	GO:0007165	GO:0007528	GO:0007605	GO:0008092	GO:0031594	GO:0036062	GO:0042734	GO:0043195	GO:0048675	GO:0070050	GO:1900074
c13388.graph_c0	GO:0007218	GO:0008188	GO:0016021	GO:0016740	GO:0040018	GO:0070374
c13389.graph_c0	GO:0004721	GO:0006470	GO:0016529	GO:0016740
c13390.graph_c0	GO:0008152	GO:0008168
c13393.graph_c0	GO:0005840
c13393.graph_c1	GO:0005840	GO:0043231
c13398.graph_c0	GO:0005622	GO:0008270	GO:0008705	GO:0008898	GO:0009086	GO:0031419	GO:0032940	GO:0042558
c13404.graph_c0	GO:0006351	GO:0043565
c13409.graph_c0	GO:0000122	GO:0000166	GO:0005634	GO:0005737	GO:0007173	GO:0007219	GO:0008587	GO:0009790	GO:0030162	GO:0030512	GO:0042676	GO:0045944	GO:0046332	GO:0048477	GO:0048666	GO:0090099
c13417.graph_c0	GO:0005488
c13421.graph_c0	GO:0008270
c13422.graph_c0	GO:0016021	GO:0022857	GO:0055085
c13424.graph_c0	GO:0004930	GO:0007186	GO:0016021
c13428.graph_c0	GO:0001558	GO:0003682	GO:0004221	GO:0004386	GO:0004843	GO:0005737	GO:0006508	GO:0035517	GO:0035522	GO:0051726	GO:0071108	GO:0097159	GO:1901363
c13430.graph_c0	GO:0016301	GO:0016310
c13436.graph_c0	GO:0008080
c13437.graph_c0	GO:0005488	GO:0016853
c13438.graph_c0	GO:0000015	GO:0000287	GO:0004634	GO:0006096
c13445.graph_c0	GO:0004497	GO:0016705	GO:0046872
c13445.graph_c1	GO:0004889	GO:0005515	GO:0005739	GO:0006697	GO:0007346	GO:0007391	GO:0007476	GO:0007494	GO:0008045	GO:0008258	GO:0016020	GO:0016319	GO:0016705	GO:0042768	GO:0046872
c13450.graph_c0	GO:0007399	GO:0009987
c13454.graph_c0	GO:0003689	GO:0005524	GO:0005634	GO:0005663	GO:0006260	GO:0008283
c13457.graph_c0	GO:0003700	GO:0006355	GO:0008270	GO:0043565
c1346.graph_c0	GO:0000122	GO:0000980	GO:0001709	GO:0003007	GO:0003705	GO:0003779	GO:0004091	GO:0004930	GO:0005118	GO:0005615	GO:0005771	GO:0005887	GO:0007186	GO:0007366	GO:0007376	GO:0007377	GO:0007474	GO:0007512	GO:0007517	GO:0007601	GO:0007605	GO:0008045	GO:0008407	GO:0008595	GO:0009749	GO:0009997	GO:0016319	GO:0030297	GO:0030532	GO:0031528	GO:0031941	GO:0035017	GO:0035289	GO:0035290	GO:0035317	GO:0042593	GO:0045467	GO:0045470	GO:0045500	GO:0045944	GO:0046872	GO:0048800	GO:0048813	GO:0050730	GO:0050770	GO:0051017	GO:0055088
c13471.graph_c0	GO:0003824
c13476.graph_c0	GO:0009887	GO:0009987	GO:0035220	GO:0061061
c13480.graph_c0	GO:0006810
c13482.graph_c0	GO:0001964	GO:0002121	GO:0005515	GO:0005634	GO:0006355	GO:0007464	GO:0008406	GO:0016199	GO:0019730	GO:0031987	GO:0045467	GO:0045476	GO:0048854
c13484.graph_c0	GO:0000381	GO:0005682	GO:0005684	GO:0022008	GO:0071011	GO:0071013
c13492.graph_c0	GO:0003676	GO:0004518	GO:0006260	GO:0034061
c13495.graph_c0	GO:0001077	GO:0002168	GO:0003677	GO:0005634	GO:0007430	GO:0007475	GO:0008586	GO:0030431	GO:0033613	GO:0035209	GO:0045165	GO:0045944	GO:0046983
c1350.graph_c0	GO:0005488
c13509.graph_c0	GO:0008152	GO:0016874
c13510.graph_c0	GO:0031410
c13517.graph_c0	GO:0005737	GO:0006629	GO:0016021	GO:0016627
c13523.graph_c0	GO:0005856	GO:0007010	GO:0007298	GO:0007301	GO:0008360	GO:0031252	GO:0042995	GO:0043234	GO:0048260	GO:0070064	GO:0070864
c13526.graph_c0	GO:0003779	GO:0017048	GO:0030036	GO:0048812
c13531.graph_c0	GO:0001539	GO:0003777	GO:0004842	GO:0005524	GO:0005858	GO:0006200	GO:0007018	GO:0008270	GO:0016567	GO:0016887
c13537.graph_c0	GO:0016020
c13543.graph_c0	GO:0004008	GO:0005507	GO:0005524	GO:0005794	GO:0016021	GO:0016757	GO:0060003	GO:0070085
c13544.graph_c1	GO:0010467	GO:0016746	GO:0034645	GO:0044267
c13545.graph_c0	GO:0003824
c13557.graph_c0	GO:0005488
c1356.graph_c0	GO:0004601	GO:0005488	GO:0006979	GO:0008152
c13562.graph_c0	GO:0004797	GO:0005524	GO:0005739	GO:0006165	GO:0006230	GO:0016773
c13567.graph_c0	GO:0003676	GO:0006259
c13568.graph_c0	GO:0005634	GO:0006886	GO:0008536
c13569.graph_c0	GO:0005488
c13582.graph_c0	GO:0016780
c13583.graph_c0	GO:0006139	GO:0016787
c13587.graph_c0	GO:0004872	GO:0005886	GO:0007411	GO:0016849
c13593.graph_c0	GO:0004402	GO:0016573
c13595.graph_c0	GO:0022008	GO:0046872
c13599.graph_c0	GO:0032313
c13604.graph_c0	GO:0001514
c13606.graph_c0	GO:0052689
c13608.graph_c0	GO:0003700	GO:0005634	GO:0006355	GO:0043565
c13616.graph_c0	GO:0004652	GO:0016853	GO:0043630
c13635.graph_c0	GO:0007099	GO:0010457
c13644.graph_c0	GO:0005215	GO:0016020
c13650.graph_c0	GO:0003824
c13651.graph_c0	GO:0005704	GO:0005875	GO:0006464	GO:0006511	GO:0006909
c13661.graph_c0	GO:0005737	GO:0007275	GO:0016740	GO:0044767
c13662.graph_c0	GO:0052689
c13668.graph_c0	GO:0005488	GO:0016740
c13672.graph_c0	GO:0004674	GO:0005524	GO:0005525	GO:0005622	GO:0006468	GO:0007264
c13673.graph_c0	GO:0003676	GO:0003824	GO:0006259
c13678.graph_c0	GO:0008152	GO:0008233
c13678.graph_c1	GO:0008233
c13679.graph_c0	GO:0000166	GO:0005777	GO:0007031	GO:0017111
c13681.graph_c0	GO:0005102	GO:0005578	GO:0007275	GO:0016055
c13683.graph_c0	GO:0006810	GO:0007268	GO:0044456	GO:0044464	GO:0051649
c13693.graph_c0	GO:0000786	GO:0003677	GO:0005634	GO:0006334	GO:0046982
c13695.graph_c0	GO:0003824	GO:0008152
c13697.graph_c0	GO:0097159	GO:1901363
c13702.graph_c0	GO:0016874
c13715.graph_c0	GO:0005576	GO:0010466	GO:0016787	GO:0030414
c13729.graph_c0	GO:0003676	GO:0006259
c13740.graph_c0	GO:0005246	GO:0005277	GO:0005515	GO:0015870	GO:0016010	GO:0032413	GO:0040010	GO:0040013	GO:0040017	GO:0040018	GO:0043058	GO:0043059	GO:0045214	GO:0046662	GO:0046716
c13745.graph_c0	GO:0005743	GO:0006839	GO:0015367	GO:0015742	GO:0015743	GO:0016021	GO:0055085
c13746.graph_c0	GO:0000122	GO:0001103	GO:0005700	GO:0006334	GO:0007517	GO:0017053	GO:0035059	GO:0045746	GO:0048024	GO:0048813
c13757.graph_c0	GO:0043231	GO:0048193
c13759.graph_c0	GO:0003677	GO:0006351
c13761.graph_c0	GO:0004568	GO:0005576	GO:0005975	GO:0006032	GO:0008061	GO:0016021
c13763.graph_c0	GO:0000166	GO:0002119	GO:0006006	GO:0008406	GO:0009792	GO:0016620	GO:0040018	GO:0050662
c13764.graph_c0	GO:0016853
c13768.graph_c0	GO:0006259
c13770.graph_c0	GO:0005705	GO:0008168	GO:0008285	GO:0032452	GO:0035327	GO:0042060	GO:0044666	GO:0045498	GO:0045746	GO:0051568	GO:0061086	GO:0071557
c13771.graph_c0	GO:0016905
c13773.graph_c0	GO:0004364	GO:0006749
c13778.graph_c0	GO:0016740	GO:0043170	GO:0044238
c13789.graph_c0	GO:0016787
c13794.graph_c0	GO:0000096	GO:0004123
c13795.graph_c0	GO:0005245	GO:0005891	GO:0034765	GO:0046872	GO:0070588
c13808.graph_c0	GO:0005089	GO:0005543	GO:0035023
c13809.graph_c0	GO:0006139	GO:0010467	GO:0034645
c13823.graph_c0	GO:0005096	GO:0008270	GO:0043547	GO:0051056
c13834.graph_c0	GO:0005488
c13837.graph_c0	GO:0005245	GO:0005509	GO:0005891	GO:0034765	GO:0070588
c13849.graph_c0	GO:0003746	GO:0005853	GO:0006414
c13850.graph_c0	GO:0003677	GO:0006351	GO:0046872	GO:0050794
c13855.graph_c0	GO:0016740	GO:0097159	GO:1901363
c13859.graph_c0	GO:0000166
c13867.graph_c0	GO:0005747	GO:0006120	GO:0008137	GO:0009055	GO:0051539
c13868.graph_c0	GO:0017111
c13874.graph_c0	GO:0008374	GO:0009987	GO:0048477	GO:0050789
c1389.graph_c0	GO:0042742	GO:0045087	GO:0050832
c13890.graph_c0	GO:0007275
c13893.graph_c0	GO:0005488
c13895.graph_c0	GO:0005516	GO:0016079	GO:0043195	GO:0045211
c13904.graph_c0	GO:0005262	GO:0005515	GO:0016021	GO:0016028	GO:0050908	GO:0070588
c13908.graph_c0	GO:0006810
c13911.graph_c0	GO:0005488
c13912.graph_c0	GO:0016740	GO:0016853
c13922.graph_c0	GO:0004713	GO:0005524	GO:0006468
c13925.graph_c0	GO:0008152	GO:0016740	GO:0016887
c13926.graph_c0	GO:0007268	GO:0019992	GO:0035556	GO:0046872
c13933.graph_c0	GO:0003677	GO:0005524	GO:0005634	GO:0006355	GO:0008026	GO:0008270	GO:0016740
c13936.graph_c0	GO:0004096	GO:0005488	GO:0005737	GO:0006979	GO:0007411	GO:0008152	GO:0008340
c13937.graph_c0	GO:0006886	GO:0006888	GO:0008270	GO:0030127
c13940.graph_c0	GO:0003824	GO:0097159	GO:1901363
c13946.graph_c0	GO:0016747
c13952.graph_c0	GO:0003746	GO:0003924	GO:0005525	GO:0005850	GO:0006184	GO:0006414
c13959.graph_c0	GO:0003333	GO:0015171	GO:0016021
c13969.graph_c0	GO:0000083	GO:0000122	GO:0001012	GO:0001077	GO:0004867	GO:0005201	GO:0005509	GO:0005578	GO:0007113	GO:0007307	GO:0007424	GO:0007475	GO:0008069	GO:0008134	GO:0008284	GO:0008362	GO:0008630	GO:0010466	GO:0019730	GO:0031523	GO:0035189	GO:0035206	GO:0040005	GO:0040007	GO:0042023	GO:0043565	GO:0045850	GO:0045944	GO:0046331	GO:0048813	GO:0051726	GO:0060537
c13970.graph_c0	GO:0000166	GO:0004674	GO:0016310	GO:0044763
c13972.graph_c0	GO:0005488
c13973.graph_c0	GO:0017111	GO:0097159	GO:1901363
c13978.graph_c0	GO:0004427	GO:0009678	GO:0015992	GO:0016020
c13980.graph_c0	GO:0004721	GO:0006470	GO:0016740	GO:0016798
c13984.graph_c0	GO:0001956	GO:0048786	GO:2000809
c13992.graph_c0	GO:0005811	GO:0016668	GO:0043234	GO:0044237	GO:0044238	GO:0055114	GO:1901564
c13997.graph_c0	GO:0016740	GO:0044237	GO:0044238	GO:0071704	GO:0097159	GO:1901363
c13998.graph_c1	GO:0004623
c14005.graph_c0	GO:0000003	GO:0009792	GO:0030968	GO:0040010	GO:0040018
c14008.graph_c0	GO:0003723	GO:0003964	GO:0004190	GO:0006278	GO:0006508	GO:0015074
c14012.graph_c0	GO:0005576	GO:0006030	GO:0008061
c14019.graph_c0	GO:0004553	GO:0008152
c14030.graph_c0	GO:0022008
c14041.graph_c0	GO:0005488	GO:0043232
c14042.graph_c0	GO:0016740	GO:0032259
c14049.graph_c0	GO:0016020
c1405.graph_c0	GO:0000083	GO:0000122	GO:0001012	GO:0001077	GO:0004867	GO:0005201	GO:0005509	GO:0005578	GO:0007113	GO:0007307	GO:0007424	GO:0007475	GO:0008069	GO:0008134	GO:0008284	GO:0008362	GO:0008630	GO:0010466	GO:0019730	GO:0031523	GO:0035189	GO:0035206	GO:0040005	GO:0040007	GO:0042023	GO:0043565	GO:0045850	GO:0045944	GO:0046331	GO:0048813	GO:0051726	GO:0060537
c14050.graph_c0	GO:0006901	GO:0008104	GO:0008565	GO:0019239	GO:0022008	GO:0030122	GO:0034654	GO:0045807	GO:0048489	GO:0055086	GO:0072521
c14051.graph_c0	GO:0005524	GO:0016301	GO:0016310	GO:0016773
c14052.graph_c0	GO:0016021
c14057.graph_c0	GO:0005524	GO:0006200	GO:0042626
c14061.graph_c0	GO:0004058	GO:0004837	GO:0006520	GO:0006589	GO:0030170	GO:0030424	GO:0043025
c14066.graph_c0	GO:0005634	GO:0045892	GO:0048468	GO:0048699
c14070.graph_c0	GO:0006810	GO:0016021
c14072.graph_c0	GO:0005488
c14073.graph_c0	GO:0070011
c14076.graph_c0	GO:0000785	GO:0005515	GO:0005634	GO:0005700	GO:0031936	GO:0043035	GO:0043565
c14080.graph_c0	GO:0004158	GO:0005737	GO:0006207	GO:0006222	GO:0051536	GO:0055114
c14084.graph_c0	GO:0005543
c14085.graph_c0	GO:0000381	GO:0003723	GO:0004004	GO:0004654	GO:0005524	GO:0007286	GO:0022008	GO:0071011	GO:0071013
c14094.graph_c0	GO:0003730	GO:0005847	GO:0006378	GO:0006379	GO:0006398	GO:0022008
c14096.graph_c0	GO:0005488
c14099.graph_c0	GO:0016639	GO:0044710
c141.graph_c1	GO:0000166	GO:0003924	GO:0005739	GO:0042254
c1410.graph_c0	GO:0004890	GO:0005230	GO:0005886	GO:0006811	GO:0009612	GO:0016021	GO:0030054	GO:0030424	GO:0030425	GO:0030431	GO:0042749	GO:0045211	GO:0050805	GO:0090328
c14100.graph_c0	GO:0004510	GO:0005506	GO:0009072	GO:0016597	GO:0042427	GO:0055114
c14109.graph_c0	GO:0004252	GO:0006508
c1411.graph_c0	GO:0006865	GO:0016020	GO:0055085
c14110.graph_c0	GO:0008233	GO:0016818	GO:0097159	GO:1901363
c14112.graph_c0	GO:0006520	GO:0016831	GO:0030170
c14119.graph_c0	GO:0005070	GO:0007274	GO:0030833	GO:0045886	GO:0055037
c14123.graph_c0	GO:0009987	GO:0016787	GO:0020011	GO:0046872
c14123.graph_c1	GO:0016787
c14125.graph_c0	GO:0003824	GO:0005509	GO:0005886	GO:0007156	GO:0016021
c14128.graph_c0	GO:0004693	GO:0005515	GO:0006468	GO:0007057	GO:0007488	GO:0008054	GO:0008080	GO:0016538	GO:0035186	GO:0045842
c14137.graph_c0	GO:0001964	GO:0002121	GO:0005515	GO:0005634	GO:0006355	GO:0007464	GO:0008406	GO:0016199	GO:0019730	GO:0031987	GO:0045467	GO:0045476	GO:0048854
c14142.graph_c0	GO:0005488
c14148.graph_c0	GO:0002119	GO:0006898	GO:0007281	GO:0008340	GO:0009792	GO:0019915	GO:0040007	GO:0040011	GO:0040022	GO:0040035
c1416.graph_c0	GO:0046872
c14163.graph_c0	GO:0000166	GO:0004812	GO:0006418
c14175.graph_c0	GO:0008324	GO:0044765
c14178.graph_c1	GO:0016787
c14183.graph_c0	GO:0005975	GO:0016773
c14197.graph_c0	GO:0030246
c14206.graph_c0	GO:0006950	GO:0044699
c14213.graph_c0	GO:0016772
c14216.graph_c0	GO:0005185	GO:0005576
c14225.graph_c0	GO:0001964	GO:0002121	GO:0005515	GO:0005634	GO:0006355	GO:0007464	GO:0008406	GO:0016199	GO:0019730	GO:0031987	GO:0045467	GO:0045476	GO:0048854
c14232.graph_c0	GO:0004553	GO:0005975	GO:0044710	GO:1901575
c14234.graph_c0	GO:0016740
c14237.graph_c0	GO:0000122	GO:0032021	GO:0034244	GO:0045944
c14245.graph_c0	GO:0097159	GO:1901363
c14248.graph_c0	GO:0003700	GO:0004871	GO:0005509	GO:0005634	GO:0006355	GO:0007165
c14249.graph_c0	GO:0008152	GO:0016740
c14250.graph_c0	GO:0003006	GO:0005102	GO:0006950	GO:0007169	GO:0007283	GO:0010259	GO:0016043	GO:0016049	GO:0022412	GO:0040014	GO:0042221	GO:0045927	GO:0046620	GO:0048468	GO:0048477	GO:0048589	GO:0051240	GO:0090066
c14260.graph_c0	GO:0005488
c14261.graph_c0	GO:0005634	GO:0005737
c14264.graph_c0	GO:0003677	GO:0003700	GO:0005634	GO:0005667	GO:0006355
c14267.graph_c0	GO:0004725	GO:0017017	GO:0035335
c14274.graph_c0	GO:0003988	GO:0008152
c14275.graph_c0	GO:0004748	GO:0005524	GO:0005971	GO:0006260	GO:0009263	GO:0016853	GO:0055114
c14279.graph_c0	GO:0046872
c14283.graph_c0	GO:0004365	GO:0006006	GO:0050661	GO:0051287	GO:0055114
c14285.graph_c0	GO:0008152	GO:0008270	GO:0033743
c14286.graph_c0	GO:0003676
c14290.graph_c0	GO:0001539	GO:0003777	GO:0004842	GO:0005524	GO:0005858	GO:0006200	GO:0007018	GO:0008270	GO:0016567	GO:0016887
c14296.graph_c0	GO:0003779	GO:0007015	GO:0007303	GO:0007519	GO:0007523	GO:0008305	GO:0008335	GO:0009190	GO:0015629	GO:0016477	GO:0016849	GO:0030018	GO:0031965	GO:0035556	GO:0040023	GO:0048471	GO:0060361
c14302.graph_c0	GO:0003824
c14304.graph_c0	GO:0007049	GO:0016787	GO:0032156	GO:0044430	GO:0044448	GO:0051301
c14307.graph_c0	GO:0000165	GO:0004707	GO:0005524	GO:0006468
c14311.graph_c0	GO:0000139	GO:0005801	GO:0006888	GO:0016021
c14312.graph_c0	GO:0001664	GO:0005179	GO:0005615	GO:0009755	GO:0046982
c14317.graph_c0	GO:0005794	GO:0006024	GO:0006491	GO:0008108	GO:0030166	GO:0043436	GO:0044272	GO:0046525	GO:0046872
c14319.graph_c0	GO:0009987	GO:0044699
c14326.graph_c0	GO:0097159	GO:1901363
c14334.graph_c0	GO:0000220	GO:0007035	GO:0015078	GO:0015991
c14337.graph_c0	GO:0044763
c14341.graph_c0	GO:0016779
c14345.graph_c0	GO:0003824	GO:0005875	GO:0031122	GO:0046331
c14348.graph_c0	GO:0006886	GO:0007274	GO:0016192	GO:0017137	GO:0032940	GO:0046872	GO:0048786	GO:0065007	GO:0070073
c14349.graph_c0	GO:0007275	GO:0044425	GO:0044763	GO:0044767	GO:0048856	GO:0051179
c14355.graph_c0	GO:0003924	GO:0005200	GO:0005525	GO:0005737	GO:0005874	GO:0006184	GO:0007017	GO:0051258
c14356.graph_c0	GO:0070011
c14356.graph_c1	GO:0008233
c14366.graph_c0	GO:0040010
c14368.graph_c0	GO:0008152	GO:0016740	GO:0016787	GO:0043167	GO:0044430	GO:0044444	GO:0044707	GO:0044765	GO:0050794	GO:0051649
c14369.graph_c0	GO:0004674	GO:0005083	GO:0005524	GO:0006468
c14370.graph_c0	GO:0000166	GO:0003909	GO:0006281
c14372.graph_c0	GO:0006753	GO:0048812
c14373.graph_c0	GO:0016740	GO:0046872
c14377.graph_c0	GO:0003700	GO:0006355	GO:0043565
c14380.graph_c0	GO:0004553	GO:0005975
c14384.graph_c0	GO:0005488	GO:0016491
c14390.graph_c0	GO:0005488
c14392.graph_c0	GO:0052689
c14399.graph_c0	GO:0005488
c14402.graph_c0	GO:0005622	GO:0007165	GO:0015991	GO:0033178	GO:0046961
c14407.graph_c0	GO:0000179	GO:0022008	GO:0031167
c14409.graph_c0	GO:0005622	GO:0008270
c14410.graph_c0	GO:0003735	GO:0005840	GO:0006412
c14413.graph_c0	GO:0005875	GO:0006260	GO:0007095	GO:0043138	GO:0097159	GO:1901363
c14414.graph_c0	GO:0004089
c14420.graph_c0	GO:0016787
c14423.graph_c0	GO:0000166	GO:0005515	GO:0009987	GO:0015630	GO:0016491	GO:0043234	GO:0044430	GO:0071704
c14428.graph_c0	GO:0006355	GO:0050896
c14432.graph_c0	GO:0001964	GO:0002121	GO:0005515	GO:0005634	GO:0006355	GO:0007464	GO:0008406	GO:0016199	GO:0019730	GO:0031987	GO:0045467	GO:0045476	GO:0048854
c14434.graph_c1	GO:0030529
c14445.graph_c0	GO:0000003	GO:0003824	GO:0009792	GO:0030968	GO:0040010	GO:0040018
c14447.graph_c0	GO:0016020	GO:0016757
c14462.graph_c0	GO:0006810
c14467.graph_c0	GO:0003333	GO:0005886	GO:0006813	GO:0006821	GO:0008511	GO:0015171	GO:0015378	GO:0035826
c14470.graph_c0	GO:0000166	GO:0000724	GO:0003677	GO:0003887	GO:0005634	GO:0005694	GO:0006260	GO:0006297	GO:0008408	GO:0016035	GO:0019985
c14475.graph_c0	GO:0000003	GO:0005783	GO:0016491	GO:0031090	GO:0044425
c14479.graph_c0	GO:0016740	GO:0097159	GO:1901363
c14482.graph_c0	GO:0044767	GO:0048856
c14486.graph_c0	GO:0016787
c14489.graph_c0	GO:0003676	GO:0008270
c14490.graph_c0	GO:0004970	GO:0005234	GO:0006811	GO:0016021	GO:0035235
c14495.graph_c0	GO:0000287	GO:0004749	GO:0007476	GO:0009116	GO:0009156	GO:0009165	GO:0016301	GO:0016310
c14497.graph_c0	GO:0044763
c14499.graph_c0	GO:0030529
c14500.graph_c0	GO:0008152
c14504.graph_c0	GO:0003824
c14506.graph_c0	GO:0015078	GO:0016469	GO:0019829	GO:0044769
c14508.graph_c0	GO:0008152
c14509.graph_c0	GO:0016746
c14511.graph_c0	GO:0016491
c14512.graph_c0	GO:0005886	GO:0007274	GO:0008306	GO:0031594	GO:0034185	GO:0051124	GO:0071938	GO:0097109
c14513.graph_c0	GO:0003824	GO:0006351
c14514.graph_c0	GO:0016021
c14517.graph_c0	GO:0000413	GO:0003755	GO:0006457
c14527.graph_c0	GO:0008270
c14529.graph_c0	GO:0016301
c14530.graph_c0	GO:0004768	GO:0005506	GO:0005783	GO:0006633	GO:0016021	GO:0055114
c14531.graph_c0	GO:0007016	GO:0007498	GO:0008307	GO:0016012	GO:0016021	GO:0043034	GO:0045214	GO:0060047
c14538.graph_c0	GO:0050794
c14547.graph_c0	GO:0001700	GO:0005070	GO:0005118	GO:0005886	GO:0007015	GO:0007175	GO:0007265	GO:0007476	GO:0007614	GO:0008293	GO:0008355	GO:0008360	GO:0008595	GO:0045500	GO:0045678
c14549.graph_c0	GO:0002119	GO:0004984	GO:0005549	GO:0006727	GO:0006886	GO:0006915	GO:0007040	GO:0007269	GO:0008021	GO:0008565	GO:0009792	GO:0010171	GO:0016021	GO:0016183	GO:0030123	GO:0032590	GO:0040007	GO:0048072	GO:0048477	GO:0050911	GO:0051291
c14550.graph_c0	GO:0005886
c14552.graph_c0	GO:0004697	GO:0005524	GO:0005543	GO:0006468
c14554.graph_c0	GO:0005355	GO:0008643	GO:0016021	GO:0032440	GO:0055085	GO:0055114
c14555.graph_c0	GO:0003729	GO:0005849	GO:0006378	GO:0006379	GO:0016787
c14559.graph_c0	GO:0005488	GO:0009987
c14562.graph_c0	GO:0004842	GO:0008270	GO:0016567
c14567.graph_c0	GO:0000915	GO:0003383	GO:0003779	GO:0005826	GO:0005884	GO:0005912	GO:0007015	GO:0007110	GO:0007111	GO:0007279	GO:0007283	GO:0007424	GO:0007605	GO:0009306	GO:0016476	GO:0022008	GO:0030589	GO:0032154	GO:0032507	GO:0035011	GO:0045177	GO:0045448	GO:0051225	GO:0051489
c14572.graph_c0	GO:0002115	GO:0005886	GO:0007155	GO:0007476	GO:0015279	GO:0022416	GO:0032237	GO:0048763	GO:0051533
c14578.graph_c0	GO:0007613	GO:0008049	GO:0008355	GO:0008582	GO:0009408	GO:0043168	GO:0043195	GO:0048149	GO:0071632
c14579.graph_c0	GO:0004813	GO:0005739	GO:0006419	GO:0097159	GO:1901363
c14581.graph_c0	GO:0003924	GO:0004382	GO:0005794	GO:0006184	GO:0006200	GO:0006256	GO:0016020	GO:0016887	GO:0030334	GO:0035262	GO:0043262	GO:0043273	GO:0045134	GO:0046032	GO:0046036	GO:0046712	GO:0048471	GO:0060050
c14583.graph_c0	GO:0004497	GO:0016705
c14593.graph_c0	GO:0009792	GO:0040010	GO:0040011	GO:0040027	GO:0045197
c14596.graph_c0	GO:0003723	GO:0003964	GO:0005634	GO:0006278	GO:0008270	GO:0015074
c14598.graph_c0	GO:0004871	GO:0007165
c14614.graph_c0	GO:0015116	GO:0015291	GO:0046942	GO:0046943	GO:0055085
c14616.graph_c0	GO:0009987	GO:0044767	GO:0048731
c14621.graph_c0	GO:0022008
c14625.graph_c0	GO:0005886	GO:0007218	GO:0008528	GO:0016021	GO:0045434	GO:0048042
c14626.graph_c0	GO:0005744	GO:0030150
c14631.graph_c0	GO:0004435	GO:0004871	GO:0005509	GO:0006629	GO:0035556
c14633.graph_c0	GO:0005198	GO:0006886	GO:0016192	GO:0030130	GO:0030132
c14641.graph_c0	GO:0046872
c14644.graph_c0	GO:0000413	GO:0003755	GO:0006457
c14645.graph_c0	GO:0004180	GO:0008237	GO:0046872
c14647.graph_c0	GO:0005761
c1465.graph_c0	GO:0005525	GO:0005794	GO:0007264	GO:0015031	GO:0016192
c14651.graph_c0	GO:0016787
c14653.graph_c0	GO:0000235	GO:0003777	GO:0005769	GO:0005871	GO:0007018	GO:0008017	GO:0035371	GO:0042803	GO:0050803	GO:0051294
c14659.graph_c0	GO:0005737	GO:0007528	GO:0008104	GO:0008355	GO:0016021	GO:0016319	GO:0042675	GO:0043025	GO:0051018
c14660.graph_c0	GO:0016787
c14670.graph_c0	GO:0005524	GO:0006950	GO:0016491	GO:0016829	GO:0033014
c14673.graph_c0	GO:0005488
c14674.graph_c0	GO:0003824
c14675.graph_c0	GO:0006066	GO:0008812	GO:0050660	GO:0055114
c14684.graph_c0	GO:0004672	GO:0016310
c14687.graph_c0	GO:0044763
c14695.graph_c0	GO:0000122	GO:0003705	GO:0005634	GO:0007417	GO:0030182	GO:0045944	GO:0070491
c14698.graph_c0	GO:0005927	GO:0008355	GO:0030018	GO:0030239	GO:0051371
c14699.graph_c0	GO:0005737	GO:0007528	GO:0008104	GO:0008355	GO:0016021	GO:0016319	GO:0042675	GO:0043025	GO:0051018
c1471.graph_c0	GO:0008152	GO:0016740
c14713.graph_c0	GO:0005488	GO:0016853
c14718.graph_c0	GO:0005086	GO:0032012
c14723.graph_c0	GO:0000287	GO:0004497	GO:0009507	GO:0016984	GO:0019253	GO:0055114
c14726.graph_c0	GO:0005524	GO:0006200	GO:0015439	GO:0043190
c14733.graph_c0	GO:0016021
c14735.graph_c0	GO:0000151	GO:0007295	GO:0008582	GO:0022008
c14737.graph_c0	GO:0003824	GO:0008152
c14746.graph_c0	GO:0003700	GO:0005634	GO:0006355	GO:0043565
c14757.graph_c0	GO:0005488	GO:0044707
c14774.graph_c0	GO:0005737	GO:0006412
c14782.graph_c0	GO:0006259	GO:0097159	GO:1901363
c14783.graph_c1	GO:0050254
c14784.graph_c0	GO:0004674	GO:0005524	GO:0006468
c14785.graph_c0	GO:0000166	GO:0009190	GO:0016849	GO:0035556
c14786.graph_c0	GO:0005488	GO:0016616
c14790.graph_c0	GO:0003979	GO:0051287	GO:0055114
c14791.graph_c0	GO:0003735	GO:0005840	GO:0006412
c14794.graph_c0	GO:0000003
c1480.graph_c0	GO:0003746	GO:0003924	GO:0005525	GO:0006184	GO:0006414	GO:0030529
c14804.graph_c0	GO:0003774	GO:0005524	GO:0016459
c14805.graph_c0	GO:0016301
c14810.graph_c0	GO:0097159	GO:1901363
c14813.graph_c0	GO:0001745	GO:0004842	GO:0005515	GO:0007480	GO:0008104	GO:0008587	GO:0016567	GO:0045179	GO:0045747	GO:0045807	GO:0046331
c14817.graph_c0	GO:0000976	GO:0003700	GO:0005634	GO:0006355	GO:0006520	GO:0016743	GO:0016810	GO:0043168
c1482.graph_c0	GO:0005605	GO:0044763	GO:0044767	GO:0048513	GO:0050789
c14833.graph_c0	GO:0004930	GO:0007186
c14835.graph_c0	GO:0003824	GO:0008152
c14840.graph_c0	GO:0005634
c14841.graph_c0	GO:0003735	GO:0005762	GO:0006412
c14843.graph_c0	GO:0030529
c14846.graph_c0	GO:0005622	GO:0006396
c14849.graph_c0	GO:0004715	GO:0005524	GO:0006468
c14862.graph_c0	GO:0006811	GO:0016020
c14863.graph_c0	GO:0016905
c14867.graph_c0	GO:0000124	GO:0003712
c14870.graph_c0	GO:0008152	GO:0016874	GO:0032550	GO:0032559	GO:0043168
c14878.graph_c0	GO:0004672	GO:0097159	GO:1901363
c14879.graph_c0	GO:0008152	GO:0044763
c14883.graph_c0	GO:0016787
c14892.graph_c0	GO:0008039	GO:0016020	GO:0044464	GO:0045202
c14899.graph_c0	GO:0016491	GO:0055114
c149.graph_c0	GO:0005250	GO:0005251	GO:0007268	GO:0008076	GO:0034765	GO:0051260	GO:0071805
c149.graph_c1	GO:0005249	GO:0006813	GO:0008076	GO:0034220
c14905.graph_c0	GO:0000166	GO:0003723
c14910.graph_c0	GO:0005221	GO:0005249	GO:0005886	GO:0006813	GO:0007637	GO:0008340	GO:0014059	GO:0016021	GO:0016740	GO:0045475	GO:0045938	GO:0055085
c14915.graph_c0	GO:0003015	GO:0005886	GO:0005919	GO:0007391	GO:0008039	GO:0008104	GO:0008366	GO:0016021	GO:0019991	GO:0021682	GO:0035151	GO:0060857	GO:0061343
c14919.graph_c0	GO:0005488	GO:0008152
c14925.graph_c0	GO:0004989	GO:0005887	GO:0007211	GO:0007608	GO:0008226	GO:0010578	GO:1900738
c14932.graph_c0	GO:0008152	GO:0016301	GO:0043167
c14934.graph_c0	GO:0003712	GO:0005634	GO:0006357	GO:0043565	GO:0046982
c14935.graph_c0	GO:0003677
c14937.graph_c0	GO:0009987
c1494.graph_c0	GO:0016757
c14944.graph_c0	GO:0000184	GO:0003677	GO:0004386	GO:0005524	GO:0005737	GO:0008270
c14946.graph_c0	GO:0003779	GO:0005925	GO:0007279	GO:0007291	GO:0008270	GO:0015629	GO:0045856	GO:0070864
c14954.graph_c0	GO:0004693	GO:0005524	GO:0005703	GO:0006368	GO:0006468	GO:0007049	GO:0007155	GO:0008024	GO:0008353	GO:0008360	GO:0009408	GO:0022008	GO:0032783	GO:0051301
c14956.graph_c0	GO:0003735	GO:0004430	GO:0005634	GO:0005840	GO:0006260	GO:0006412	GO:0006661	GO:0016021	GO:0046854	GO:0048015	GO:0055085
c14959.graph_c0	GO:0003774	GO:0005524	GO:0007165	GO:0016459
c14961.graph_c0	GO:0044237	GO:0048040	GO:0050662
c14965.graph_c0	GO:0005488
c14966.graph_c0	GO:0003777	GO:0005524	GO:0006200	GO:0007018	GO:0016887	GO:0030286	GO:0035085
c14967.graph_c0	GO:0004090
c14971.graph_c0	GO:0009605	GO:0009628	GO:0009987	GO:0016020	GO:0016772	GO:0043231	GO:0044699	GO:0050789
c14973.graph_c0	GO:0003723	GO:0005730
c14978.graph_c0	GO:0016853
c14983.graph_c0	GO:0003676
c14986.graph_c0	GO:0004550	GO:0005524	GO:0006165	GO:0006183	GO:0006228	GO:0006241
c14987.graph_c0	GO:0004035	GO:0008152
c14991.graph_c0	GO:0007275	GO:0044767	GO:0048856
c14994.graph_c0	GO:0032006
c14997.graph_c0	GO:0003824	GO:0008152
c15005.graph_c0	GO:0002119	GO:0004812	GO:0006418	GO:0009792
c15005.graph_c1	GO:0002161	GO:0004818	GO:0004822	GO:0004827	GO:0005524	GO:0005737	GO:0006424	GO:0006428	GO:0006433	GO:0006450	GO:0017101
c15006.graph_c0	GO:0016538	GO:0051302	GO:0051726
c15009.graph_c0	GO:0003746	GO:0003924	GO:0005525	GO:0005737	GO:0006184	GO:0006414
c15011.graph_c0	GO:0005488
c15014.graph_c0	GO:0016787
c15015.graph_c0	GO:0016740	GO:0044707	GO:0044763	GO:0044767	GO:0048477	GO:0048856	GO:0051179
c15018.graph_c0	GO:0005622	GO:0006810	GO:0046872
c15020.graph_c0	GO:0005488	GO:0006091	GO:0016878	GO:0044238
c15023.graph_c0	GO:0032414	GO:0042052	GO:0045475	GO:0046716	GO:0072499
c15027.graph_c0	GO:0000226	GO:0003006	GO:0015630	GO:0022402	GO:0022412	GO:0044430	GO:0044767	GO:0048477	GO:0048856	GO:0071822
c15043.graph_c0	GO:0003700	GO:0005634	GO:0006355	GO:0007411	GO:0043565	GO:0045773	GO:0046872
c15044.graph_c0	GO:0000398	GO:0003676	GO:0005686	GO:0007052	GO:0008270	GO:0022008	GO:0071011	GO:0071013
c15047.graph_c0	GO:0044763
c15052.graph_c0	GO:0005739	GO:0007005	GO:0007067	GO:0016787
c15053.graph_c0	GO:0005381	GO:0005506	GO:0005576	GO:0005769	GO:0005918	GO:0019991	GO:0046658	GO:0055037
c15057.graph_c0	GO:0016787
c15064.graph_c0	GO:0001745	GO:0005783	GO:0005797	GO:0006004	GO:0006493	GO:0007293	GO:0007451	GO:0008587	GO:0008593	GO:0016021	GO:0033829	GO:0035017	GO:0036011	GO:0048190
c15066.graph_c0	GO:0003824
c15069.graph_c0	GO:0004725	GO:0035335
c15080.graph_c0	GO:0004968	GO:0005000	GO:0007186	GO:0016021	GO:0050254	GO:0097211
c15081.graph_c0	GO:0006351
c15086.graph_c0	GO:0006810
c15088.graph_c0	GO:0004114	GO:0051260
c15089.graph_c0	GO:0005488
c15090.graph_c0	GO:0005516	GO:0006813	GO:0016021	GO:0016286
c15097.graph_c0	GO:0003677	GO:0007379	GO:0007480	GO:0008586	GO:0008587	GO:0016055	GO:0035060	GO:0042058	GO:0045893	GO:0046530	GO:0048190
c15104.graph_c0	GO:0000176	GO:0004527	GO:0005652	GO:0005737	GO:0010468
c15109.graph_c0	GO:0000910	GO:0003924	GO:0005525	GO:0005875	GO:0006184	GO:0016185	GO:0030382	GO:0048312	GO:0090141
c15116.graph_c0	GO:0002119	GO:0009792	GO:0010171	GO:0040010	GO:0040011
c15122.graph_c0	GO:0003680	GO:0003700	GO:0005515	GO:0005634	GO:0005701	GO:0006355	GO:0007455	GO:0007480	GO:0008585
c1513.graph_c0	GO:0008890	GO:0009058	GO:0030170
c15131.graph_c0	GO:0003676	GO:0008270
c15135.graph_c0	GO:0000794	GO:0003779	GO:0004687	GO:0005875	GO:0007062	GO:0007076	GO:0007498	GO:0007520	GO:0008307	GO:0016203	GO:0030018	GO:0035206	GO:0035556	GO:0040011	GO:0045214
c15141.graph_c0	GO:0003743	GO:0003924	GO:0005525	GO:0006184	GO:0006413	GO:0016740
c15146.graph_c0	GO:0097159	GO:1901363
c15148.graph_c0	GO:0004044	GO:0004360	GO:0016051	GO:0030246
c1515.graph_c0	GO:0004135	GO:0005978
c15159.graph_c0	GO:0006066	GO:0008812	GO:0050660	GO:0055114
c15162.graph_c0	GO:0006814	GO:0006816	GO:0008273	GO:0016021	GO:0055085
c15164.graph_c0	GO:0005840
c15167.graph_c0	GO:0016740
c15175.graph_c0	GO:0003779	GO:0005200	GO:0005543	GO:0008091
c15176.graph_c0	GO:0000186	GO:0004709	GO:0005524
c15178.graph_c0	GO:0000166	GO:0006812	GO:0008324	GO:0016021	GO:0055085
c15182.graph_c0	GO:0000124	GO:0000910	GO:0005703	GO:0005737	GO:0005875	GO:0006355	GO:0006909	GO:0016772	GO:0035222	GO:0045747
c15186.graph_c0	GO:0004114
c15196.graph_c0	GO:0070011
c15199.graph_c0	GO:0006633	GO:0016020	GO:0016740
c15200.graph_c0	GO:0044665	GO:0044666	GO:0048188	GO:0051568
c15208.graph_c0	GO:0005840	GO:0010467	GO:0042254	GO:0044238	GO:0044260
c15210.graph_c0	GO:0002119	GO:0009792	GO:0040007
c15213.graph_c0	GO:0005886	GO:0035071
c15237.graph_c0	GO:0005739	GO:0016491
c15239.graph_c0	GO:0006396	GO:0016740
c15243.graph_c0	GO:0006796
c15248.graph_c0	GO:0000166	GO:0017111
c15249.graph_c0	GO:0005102	GO:0005578	GO:0007275	GO:0016055
c15251.graph_c0	GO:0003824
c15255.graph_c0	GO:0016772
c15256.graph_c0	GO:0004559	GO:0005576
c15259.graph_c0	GO:0006508	GO:0008237
c1526.graph_c0	GO:0070011
c15266.graph_c0	GO:0004180
c15276.graph_c0	GO:0000978	GO:0000982	GO:0005634	GO:0006355
c15279.graph_c0	GO:0000166	GO:0000791	GO:0003676	GO:0005700	GO:0006338	GO:0035327	GO:0042800	GO:0044648	GO:0046427	GO:0048188	GO:0080182
c15281.graph_c0	GO:0005739	GO:0008750	GO:0015992	GO:0016021	GO:0050661	GO:0055114
c15282.graph_c0	GO:0003824
c15284.graph_c0	GO:0016740
c15295.graph_c0	GO:0005622	GO:0006396
c15297.graph_c0	GO:0005488
c15300.graph_c0	GO:0016740
c15305.graph_c0	GO:0008152	GO:0016758
c15306.graph_c0	GO:0000786	GO:0003677	GO:0005634	GO:0006334	GO:0046982
c15310.graph_c0	GO:0005484	GO:0005886	GO:0008021	GO:0016021	GO:0016081	GO:0043195	GO:0048786
c15313.graph_c0	GO:0003774	GO:0005524	GO:0007165	GO:0016459
c15315.graph_c0	GO:0003676	GO:0003824
c15316.graph_c0	GO:0003677	GO:0003723	GO:0016070
c15318.graph_c0	GO:0007268	GO:0019992	GO:0035556	GO:0046872
c15321.graph_c0	GO:0006915	GO:0009792	GO:0016787	GO:0040010	GO:0040035	GO:0043167
c15321.graph_c1	GO:0022892	GO:0043167	GO:0043492
c15323.graph_c0	GO:0004725	GO:0035335	GO:0050254
c15327.graph_c0	GO:0016779	GO:0022008
c15331.graph_c0	GO:0005875	GO:0007616	GO:0008289
c15333.graph_c0	GO:0004096	GO:0020037	GO:0042744	GO:0046872	GO:0055114
c15344.graph_c0	GO:0016787	GO:0097159	GO:1901363
c15346.graph_c0	GO:0044699
c15352.graph_c0	GO:0005515	GO:0009792
c15359.graph_c0	GO:0006351
c15361.graph_c0	GO:0001751	GO:0005488	GO:0006355	GO:0007411	GO:0007610	GO:0022414	GO:0051704
c15362.graph_c0	GO:0000288	GO:0000340	GO:0004780	GO:0005634	GO:0005737	GO:0006790	GO:0006974	GO:0009150	GO:0009408	GO:0047627	GO:0050072
c15363.graph_c0	GO:0016757
c15367.graph_c0	GO:0005737	GO:0042578	GO:0044763
c15369.graph_c0	GO:0005515	GO:0019915
c15375.graph_c0	GO:0016846
c15389.graph_c0	GO:0005509	GO:0048190	GO:0048812
c15392.graph_c0	GO:0005524	GO:0006950
c15397.graph_c0	GO:0005089	GO:0005543	GO:0005622	GO:0016740	GO:0035023
c15399.graph_c0	GO:0005506	GO:0005886	GO:0005905	GO:0006886	GO:0008565	GO:0009055	GO:0020037	GO:0030131	GO:0048488
c15400.graph_c0	GO:0016021
c15402.graph_c0	GO:0003824
c15403.graph_c0	GO:0005328	GO:0006836	GO:0016021
c15406.graph_c0	GO:0001745	GO:0006909	GO:0007411	GO:0008360	GO:0017048	GO:0022416	GO:0030031	GO:0030866	GO:0031209	GO:0045177	GO:0045202	GO:0050807
c15408.graph_c0	GO:0005089	GO:0008360
c15417.graph_c0	GO:0003824
c15418.graph_c0	GO:0005476	GO:0005743	GO:0006839	GO:0006844	GO:0006909	GO:0015879	GO:0016021	GO:0055085
c15419.graph_c0	GO:0005747	GO:0008137	GO:0055114
c15422.graph_c0	GO:0005488
c15423.graph_c0	GO:0005488
c15426.graph_c0	GO:0004714	GO:0004715	GO:0005524	GO:0006468	GO:0007169	GO:0016020	GO:0016787	GO:0051536
c15430.graph_c0	GO:0007165
c15431.graph_c0	GO:0000022	GO:0003735	GO:0005840	GO:0005875	GO:0010467	GO:0042274	GO:0043022	GO:0044238	GO:0044260
c15432.graph_c0	GO:0004825	GO:0005524	GO:0005737	GO:0006431
c15433.graph_c0	GO:0005302	GO:0016021	GO:0055085
c15437.graph_c0	GO:0005488
c15438.graph_c0	GO:0016020
c15440.graph_c0	GO:0000151	GO:0004842	GO:0005634	GO:0005737	GO:0006511	GO:0007465	GO:0007601	GO:0008270	GO:0010498	GO:0016567	GO:0043621	GO:0045676	GO:0050896
c15442.graph_c0	GO:0008146
c15447.graph_c0	GO:0004672	GO:0005488	GO:0009987
c15448.graph_c0	GO:0003824
c15449.graph_c0	GO:0005488
c15458.graph_c0	GO:0003735	GO:0005762	GO:0006412
c15484.graph_c0	GO:0042221
c15487.graph_c0	GO:0003887	GO:0003916	GO:0004652	GO:0007062	GO:0043630
c15491.graph_c0	GO:0004505	GO:0004510	GO:0005506	GO:0006559	GO:0016597	GO:0055114
c15491.graph_c1	GO:0004505	GO:0004510	GO:0005506	GO:0006559	GO:0016597	GO:0055114
c15492.graph_c0	GO:0003995	GO:0003997	GO:0005777	GO:0006635	GO:0050660
c15494.graph_c0	GO:0003723	GO:0005795	GO:0006810	GO:0008033	GO:0008168	GO:0009451	GO:0032259
c155.graph_c0	GO:0016020
c15515.graph_c0	GO:0005201	GO:0005581
c15527.graph_c0	GO:0005198	GO:0006886	GO:0016192	GO:0016905	GO:0030117
c15530.graph_c0	GO:0000904	GO:0001737	GO:0004674	GO:0004872	GO:0005509	GO:0005887	GO:0007156	GO:0008285	GO:0016318	GO:0016339	GO:0016491	GO:0018149	GO:0030178	GO:0035159	GO:0035329	GO:0045198	GO:0045317	GO:0045571	GO:0048105	GO:0050839	GO:0090176
c15531.graph_c0	GO:0048812
c15541.graph_c0	GO:0001964	GO:0002121	GO:0005515	GO:0005634	GO:0006355	GO:0007464	GO:0008406	GO:0016199	GO:0019730	GO:0031987	GO:0045467	GO:0045476	GO:0048854
c15547.graph_c0	GO:0000166	GO:0004818	GO:0004832	GO:0006438	GO:0022008
c15549.graph_c0	GO:0007414	GO:0007629	GO:0008039	GO:0016199	GO:0030537	GO:0046331	GO:0048814	GO:0070593
c15565.graph_c0	GO:0008152	GO:0016297	GO:0016417	GO:0016491	GO:0016829
c15567.graph_c0	GO:0005488
c15570.graph_c0	GO:0006814	GO:0006873	GO:0006885	GO:0015385	GO:0016021	GO:0055085
c15572.graph_c0	GO:0005634	GO:0006412	GO:0042254	GO:0043021
c15578.graph_c0	GO:0005025	GO:0005515	GO:0007015	GO:0007304	GO:0007448	GO:0007476	GO:0008101	GO:0008358	GO:0009953	GO:0016020	GO:0030512	GO:0030514	GO:0030718	GO:0035222	GO:0042078	GO:0045887
c15581.graph_c0	GO:0003723	GO:0003964	GO:0004519	GO:0006278	GO:0015074
c15591.graph_c0	GO:0003824	GO:0008152
c15601.graph_c0	GO:0000083	GO:0000122	GO:0001012	GO:0001077	GO:0004867	GO:0005201	GO:0005509	GO:0005578	GO:0007113	GO:0007307	GO:0007424	GO:0007475	GO:0008069	GO:0008134	GO:0008284	GO:0008362	GO:0008630	GO:0010466	GO:0019730	GO:0031523	GO:0035189	GO:0035206	GO:0040005	GO:0040007	GO:0042023	GO:0043565	GO:0045850	GO:0045944	GO:0046331	GO:0048813	GO:0051726	GO:0060537
c15603.graph_c0	GO:0003824	GO:0008152
c15611.graph_c0	GO:0016020
c15616.graph_c0	GO:0022008
c15619.graph_c0	GO:0003824	GO:0040010
c15625.graph_c0	GO:0003331	GO:0005096	GO:0005783	GO:0005795	GO:0006888	GO:0007029	GO:0007030	GO:0008360	GO:0016203	GO:0022409	GO:0030011	GO:0030134	GO:0034394	GO:0035149	GO:0035293	GO:0048081	GO:0050774	GO:0071711
c15648.graph_c0	GO:0008340	GO:0010506	GO:0016236	GO:0031396	GO:0044753
c15649.graph_c0	GO:0005000	GO:0005887	GO:0007218	GO:0008188	GO:0018990
c1565.graph_c0	GO:0016740
c15652.graph_c0	GO:0004828	GO:0005524	GO:0005737	GO:0006434
c15656.graph_c0	GO:0008152	GO:0016787
c15667.graph_c0	GO:0016491	GO:0043167	GO:0043231	GO:0044237	GO:0044444	GO:0055114
c15669.graph_c0	GO:0016905
c15682.graph_c0	GO:0044699
c15690.graph_c0	GO:0016491
c15692.graph_c0	GO:0004842	GO:0016567
c15693.graph_c0	GO:0004175	GO:0005875	GO:0008541	GO:0032436
c15694.graph_c0	GO:0016787
c15696.graph_c0	GO:0016740
c15701.graph_c0	GO:0003676
c15702.graph_c0	GO:0008233	GO:0032502	GO:0044699
c15714.graph_c0	GO:0016740
c15728.graph_c0	GO:0000413	GO:0003755	GO:0006457
c15737.graph_c0	GO:0006351	GO:0044424
c15738.graph_c0	GO:0003824	GO:0005488	GO:0044238	GO:0071704
c15740.graph_c0	GO:0004652	GO:0043631
c15741.graph_c0	GO:0005743	GO:0015031	GO:0071456
c15761.graph_c0	GO:0005524	GO:0005634	GO:0006397
c15764.graph_c0	GO:0003018	GO:0004989	GO:0005887	GO:0007188	GO:0007612	GO:0008015	GO:0008049	GO:0030594	GO:0051482	GO:0060278
c15785.graph_c0	GO:0005811	GO:0045169
c15792.graph_c0	GO:0004553	GO:0008152
c15793.graph_c0	GO:0016491
c15808.graph_c0	GO:0004683	GO:0005524	GO:0005954	GO:0006468	GO:0007155	GO:0007163	GO:0007298	GO:0007628	GO:0008049	GO:0008360	GO:0016080	GO:0016081	GO:0046331	GO:0046928
c1581.graph_c0	GO:0004332	GO:0006096
c15812.graph_c0	GO:0002119	GO:0005215	GO:0006888	GO:0008593	GO:0012507	GO:0016021	GO:0040010	GO:0040011	GO:0040035
c15813.graph_c0	GO:0046982
c15821.graph_c0	GO:0000786	GO:0003677	GO:0005634	GO:0006334	GO:0046982
c15838.graph_c0	GO:0044237
c15839.graph_c0	GO:0000003	GO:0005488	GO:0005694	GO:0009792	GO:0040010
c15840.graph_c0	GO:0003847
c15848.graph_c0	GO:0003677	GO:0003899	GO:0005665	GO:0006366	GO:0008270
c15850.graph_c0	GO:0005314	GO:0005886	GO:0006541	GO:0007005	GO:0015319	GO:0015321	GO:0016021	GO:0044341	GO:0051938	GO:0055085
c15851.graph_c0	GO:0004181	GO:0006508	GO:0008270
c15855.graph_c0	GO:0004502	GO:0005741	GO:0006569	GO:0016021	GO:0019805	GO:0034354	GO:0043420	GO:0050660	GO:0055114
c15860.graph_c0	GO:0016491	GO:0055114
c15861.graph_c0	GO:0016020	GO:0016740
c15861.graph_c1	GO:0005783	GO:0016746	GO:0044425
c15865.graph_c1	GO:0016787
c15867.graph_c0	GO:0004623	GO:0005262	GO:0005929	GO:0007605	GO:0007638	GO:0008381	GO:0016021	GO:0030506	GO:0040011	GO:0050974	GO:0050975	GO:0070588
c15868.graph_c0	GO:0004698	GO:0005524	GO:0006468	GO:0008270	GO:0019992	GO:0035206	GO:0035556
c15871.graph_c0	GO:0003735	GO:0006412	GO:0015935
c15872.graph_c0	GO:0003676
c15873.graph_c0	GO:0004596
c15876.graph_c0	GO:0000165	GO:0000166	GO:0004674	GO:0016310
c15877.graph_c0	GO:0022008
c15897.graph_c0	GO:0000737	GO:0000738	GO:0004520	GO:0005488	GO:0005634	GO:0006302	GO:0008310	GO:0008311	GO:0035312
c15900.graph_c0	GO:0016311	GO:0016791
c15914.graph_c0	GO:0016788
c15919.graph_c0	GO:0080019
c15924.graph_c0	GO:0000166	GO:0005089	GO:0005886	GO:0006464	GO:0007266	GO:0007411	GO:0007412	GO:0007422	GO:0007480	GO:0016301	GO:0016310	GO:0016319	GO:0016787	GO:0030036	GO:0043168	GO:0045887	GO:0046331	GO:0048675	GO:0050770	GO:0071772
c15935.graph_c0	GO:0006810	GO:0016020
c15941.graph_c0	GO:0016787
c15948.graph_c0	GO:0034645	GO:0090304	GO:0097159	GO:1901363
c1595.graph_c0	GO:0005515	GO:0006469	GO:0006909	GO:0007155	GO:0007298	GO:0007416	GO:0008360	GO:0010592	GO:0044459	GO:0045179	GO:0045200	GO:0051491	GO:0060446
c15951.graph_c0	GO:0005096	GO:0005737	GO:0005886	GO:0038032
c15959.graph_c0	GO:0097159	GO:1901363
c1596.graph_c0	GO:0003824	GO:0008152
c15962.graph_c0	GO:0016787
c15975.graph_c0	GO:0004556	GO:0005576	GO:0005975	GO:0046872
c15983.graph_c0	GO:0003700	GO:0007474	GO:0007498	GO:0016203	GO:0033627	GO:0043425	GO:0046982	GO:0070888
c15984.graph_c0	GO:0000166	GO:0003676
c15989.graph_c0	GO:0003700	GO:0005634	GO:0006355	GO:0042742	GO:0043565	GO:0048813
c15995.graph_c0	GO:0005634	GO:0006355	GO:0032041	GO:0046969	GO:0046970	GO:0070932	GO:0070933	GO:0097372
c16.graph_c0	GO:0004356	GO:0006538	GO:0007416	GO:0045213
c16006.graph_c0	GO:0002009	GO:0002119	GO:0005886	GO:0007271	GO:0008021	GO:0016079	GO:0030421	GO:0030424	GO:0040011	GO:0043051	GO:0043134	GO:0048786	GO:0060473
c16039.graph_c0	GO:0004739	GO:0055114
c16042.graph_c0	GO:0000166	GO:0004812	GO:0006418
c16045.graph_c0	GO:0005252	GO:0016021	GO:0046982	GO:0071805
c16054.graph_c0	GO:0016301	GO:0016310
c16055.graph_c0	GO:0005488
c16064.graph_c0	GO:0003676	GO:0003824	GO:0034645	GO:0090304
c16068.graph_c0	GO:0004725	GO:0016740	GO:0035335
c16084.graph_c0	GO:0003677	GO:0003899	GO:0005634	GO:0006351	GO:0032549
c16086.graph_c0	GO:0005524	GO:0006200	GO:0016021	GO:0042626	GO:0043190	GO:0055085
c16100.graph_c0	GO:0003723	GO:0003964	GO:0004519	GO:0006278	GO:0015074
c16105.graph_c0	GO:0008152	GO:0016491	GO:0097159	GO:1901363
c16111.graph_c0	GO:0005524	GO:0005634	GO:0005694	GO:0006281	GO:0006310	GO:0007062	GO:0030261
c16115.graph_c0	GO:0042578
c16120.graph_c0	GO:0000166	GO:0004383	GO:0006182	GO:0008074	GO:0020037	GO:0035556
c16125.graph_c0	GO:0000166	GO:0004686	GO:0006413	GO:0006417	GO:0006468	GO:0045793	GO:0071011	GO:0071013
c16129.graph_c0	GO:0016787
c16130.graph_c0	GO:0016020
c16132.graph_c0	GO:0004715	GO:0004989	GO:0007186	GO:0016021
c16141.graph_c0	GO:0006066	GO:0008812	GO:0045455	GO:0050660	GO:0055114
c16142.graph_c0	GO:0016740	GO:0071840
c16144.graph_c0	GO:0006796	GO:0044238	GO:0044249	GO:0044710	GO:0052834	GO:1901576
c16146.graph_c0	GO:0000235	GO:0001578	GO:0003779	GO:0005912	GO:0007026	GO:0007423	GO:0007475	GO:0008017	GO:0016199	GO:0016204	GO:0016319	GO:0030036	GO:0030175	GO:0030716	GO:0035147	GO:0035149	GO:0044295	GO:0045169	GO:0045773	GO:0048813	GO:0051491
c16151.graph_c0	GO:0022008
c16154.graph_c0	GO:0016798
c16167.graph_c0	GO:0005488	GO:0016787
c16175.graph_c0	GO:0008039
c16177.graph_c0	GO:0008152	GO:0016620
c16193.graph_c0	GO:0005488
c16194.graph_c0	GO:0016740
c16203.graph_c0	GO:0003824	GO:0009987
c16205.graph_c0	GO:0016020
c16208.graph_c0	GO:0004713	GO:0005524	GO:0006468
c16211.graph_c0	GO:0004044	GO:0004360	GO:0016051	GO:0030246
c16213.graph_c0	GO:0006796	GO:0016301
c16227.graph_c0	GO:0004497	GO:0016705
c16228.graph_c0	GO:0009987
c1624.graph_c0	GO:0097159	GO:1901363
c16243.graph_c0	GO:0000786	GO:0003677	GO:0005811	GO:0006334	GO:0035267	GO:0046982
c16247.graph_c0	GO:0070011
c16248.graph_c0	GO:0003676	GO:0004519
c16250.graph_c0	GO:0000132	GO:0001738	GO:0002052	GO:0003382	GO:0004697	GO:0005524	GO:0006468	GO:0007294	GO:0007314	GO:0007416	GO:0007613	GO:0008270	GO:0010592	GO:0016324	GO:0016327	GO:0016332	GO:0016334	GO:0017022	GO:0030011	GO:0035003	GO:0035011	GO:0035556	GO:0045167	GO:0045176	GO:0045179	GO:0045186	GO:0045196	GO:0045197	GO:0046667	GO:0051491	GO:0060446	GO:0090163
c16253.graph_c0	GO:0004674	GO:0005509	GO:0005886	GO:0007156	GO:0016021	GO:0016491
c16258.graph_c0	GO:0005488	GO:0006974
c16263.graph_c0	GO:0000287	GO:0004743	GO:0005524	GO:0006096	GO:0016310	GO:0030955
c16265.graph_c0	GO:0006886	GO:0007269	GO:0008021	GO:0008565	GO:0016183	GO:0030122	GO:0033227
c16267.graph_c0	GO:0005975	GO:0016857
c16271.graph_c0	GO:0007412	GO:0042803	GO:0043234	GO:0051124
c16275.graph_c0	GO:0016787
c16279.graph_c0	GO:0001736	GO:0001745	GO:0004871	GO:0007166	GO:0048667	GO:0048812
c16280.graph_c0	GO:0005243	GO:0005886	GO:0005921	GO:0006811	GO:0016021
c16281.graph_c0	GO:0000166	GO:0003735	GO:0005840	GO:0006412
c16286.graph_c0	GO:0003676	GO:0005634	GO:0008270
c16291.graph_c0	GO:0005220	GO:0005783	GO:0016021	GO:0048016	GO:0070588
c16292.graph_c0	GO:0003676
c16298.graph_c0	GO:0003676	GO:0005634
c16301.graph_c0	GO:0004143	GO:0007205	GO:0016310	GO:0035556
c16309.graph_c0	GO:0004615	GO:0005737	GO:0019307	GO:0042132
c16312.graph_c0	GO:0004871	GO:0007166	GO:0016020
c16326.graph_c0	GO:0003677	GO:0004386	GO:0005524	GO:0005634	GO:0016740	GO:0031491	GO:0043044
c16331.graph_c0	GO:0003735	GO:0005763	GO:0006412
c16340.graph_c0	GO:0005488
c16343.graph_c0	GO:0004970	GO:0005234	GO:0006811	GO:0016021	GO:0035235
c16351.graph_c0	GO:0005739	GO:0006631	GO:0016616	GO:0055114
c16368.graph_c0	GO:0004842	GO:0008270	GO:0016567
c16369.graph_c0	GO:0004807	GO:0006094	GO:0006096	GO:0006098
c16371.graph_c0	GO:0016301
c16371.graph_c1	GO:0004672	GO:0005488
c1638.graph_c0	GO:0003676	GO:0006259
c16380.graph_c0	GO:0005102	GO:0005606	GO:0007476	GO:0007502	GO:0008406	GO:0030155	GO:0030334	GO:0045995
c16385.graph_c0	GO:0003824	GO:0009987	GO:0043167	GO:0097159	GO:1901363
c16389.graph_c0	GO:0005509
c1639.graph_c0	GO:0005220	GO:0005783	GO:0016021	GO:0048016	GO:0070588
c16393.graph_c0	GO:0005488
c16394.graph_c0	GO:0005506	GO:0005743	GO:0005758	GO:0005759	GO:0006119	GO:0020037	GO:0022900	GO:0045155	GO:0070469
c16397.graph_c0	GO:0005488
c1641.graph_c0	GO:0005488
c16411.graph_c0	GO:0003746	GO:0003924	GO:0005525	GO:0005737	GO:0006184	GO:0006414
c16412.graph_c0	GO:0016787
c16416.graph_c0	GO:0000166
c16419.graph_c0	GO:0004129
c16443.graph_c0	GO:0016787
c16456.graph_c0	GO:0007283
c16460.graph_c0	GO:0003924	GO:0005200	GO:0005525	GO:0005737	GO:0005874	GO:0006184	GO:0007017	GO:0051258
c16466.graph_c0	GO:0005488	GO:0043170	GO:0044238
c16487.graph_c0	GO:0005524	GO:0006950
c165.graph_c0	GO:0005488	GO:0008152	GO:0008168
c16507.graph_c0	GO:0008081	GO:0008152	GO:0046872
c1651.graph_c0	GO:0004869	GO:0006508	GO:0008234
c16517.graph_c0	GO:0070011
c16523.graph_c0	GO:0003924	GO:0005200	GO:0005525	GO:0005737	GO:0005874	GO:0006184	GO:0007017	GO:0051258
c16524.graph_c0	GO:0006629	GO:0016787
c16530.graph_c0	GO:0000166	GO:0003677	GO:0003872	GO:0005634	GO:0005700	GO:0005945	GO:0006096	GO:0006338	GO:0006796	GO:0022008
c16531.graph_c0	GO:0005391	GO:0005524	GO:0006754	GO:0015672	GO:0016021	GO:0046872
c16532.graph_c0	GO:0009987
c16537.graph_c0	GO:0003824	GO:0044710
c16537.graph_c1	GO:0003920	GO:0005488	GO:0006163	GO:0055114
c16543.graph_c0	GO:0003676	GO:0006259
c16545.graph_c0	GO:0005488
c16553.graph_c0	GO:0003824	GO:0005488	GO:0005694	GO:0008152
c16554.graph_c0	GO:0007154	GO:0035091
c16574.graph_c0	GO:0005524	GO:0006457	GO:0006950	GO:0051082
c16578.graph_c0	GO:0016491	GO:0046872
c16582.graph_c0	GO:0001964	GO:0003151	GO:0004872	GO:0005515	GO:0005887	GO:0007432	GO:0008045	GO:0008201	GO:0008406	GO:0009649	GO:0016199	GO:0022409	GO:0030425	GO:0031982	GO:0031987	GO:0035050	GO:0035385	GO:0043025	GO:0043234	GO:0044295	GO:0046716	GO:0048854	GO:0050773	GO:0070983	GO:0071666	GO:0072499	GO:2000274
c16584.graph_c0	GO:0016740
c16586.graph_c0	GO:0005524	GO:0006950	GO:0032440	GO:0055114
c16592.graph_c0	GO:0005509
c166.graph_c0	GO:0000287	GO:0003677	GO:0005654	GO:0005730	GO:0005739	GO:0006284	GO:0008409	GO:0017108	GO:0043137	GO:0090305
c1661.graph_c0	GO:0000122	GO:0001706	GO:0001708	GO:0003700	GO:0005634	GO:0007362	GO:0007374	GO:0007375	GO:0007400	GO:0007419	GO:0007435	GO:0007499	GO:0008134	GO:0008293	GO:0008354	GO:0010001	GO:0016044	GO:0035239	GO:0043565	GO:0046331	GO:0046872
c16610.graph_c0	GO:0044763
c16618.graph_c0	GO:0005543
c16621.graph_c0	GO:0007399	GO:0009887	GO:0022414	GO:0048468	GO:0048646
c16623.graph_c0	GO:0000221	GO:0005524	GO:0005886	GO:0015991	GO:0046034	GO:0046961	GO:0071456
c16628.graph_c0	GO:0006909
c16629.graph_c0	GO:0006259
c1663.graph_c0	GO:0016297
c16631.graph_c0	GO:0005234	GO:0005886	GO:0006811	GO:0015277	GO:0016021	GO:0030054	GO:0035235	GO:0045211	GO:0048812	GO:0060025
c16632.graph_c0	GO:0000166	GO:0006796	GO:0016301
c16641.graph_c0	GO:0001580	GO:0005262	GO:0006816	GO:0007613	GO:0007638	GO:0016021	GO:0033038	GO:0034605	GO:0040040	GO:0042745	GO:0043052	GO:0055085
c16642.graph_c0	GO:0000166	GO:0006796	GO:0016829
c16659.graph_c0	GO:0007186	GO:0008188	GO:0016021	GO:0016500
c16664.graph_c0	GO:0003824	GO:0005488
c16678.graph_c0	GO:0006470	GO:0008138
c16679.graph_c0	GO:0000166	GO:0005215	GO:0009987	GO:0016887	GO:0043234	GO:0044424	GO:0044425
c16703.graph_c0	GO:0005488
c16704.graph_c0	GO:0016787
c16709.graph_c0	GO:0007049
c16711.graph_c0	GO:0016616	GO:0046872	GO:0055114
c16716.graph_c0	GO:0004370	GO:0035071	GO:0046331	GO:0050975	GO:0051260
c16721.graph_c0	GO:0005525	GO:0005622	GO:0007264
c16722.graph_c0	GO:0000413	GO:0003755	GO:0006457
c16725.graph_c0	GO:0015031	GO:0016021
c16739.graph_c0	GO:0032501	GO:0032502	GO:0035805	GO:0044699
c16741.graph_c0	GO:0003824	GO:0044710
c16743.graph_c0	GO:0008152	GO:0016758
c16744.graph_c0	GO:0003824	GO:0009987	GO:0046872
c16753.graph_c0	GO:0005634	GO:0008270	GO:0018024	GO:0034968
c16755.graph_c0	GO:0008152	GO:0016747
c1677.graph_c0	GO:0000226	GO:0005516	GO:0005874	GO:0005887	GO:0007589	GO:0007603	GO:0007605	GO:0008086	GO:0015279	GO:0016027	GO:0019722	GO:0035997	GO:0046982	GO:0070588	GO:0071454
c16774.graph_c0	GO:0004411	GO:0006559	GO:0006572	GO:0055114
c16774.graph_c1	GO:0009072	GO:0016702	GO:1901605
c16775.graph_c0	GO:0016772
c1679.graph_c0	GO:0008081	GO:0035556
c16810.graph_c0	GO:0003676	GO:0003705	GO:0005634	GO:0005737	GO:0007520	GO:0007525	GO:0045944	GO:0046872
c16812.graph_c0	GO:0006508	GO:0008233
c16817.graph_c0	GO:0004222	GO:0005737	GO:0006338	GO:0006508	GO:0007052	GO:0007076	GO:0007100	GO:0007155	GO:0007420	GO:0007444	GO:0008270	GO:0008354	GO:0008406	GO:0016020	GO:0031252	GO:0045842	GO:0051225	GO:0051298
c16819.graph_c0	GO:0003676	GO:0005634	GO:0008270
c16821.graph_c0	GO:0001104	GO:0006357	GO:0016592
c16827.graph_c0	GO:0008152
c16835.graph_c0	GO:0004222	GO:0005524	GO:0006508	GO:0016020	GO:0017111	GO:0030163	GO:0051301
c16845.graph_c0	GO:0004889	GO:0005892	GO:0006810	GO:0045202
c16862.graph_c0	GO:0009987	GO:0044699
c16876.graph_c0	GO:0000786	GO:0003677	GO:0005634	GO:0006334	GO:0046982
c16886.graph_c0	GO:0008152
c16891.graph_c0	GO:0016747
c16892.graph_c0	GO:0008060	GO:0008270	GO:0032312
c16909.graph_c0	GO:0005488
c16910.graph_c0	GO:0044238	GO:0044260
c16929.graph_c0	GO:0008152	GO:0016491
c16930.graph_c0	GO:0016020
c16937.graph_c0	GO:0005488
c16940.graph_c0	GO:0001964	GO:0002121	GO:0003700	GO:0005515	GO:0005634	GO:0006357	GO:0007464	GO:0008406	GO:0016199	GO:0019730	GO:0031987	GO:0045467	GO:0045476	GO:0045893	GO:0048854
c16946.graph_c0	GO:0003677	GO:0006310	GO:0015074
c16948.graph_c0	GO:0004177	GO:0006508	GO:0008236	GO:0008239	GO:0016020
c16949.graph_c0	GO:0016020
c16952.graph_c0	GO:0007275	GO:0044767	GO:0048856
c16959.graph_c0	GO:0016787
c16963.graph_c0	GO:0016491
c16971.graph_c0	GO:0003824
c16984.graph_c0	GO:0005622
c16985.graph_c0	GO:0015986	GO:0045261	GO:0046933	GO:0046961
c16988.graph_c0	GO:0016787	GO:0097159	GO:1901363
c16989.graph_c0	GO:0016876	GO:0097159	GO:1901363
c16992.graph_c0	GO:0000278	GO:0004721	GO:0006470
c16994.graph_c0	GO:0005488
c16999.graph_c0	GO:0016787
c17000.graph_c0	GO:0005576	GO:0006030	GO:0008061
c17001.graph_c0	GO:0003735	GO:0005875	GO:0006412	GO:0006464	GO:0006511	GO:0022625
c17006.graph_c0	GO:0005488	GO:0007423	GO:0009887	GO:0016043	GO:0048666
c17013.graph_c0	GO:0004556	GO:0005975	GO:0043169
c17014.graph_c0	GO:0003723	GO:0005634	GO:0006364	GO:0030529
c17022.graph_c0	GO:0008270
c17024.graph_c0	GO:0005524	GO:0006200	GO:0016021	GO:0042626	GO:0055085
c17027.graph_c0	GO:0001075	GO:0008134	GO:0017054	GO:0017055	GO:0043565	GO:0045944	GO:0046982
c17036.graph_c0	GO:0016740
c17039.graph_c0	GO:0005003	GO:0005007	GO:0005524	GO:0005887	GO:0006468	GO:0008284	GO:0008543	GO:0048013
c17045.graph_c0	GO:0004096	GO:0005777	GO:0006979	GO:0007031	GO:0007411	GO:0008340	GO:0043167	GO:0044237	GO:0097159	GO:1901363
c17052.graph_c0	GO:0004084	GO:0008652	GO:0009081
c1706.graph_c0	GO:0005328	GO:0006836	GO:0016021
c17062.graph_c0	GO:0016998
c17072.graph_c0	GO:0003700	GO:0005634	GO:0006355	GO:0043565
c17077.graph_c0	GO:0003677	GO:0003899	GO:0005666	GO:0005736	GO:0005875	GO:0006360	GO:0006383	GO:0046983
c17092.graph_c0	GO:0004190	GO:0006508
c17104.graph_c0	GO:0003723	GO:0003964	GO:0006278	GO:0015074
c17106.graph_c0	GO:0000785	GO:0000805	GO:0003682	GO:0004386	GO:0005665	GO:0005700	GO:0005737	GO:0008340	GO:0009047	GO:0045433	GO:0045944	GO:0048675	GO:0097159	GO:1901363
c17141.graph_c0	GO:0000166	GO:0002009	GO:0004478	GO:0005515	GO:0006556	GO:0006730	GO:0006898	GO:0009792	GO:0016246	GO:0019915	GO:0022416	GO:0032940	GO:0035220	GO:0040010	GO:0040017	GO:0040018	GO:0040027	GO:0040035	GO:0043167
c17141.graph_c1	GO:0003824
c17142.graph_c0	GO:0003824	GO:0005488
c17143.graph_c0	GO:0003676	GO:0005634	GO:0008270
c17166.graph_c0	GO:0001964	GO:0002121	GO:0005515	GO:0005634	GO:0006355	GO:0007464	GO:0008406	GO:0016199	GO:0019730	GO:0031987	GO:0045467	GO:0045476	GO:0048854
c17181.graph_c0	GO:0006813	GO:0015269	GO:0016020
c17188.graph_c0	GO:0000166	GO:0004849	GO:0006796	GO:0006909
c17191.graph_c0	GO:0097159	GO:1901363
c17199.graph_c0	GO:0008152
c17203.graph_c0	GO:0003677	GO:0008270
c17211.graph_c0	GO:0003916
c17214.graph_c0	GO:0016788	GO:0044238	GO:0071704
c17216.graph_c0	GO:0003723	GO:0004654	GO:0005524	GO:0008026
c17218.graph_c0	GO:0003677	GO:0006351	GO:0046872	GO:0050794
c17219.graph_c0	GO:0003824
c17232.graph_c0	GO:0007165	GO:0016020	GO:0038023	GO:0043167
c17250.graph_c0	GO:0006259
c17252.graph_c0	GO:0004084	GO:0006520
c1726.graph_c0	GO:0004672	GO:0005814	GO:0007052	GO:0007140	GO:0007288	GO:0016310	GO:0035186	GO:0046599
c17263.graph_c0	GO:0005096	GO:0005634	GO:0043547	GO:0051056
c17277.graph_c1	GO:0007528	GO:0044464	GO:0045202	GO:0048489	GO:0065008
c17279.graph_c0	GO:0005488
c17283.graph_c0	GO:0005488
c1729.graph_c0	GO:0003824	GO:2001019
c17299.graph_c0	GO:0003700	GO:0005634	GO:0006355	GO:0035329
c17308.graph_c0	GO:0005634	GO:0005737	GO:0019898	GO:0022008	GO:0046331
c17324.graph_c0	GO:0016881
c17325.graph_c0	GO:0016200	GO:0031594	GO:0042734	GO:0051124
c17328.graph_c0	GO:0006520	GO:0016743	GO:0016798	GO:0016812	GO:0016874	GO:0043168	GO:0044271	GO:1901576
c17335.graph_c0	GO:0005488
c17337.graph_c0	GO:0000902	GO:0003779	GO:0005200	GO:0005885	GO:0006909	GO:0030027	GO:0034314
c17340.graph_c0	GO:0000910	GO:0004722	GO:0005515	GO:0005694	GO:0005737	GO:0007067	GO:0009792	GO:0016568	GO:0018991	GO:0018996	GO:0031965	GO:0040011	GO:0045132	GO:0046872	GO:0070262
c17355.graph_c0	GO:0003676	GO:0006259
c17359.graph_c0	GO:0016740
c17365.graph_c0	GO:0004104
c17373.graph_c0	GO:0046872
c1738.graph_c0	GO:0003676	GO:0046872
c17382.graph_c0	GO:0003676	GO:0005515	GO:0006355	GO:0006366	GO:0006383	GO:0007276	GO:0009887	GO:0030154	GO:0035070	GO:0035075	GO:0043234	GO:0044428
c17390.graph_c0	GO:0001539	GO:0003777	GO:0004842	GO:0005524	GO:0005858	GO:0006200	GO:0007018	GO:0008270	GO:0016567	GO:0016887
c17392.graph_c0	GO:0005216	GO:0006816	GO:0044707	GO:0044763	GO:0050896	GO:0065008
c17397.graph_c0	GO:0004871	GO:0007165
c17403.graph_c0	GO:0005515	GO:0005794	GO:0006044	GO:0008101	GO:0008354	GO:0008589	GO:0015014	GO:0016021	GO:0016055	GO:0030210	GO:0031227	GO:0048312	GO:0048488	GO:0050508	GO:0050509	GO:0050808
c17406.graph_c0	GO:0016491
c17412.graph_c0	GO:0005488
c17424.graph_c0	GO:0016787
c17431.graph_c0	GO:0016798
c17432.graph_c0	GO:0003700	GO:0005634	GO:0006355	GO:0008270	GO:0016747
c17444.graph_c0	GO:0005634	GO:0010468	GO:0016568	GO:0044238	GO:0044260
c17451.graph_c0	GO:0016021	GO:0055085
c17452.graph_c0	GO:0005509	GO:0007218	GO:0016021
c17462.graph_c0	GO:0003824	GO:0005524	GO:0007269	GO:0008021	GO:0008152	GO:0046872
c17465.graph_c0	GO:0000381	GO:0002121	GO:0003730	GO:0005515	GO:0005634	GO:0007286	GO:0007319	GO:0007476	GO:0031536	GO:0043186	GO:0048477
c17481.graph_c0	GO:0003954	GO:0004672	GO:0097159	GO:1901363
c17482.graph_c0	GO:0003824
c17516.graph_c0	GO:0044707
c17517.graph_c0	GO:0005249	GO:0008076	GO:0034765	GO:0051260	GO:0071805
c17540.graph_c0	GO:0043167
c17553.graph_c1	GO:0004170
c17554.graph_c0	GO:0001745	GO:0005634	GO:0005737	GO:0006412	GO:0007054	GO:0007067	GO:0008315	GO:0030718	GO:0048132	GO:0048137	GO:0051078
c17556.graph_c0	GO:0002209	GO:0005887	GO:0007218	GO:0008188	GO:0008345
c17566.graph_c0	GO:0008233
c17568.graph_c0	GO:0000381	GO:0004221	GO:0005634	GO:0017130	GO:0040040
c17570.graph_c0	GO:0005488
c17572.graph_c0	GO:0004022	GO:0005509	GO:0005886	GO:0007156	GO:0016021	GO:0055114
c17577.graph_c0	GO:0004768	GO:0005506	GO:0005783	GO:0006633	GO:0016021	GO:0055114
c17582.graph_c0	GO:0004731	GO:0006139
c17590.graph_c0	GO:0001745	GO:0005457	GO:0005458	GO:0005459	GO:0005460	GO:0005461	GO:0005462	GO:0005464	GO:0005743	GO:0005797	GO:0006744	GO:0007220	GO:0007367	GO:0007447	GO:0007476	GO:0008643	GO:0015297	GO:0015785	GO:0015786	GO:0015787	GO:0015788	GO:0015790	GO:0016021
c17594.graph_c0	GO:0016740
c17608.graph_c0	GO:0003676	GO:0046872
c17615.graph_c0	GO:0016905
c17628.graph_c0	GO:0003676	GO:0004824	GO:0005524	GO:0005737	GO:0005875	GO:0006430
c17631.graph_c0	GO:0001964	GO:0002121	GO:0005515	GO:0005634	GO:0006355	GO:0007464	GO:0008406	GO:0016199	GO:0019730	GO:0031987	GO:0045467	GO:0045476	GO:0048854
c17633.graph_c0	GO:0001964	GO:0003151	GO:0004872	GO:0005515	GO:0005886	GO:0007432	GO:0008045	GO:0008201	GO:0008406	GO:0009649	GO:0016199	GO:0022409	GO:0030425	GO:0031982	GO:0031987	GO:0035050	GO:0035385	GO:0043025	GO:0043234	GO:0044295	GO:0046716	GO:0048854	GO:0050773	GO:0070983	GO:0071666	GO:0072499	GO:2000274
c17638.graph_c0	GO:0006511	GO:0016301	GO:0016310	GO:0016874
c17642.graph_c0	GO:0000166	GO:0003746	GO:0003924	GO:0005634	GO:0005739	GO:0006184	GO:0070125
c17654.graph_c0	GO:0004672
c17661.graph_c0	GO:0003676	GO:0005622
c17666.graph_c0	GO:0008010
c1767.graph_c0	GO:0003723	GO:0003964	GO:0004190	GO:0006278	GO:0006508	GO:0046872
c17672.graph_c0	GO:0005886	GO:0035011
c17681.graph_c0	GO:0003676	GO:0009987
c17683.graph_c0	GO:0005488	GO:0016020
c17687.graph_c0	GO:0016787
c17690.graph_c0	GO:0000003	GO:0002119	GO:0005773	GO:0009792	GO:0040010	GO:0040039
c17694.graph_c0	GO:0005975	GO:0016868
c17696.graph_c0	GO:0003015	GO:0004888	GO:0005887	GO:0005919	GO:0007163	GO:0007391	GO:0008039	GO:0008065	GO:0008104	GO:0008366	GO:0016080	GO:0016081	GO:0019991	GO:0021682	GO:0035151	GO:0060857	GO:0061343
c17702.graph_c0	GO:0005488
c17714.graph_c0	GO:0052689
c17723.graph_c0	GO:0000166	GO:0042626
c17735.graph_c0	GO:0005783	GO:0008152	GO:0031090	GO:0033961	GO:0044425
c17738.graph_c0	GO:0005737	GO:0006357	GO:0007626	GO:0008023	GO:0008080	GO:0008607	GO:0018394	GO:0030431	GO:0045202	GO:0045494	GO:0048789	GO:0051124	GO:0051536
c17740.graph_c0	GO:0008306	GO:0044767	GO:0048731
c17746.graph_c0	GO:0005673	GO:0045944
c17758.graph_c0	GO:0045793	GO:0046331
c17765.graph_c0	GO:0008152	GO:0016853
c17779.graph_c0	GO:0006351
c17787.graph_c0	GO:0003676	GO:0003824	GO:0006259
c17790.graph_c0	GO:0016614	GO:0055114
c17799.graph_c0	GO:0000245	GO:0003746	GO:0003924	GO:0004091	GO:0004784	GO:0005507	GO:0005509	GO:0005525	GO:0005576	GO:0005739	GO:0005770	GO:0005783	GO:0005795	GO:0005798	GO:0005829	GO:0006414	GO:0006727	GO:0006886	GO:0006887	GO:0006895	GO:0006897	GO:0006974	GO:0007040	GO:0007041	GO:0007052	GO:0007220	GO:0007264	GO:0007298	GO:0007498	GO:0008057	GO:0008270	GO:0008340	GO:0008360	GO:0008565	GO:0016853	GO:0019430	GO:0022409	GO:0030123	GO:0030131	GO:0030532	GO:0035011	GO:0035099	GO:0042438	GO:0048067	GO:0048072	GO:0055114	GO:0060967	GO:0071011	GO:0071013
c17801.graph_c0	GO:0003824
c17806.graph_c0	GO:0032504
c17811.graph_c0	GO:0003723	GO:0004842	GO:0008270	GO:0016567	GO:0043130
c17813.graph_c0	GO:0009987	GO:0016787
c17818.graph_c0	GO:0008270	GO:0016740	GO:0032440	GO:0055114
c17826.graph_c0	GO:0003676	GO:0003700	GO:0005634	GO:0006355	GO:0008270
c17830.graph_c0	GO:0042384
c17833.graph_c0	GO:0003676	GO:0006259	GO:0016740
c17839.graph_c0	GO:0035010
c1784.graph_c0	GO:0006810	GO:0016020
c17853.graph_c0	GO:0016772
c17858.graph_c0	GO:0000151	GO:0003735	GO:0005840	GO:0006412	GO:0006511
c1787.graph_c0	GO:0003924	GO:0005525	GO:0005737	GO:0007264	GO:0015630	GO:0035147	GO:0042384
c17874.graph_c0	GO:0000126	GO:0000166	GO:0000977	GO:0001075	GO:0001092	GO:0001129	GO:0001752	GO:0003730	GO:0005666	GO:0005669	GO:0006359	GO:0006367	GO:0006914	GO:0007274	GO:0007293	GO:0007458	GO:0007562	GO:0009608	GO:0010629	GO:0035072	GO:0035193	GO:0036093	GO:0040034	GO:0042332	GO:0042796	GO:0042797	GO:0045944	GO:0046872	GO:0048747	GO:0048788	GO:0048789	GO:0048808	GO:0060856	GO:0071390
c17882.graph_c0	GO:0000166	GO:0001882	GO:0003677	GO:0003887	GO:0006260
c17895.graph_c0	GO:0000178	GO:0003723
c17899.graph_c0	GO:0003995	GO:0005759	GO:0005811	GO:0005875	GO:0006635	GO:0050660
c179.graph_c0	GO:0005096	GO:0005622	GO:0043547	GO:0051056
c179.graph_c1	GO:0005096	GO:0005622	GO:0043547	GO:0051056
c17906.graph_c1	GO:0000221	GO:0015991	GO:0046961
c1791.graph_c0	GO:0003677	GO:0003678	GO:0005524	GO:0005722	GO:0006336	GO:0006917	GO:0007411	GO:0008270	GO:0008347	GO:0016887	GO:0042585	GO:0046328	GO:0070868
c17916.graph_c0	GO:0000439	GO:0006289	GO:0006355
c17918.graph_c0	GO:0005488
c17923.graph_c0	GO:0016853	GO:0044267	GO:0097159	GO:1901363
c17924.graph_c0	GO:0001700	GO:0004421	GO:0008202	GO:0008610	GO:0022008	GO:0046331
c17929.graph_c0	GO:0005622
c17933.graph_c0	GO:0016787
c17935.graph_c0	GO:0003824	GO:0008152
c1794.graph_c0	GO:0016787
c17944.graph_c0	GO:0016787
c17951.graph_c0	GO:0003994
c17955.graph_c0	GO:0005576	GO:0010466	GO:0016020	GO:0030414
c17956.graph_c0	GO:0000381	GO:0002121	GO:0003676	GO:0004004	GO:0005524	GO:0005681	GO:0007476
c17963.graph_c0	GO:0005488
c17974.graph_c0	GO:0005918	GO:0016301	GO:0016328	GO:0019991	GO:0035001	GO:0035159
c17977.graph_c0	GO:0015992	GO:0016324	GO:0016471	GO:0016820
c17978.graph_c0	GO:0005524	GO:0006950	GO:0032440	GO:0055114
c17982.graph_c0	GO:0001964	GO:0002121	GO:0005515	GO:0005634	GO:0006355	GO:0007464	GO:0008406	GO:0016199	GO:0019730	GO:0031987	GO:0045467	GO:0045476	GO:0048854
c1799.graph_c0	GO:0003676	GO:0006259
c18006.graph_c0	GO:0043167
c18007.graph_c0	GO:0006898	GO:0040010	GO:0040011	GO:0040035
c18010.graph_c1	GO:0016787
c18011.graph_c0	GO:0006520	GO:0007626	GO:0016831	GO:0018991	GO:0030170	GO:0048148
c18014.graph_c0	GO:0006825	GO:0044763
c18021.graph_c0	GO:0043167	GO:0097159	GO:1901363
c18022.graph_c0	GO:0016021
c18024.graph_c0	GO:0004683	GO:0005516	GO:0005524	GO:0005886	GO:0005954	GO:0006468	GO:0007268	GO:0007528	GO:0007616	GO:0008049	GO:0030424	GO:0030425	GO:0045211	GO:0048786	GO:0051489	GO:0060278
c18026.graph_c0	GO:0003824	GO:0005576	GO:0006629	GO:0043565	GO:0046872	GO:0050774
c18029.graph_c0	GO:0000166	GO:0005886	GO:0042626	GO:0043190	GO:0044424
c18042.graph_c0	GO:0005488
c18045.graph_c0	GO:0016021	GO:0055085
c18057.graph_c0	GO:0003746	GO:0003924	GO:0005525	GO:0005737	GO:0006184	GO:0006414
c18059.graph_c0	GO:0000166	GO:0003729	GO:0017148	GO:0042803	GO:0043234
c18063.graph_c0	GO:0016301
c1807.graph_c0	GO:0005112	GO:0005509	GO:0007155	GO:0016324	GO:0030246	GO:0035152	GO:0045746	GO:0046716
c18088.graph_c0	GO:0000166	GO:0004672
c18095.graph_c0	GO:0005488	GO:0010467	GO:0016874	GO:0043039
c18097.graph_c0	GO:0001738	GO:0004385	GO:0005154	GO:0005198	GO:0005856	GO:0005920	GO:0007391	GO:0008049	GO:0008285	GO:0016323	GO:0016327	GO:0016328	GO:0016332	GO:0016334	GO:0016336	GO:0019991	GO:0030710	GO:0031594	GO:0042332	GO:0042734	GO:0043195	GO:0045167	GO:0045175	GO:0045179	GO:0045196	GO:0045197	GO:0045211	GO:0045475	GO:0045887	GO:0046956	GO:0048471	GO:0051294	GO:0051726
c18098.graph_c0	GO:0003676	GO:0004672	GO:0016310	GO:0016787	GO:0019538	GO:0043167	GO:0044260
c18101.graph_c0	GO:0003677	GO:0006351
c18105.graph_c0	GO:0005525	GO:0007264	GO:0015031
c18108.graph_c0	GO:0001539	GO:0003777	GO:0004842	GO:0005524	GO:0005858	GO:0006200	GO:0007018	GO:0008270	GO:0016567	GO:0016887
c18111.graph_c0	GO:0009792
c18116.graph_c0	GO:0004312	GO:0016491	GO:0016788
c18117.graph_c0	GO:0005622
c18120.graph_c0	GO:0016772
c18121.graph_c0	GO:0003723	GO:0003964	GO:0006278	GO:0008270	GO:0015074
c18123.graph_c0	GO:0003676
c18137.graph_c0	GO:0005488
c18139.graph_c0	GO:0005634	GO:0006355
c18148.graph_c0	GO:0005615	GO:0045087	GO:0050832
c18157.graph_c0	GO:0005509	GO:0016174	GO:0055114
c18158.graph_c0	GO:0003700	GO:0005515	GO:0006355	GO:0009653	GO:0035051	GO:0042221	GO:0048666
c18167.graph_c0	GO:0005488	GO:0005694
c18174.graph_c0	GO:0004553	GO:0005975
c18177.graph_c0	GO:0000082	GO:0000122	GO:0001012	GO:0001077	GO:0004867	GO:0005509	GO:0005576	GO:0007113	GO:0007307	GO:0007424	GO:0007475	GO:0008069	GO:0008134	GO:0008362	GO:0008630	GO:0010466	GO:0019730	GO:0031012	GO:0031523	GO:0035189	GO:0035206	GO:0040005	GO:0042023	GO:0043565	GO:0045850	GO:0045944	GO:0046331	GO:0048813	GO:0051726	GO:0060537
c18185.graph_c0	GO:0004713	GO:0004871	GO:0044763
c18192.graph_c0	GO:0005524	GO:0006200	GO:0015417	GO:0015439
c18193.graph_c0	GO:0004930	GO:0005057	GO:0005509	GO:0005887	GO:0005911	GO:0007156	GO:0007218	GO:0007367	GO:0007411	GO:0007464	GO:0016318	GO:0016319	GO:0016339	GO:0030177	GO:0030178	GO:0035159	GO:0048057	GO:0048813	GO:0050770	GO:0050839	GO:0051963	GO:0070593	GO:0090175
c18197.graph_c0	GO:0008270
c18204.graph_c0	GO:0000038	GO:0005783	GO:0009922	GO:0019368	GO:0042811
c18206.graph_c0	GO:0005328	GO:0006836	GO:0016021
c1821.graph_c0	GO:0016787
c18211.graph_c0	GO:0005975	GO:0042132
c18217.graph_c0	GO:0008152	GO:0009987	GO:0016301
c18223.graph_c1	GO:0016020	GO:0022857	GO:0044765
c18226.graph_c0	GO:0003677	GO:0006310	GO:0015074
c18232.graph_c0	GO:0005488	GO:0006259	GO:0016787	GO:0044763
c18235.graph_c0	GO:0007444	GO:0009653	GO:0030182
c18238.graph_c0	GO:0005083	GO:0005096	GO:0043547	GO:0051056
c18239.graph_c0	GO:0016798
c18242.graph_c0	GO:0005254	GO:0005509	GO:0006821	GO:0006979	GO:0008289	GO:0008340	GO:0048060	GO:0097305
c18245.graph_c0	GO:0009168	GO:0019239
c18247.graph_c0	GO:0000166	GO:0004698	GO:0006468	GO:0019992	GO:0035206	GO:0046872
c18248.graph_c0	GO:0005524	GO:0017111
c18261.graph_c0	GO:0009987
c18262.graph_c0	GO:0044237	GO:0044238	GO:0071704
c18266.graph_c0	GO:0003735	GO:0005762	GO:0006412
c18267.graph_c0	GO:0003746	GO:0003924	GO:0005525	GO:0005737	GO:0006184	GO:0006414
c18270.graph_c0	GO:0008152	GO:0016491
c18271.graph_c0	GO:0022008
c18287.graph_c0	GO:0003824
c1832.graph_c0	GO:0004623	GO:0005262	GO:0016021	GO:0070588
c18328.graph_c0	GO:0009987
c18336.graph_c0	GO:0044699	GO:0050794
c18348.graph_c0	GO:0004672	GO:0009987
c18349.graph_c0	GO:0003700	GO:0005634	GO:0006355	GO:0007275	GO:0043565
c18353.graph_c0	GO:0005797	GO:0006487	GO:0008455	GO:0009312	GO:0016021
c18355.graph_c0	GO:0009987	GO:0044699	GO:0050896
c18365.graph_c0	GO:0003824
c18366.graph_c0	GO:0006508	GO:0008233	GO:0009987
c18388.graph_c0	GO:0000003	GO:0002119	GO:0003735	GO:0005840	GO:0006412	GO:0006898	GO:0009792	GO:0040010
c18400.graph_c0	GO:0003743	GO:0005673	GO:0006367	GO:0006413
c18402.graph_c0	GO:0005102	GO:0005576	GO:0007154	GO:0007610	GO:0044700	GO:0045822	GO:0050794
c1841.graph_c0	GO:0016740
c18414.graph_c0	GO:0004871	GO:0007165
c18416.graph_c0	GO:0003676	GO:0006259
c18422.graph_c0	GO:0005102	GO:0005604	GO:0005737	GO:0008045	GO:0008078	GO:0030163	GO:0030334	GO:0030424	GO:0033563	GO:0035262
c18426.graph_c0	GO:0001678	GO:0004340	GO:0005249	GO:0005524	GO:0005768	GO:0005829	GO:0006096	GO:0006813	GO:0006909	GO:0007629	GO:0008017	GO:0008076	GO:0008340	GO:0008865	GO:0015459	GO:0016197	GO:0019158	GO:0030705	GO:0045202	GO:0045467	GO:0046331	GO:0050802	GO:0051259	GO:0060361
c18427.graph_c0	GO:0005488	GO:0016491
c18432.graph_c0	GO:0003676	GO:0008270
c18433.graph_c0	GO:0003924	GO:0004767	GO:0005525	GO:0006184	GO:0007264	GO:0016020
c18438.graph_c0	GO:0000022	GO:0000922	GO:0005813	GO:0005875	GO:0007029	GO:0007067	GO:0007143	GO:0007344	GO:0007411	GO:0008017	GO:0016325	GO:0031122	GO:0035371	GO:0045450	GO:0090063
c18441.graph_c0	GO:0016746
c18448.graph_c0	GO:0000082	GO:0001104	GO:0005515	GO:0005764	GO:0005770	GO:0006357	GO:0006367	GO:0006979	GO:0007034	GO:0007040	GO:0007095	GO:0008340	GO:0008593	GO:0015809	GO:0016538	GO:0016592	GO:0019908	GO:0022416	GO:0031301	GO:0031982	GO:0036011	GO:0045498	GO:0046328	GO:0051453
c18449.graph_c0	GO:0007275	GO:0044767	GO:0048856	GO:0050794
c18450.graph_c0	GO:0001964	GO:0002121	GO:0005515	GO:0005634	GO:0006355	GO:0007464	GO:0008406	GO:0016199	GO:0019730	GO:0031987	GO:0045467	GO:0045476	GO:0048854
c18456.graph_c0	GO:0005488	GO:0009987	GO:0016787	GO:0043170	GO:0044238
c18459.graph_c0	GO:0016021
c18462.graph_c0	GO:0009987
c18463.graph_c0	GO:0005737	GO:0016192	GO:0022008	GO:0030008	GO:0033227
c18464.graph_c0	GO:0003824	GO:0005488	GO:0009987
c18478.graph_c0	GO:0016740
c18490.graph_c0	GO:0000122	GO:0001075	GO:0005634	GO:0008134	GO:0045944
c18498.graph_c0	GO:0097159	GO:1901363
c18502.graph_c0	GO:0006629	GO:0007165	GO:0008081	GO:0043167
c18506.graph_c0	GO:0003924	GO:0004252	GO:0004767	GO:0005515	GO:0005525	GO:0005794	GO:0006508	GO:0006887	GO:0007264	GO:0007293	GO:0007411	GO:0008103	GO:0015031	GO:0016023	GO:0043025	GO:0045202	GO:0045451	GO:0045467	GO:0050832	GO:0060078
c18513.graph_c0	GO:0000976	GO:0003700	GO:0005634	GO:0006355	GO:0007275
c18516.graph_c0	GO:0016972	GO:0055114
c18525.graph_c0	GO:0005524	GO:0006200	GO:0016021	GO:0032440	GO:0042626	GO:0055085	GO:0055114
c18530.graph_c1	GO:0016740
c18534.graph_c0	GO:0000166	GO:0009209	GO:0009220	GO:0016301	GO:0016310	GO:0046132
c18551.graph_c0	GO:0003676	GO:0004672	GO:0005524	GO:0006468	GO:0008168	GO:0032259	GO:0034645	GO:0090304
c18553.graph_c0	GO:0007268	GO:0016787	GO:0044767	GO:0048856	GO:0050896	GO:0071704
c18559.graph_c0	GO:0005198	GO:0016226	GO:0051536
c18568.graph_c0	GO:0003777	GO:0005524	GO:0005737	GO:0005871	GO:0005874	GO:0007018	GO:0008017
c18575.graph_c0	GO:0016020	GO:0016491	GO:0043231
c18581.graph_c0	GO:0001964	GO:0002121	GO:0003700	GO:0005515	GO:0005634	GO:0006357	GO:0007464	GO:0008406	GO:0016199	GO:0019730	GO:0031987	GO:0045467	GO:0045476	GO:0045893	GO:0048854
c18584.graph_c0	GO:0007275	GO:0009987
c18599.graph_c0	GO:0000166	GO:0003676
c18601.graph_c0	GO:0016740
c18607.graph_c0	GO:0005253	GO:0005777	GO:0006820	GO:0016021
c18610.graph_c0	GO:0000003	GO:0007275	GO:0016192	GO:0044765	GO:0051649
c18611.graph_c0	GO:0005515
c18612.graph_c0	GO:0000287	GO:0004743	GO:0006096	GO:0016310	GO:0030955
c18614.graph_c0	GO:0003746	GO:0006414	GO:0006511	GO:0008023	GO:0031462	GO:0048813
c18620.graph_c0	GO:0001666	GO:0003726	GO:0006382	GO:0008049	GO:0008344	GO:0009408	GO:0016556	GO:0042391	GO:0042752	GO:0045475
c18624.graph_c0	GO:0004553	GO:0005975
c18627.graph_c0	GO:0004889	GO:0005886	GO:0006811	GO:0016021	GO:0030054	GO:0045211
c18633.graph_c0	GO:0009190	GO:0016849
c18635.graph_c0	GO:0005747	GO:0006120	GO:0008137	GO:0046872	GO:0051537
c18636.graph_c0	GO:0016491	GO:0044710
c18643.graph_c0	GO:0004993	GO:0005887	GO:0007192	GO:0016543	GO:0016545	GO:0016546	GO:0016740	GO:0030594	GO:0060180
c18645.graph_c0	GO:0005488	GO:0032991	GO:0044237	GO:0044446
c18656.graph_c0	GO:0003676	GO:0006259
c18659.graph_c0	GO:0006259	GO:0043229	GO:0051276
c18668.graph_c0	GO:0005245	GO:0005891	GO:0034765	GO:0070588
c18669.graph_c0	GO:0005975
c18685.graph_c0	GO:0016772
c18687.graph_c0	GO:0005488	GO:0006351
c18690.graph_c0	GO:0005739	GO:0006662	GO:0006974	GO:0009055	GO:0015035	GO:0045454
c18696.graph_c0	GO:0003729	GO:0005730	GO:0022008
c18698.graph_c0	GO:0005515	GO:0005925	GO:0007412	GO:0008594	GO:0031290	GO:0032440	GO:0043234	GO:0045467	GO:0048490	GO:0048786	GO:0048841	GO:0051124	GO:0055114
c18704.graph_c0	GO:0004888	GO:0007165	GO:0016020
c1871.graph_c0	GO:0016763
c18711.graph_c0	GO:0000439	GO:0006289	GO:0006355
c18713.graph_c0	GO:0004674	GO:0004712	GO:0005524	GO:0006468
c18717.graph_c0	GO:0004842	GO:0016567
c18734.graph_c0	GO:0000166	GO:0006810	GO:0016020	GO:0042626
c18734.graph_c1	GO:0016787
c18735.graph_c0	GO:0005488
c18739.graph_c0	GO:0008999
c18743.graph_c0	GO:0016787	GO:0046872
c18748.graph_c0	GO:0005634	GO:0005783	GO:0005875	GO:0006913	GO:0007017	GO:0008017	GO:0019212	GO:0048471
c18753.graph_c0	GO:0004360	GO:0016051	GO:0030246
c18755.graph_c0	GO:0005581	GO:0016787
c18757.graph_c1	GO:0003676	GO:0005634	GO:0006396	GO:0030529
c18759.graph_c0	GO:0003676	GO:0046872
c18768.graph_c0	GO:0004540	GO:0008033
c18769.graph_c0	GO:0000166	GO:0016772
c18770.graph_c0	GO:0016491	GO:0046872
c18771.graph_c0	GO:0001505	GO:0005245	GO:0005509	GO:0005891	GO:0007626	GO:0009408	GO:0030512	GO:0034765	GO:0035545	GO:0042594	GO:0048787	GO:0070588
c18772.graph_c0	GO:0003723	GO:0006413	GO:0070993
c18781.graph_c0	GO:0006457	GO:0017148	GO:0019239
c18785.graph_c0	GO:0046856
c18791.graph_c0	GO:0000166	GO:0003676	GO:0006139	GO:0008026
c18812.graph_c0	GO:0005488
c18817.graph_c0	GO:0004721	GO:0006470	GO:0016740
c1882.graph_c0	GO:0005488
c18823.graph_c0	GO:0005549
c18835.graph_c0	GO:0003824
c1885.graph_c0	GO:0005488	GO:0008152
c18851.graph_c0	GO:0016222	GO:0016706	GO:0044710
c18852.graph_c0	GO:0044763	GO:0044767	GO:0048731
c18855.graph_c0	GO:0003735	GO:0005840	GO:0006412	GO:0019843
c18858.graph_c0	GO:0016787	GO:0071704
c18859.graph_c0	GO:0008168	GO:0044237	GO:0071704
c18867.graph_c0	GO:0000036	GO:0005739	GO:0006120	GO:0006633	GO:0031177
c18869.graph_c0	GO:0008152	GO:0016491
c18872.graph_c1	GO:0004714	GO:0005524	GO:0006468	GO:0007169	GO:0016021
c18878.graph_c0	GO:0005886	GO:0006813	GO:0006821	GO:0008511	GO:0035826	GO:0055085
c18878.graph_c1	GO:0003333	GO:0005886	GO:0006813	GO:0006821	GO:0008511	GO:0015171	GO:0015378	GO:0016021	GO:0035826
c18882.graph_c0	GO:0008233
c18885.graph_c0	GO:0000981	GO:0003676	GO:0005634	GO:0006357	GO:0008284	GO:0046872
c1889.graph_c0	GO:0003676	GO:0015074
c18891.graph_c0	GO:0006476	GO:0008270	GO:0016811	GO:0070403
c18892.graph_c0	GO:0003924	GO:0003993	GO:0005509	GO:0005525	GO:0006184	GO:0006812	GO:0008324
c18914.graph_c0	GO:0016787
c18916.graph_c0	GO:0005215	GO:0006810	GO:0008270	GO:0016020
c18920.graph_c0	GO:0001964	GO:0002121	GO:0005515	GO:0005634	GO:0006355	GO:0007464	GO:0008406	GO:0016199	GO:0019730	GO:0031987	GO:0045467	GO:0045476	GO:0048854
c18928.graph_c0	GO:0001555	GO:0005789	GO:0006887	GO:0007029	GO:0022416
c18934.graph_c0	GO:0000086	GO:0004725	GO:0005634	GO:0005694	GO:0006470	GO:0007030	GO:0007099	GO:0007369	GO:0008284	GO:0045792	GO:0045930	GO:0045977	GO:0046331	GO:0048731	GO:0060305
c18937.graph_c0	GO:0016021
c1894.graph_c0	GO:0003723	GO:0004622	GO:0004623
c18944.graph_c0	GO:0000398	GO:0003676	GO:0007052	GO:0007067	GO:0022008	GO:0030532	GO:0071011	GO:0071013
c18954.graph_c0	GO:0003677	GO:0006351	GO:0046872	GO:0050794
c18958.graph_c0	GO:0008289	GO:0015078	GO:0015986	GO:0015991	GO:0016021	GO:0016787	GO:0045263
c18962.graph_c0	GO:0016639	GO:0044710
c18968.graph_c0	GO:0004181	GO:0006508	GO:0008270	GO:0016021	GO:0055085
c18977.graph_c0	GO:0005524	GO:0005737	GO:0006508	GO:0008233	GO:0017111	GO:0030163
c18987.graph_c1	GO:0003824
c18989.graph_c0	GO:0004298	GO:0005634	GO:0005737	GO:0005839	GO:0051603
c18991.graph_c0	GO:0016491
c18994.graph_c0	GO:0009055	GO:0015035	GO:0045454
c18995.graph_c0	GO:0005488	GO:0044424
c18996.graph_c0	GO:0016021	GO:0055085
c19006.graph_c0	GO:0044267
c19009.graph_c0	GO:0003735	GO:0005840	GO:0006412
c19013.graph_c0	GO:0005488
c19014.graph_c0	GO:0004735	GO:0006561	GO:0055114
c19025.graph_c0	GO:0006259
c19026.graph_c0	GO:0005488	GO:0007154	GO:0044700
c19032.graph_c0	GO:0030018	GO:0046716	GO:0046872	GO:0048747
c19043.graph_c0	GO:0000083	GO:0000122	GO:0001012	GO:0001077	GO:0005201	GO:0005578	GO:0007113	GO:0007307	GO:0007424	GO:0007475	GO:0008069	GO:0008134	GO:0008284	GO:0008362	GO:0008630	GO:0019730	GO:0030414	GO:0031523	GO:0035189	GO:0035206	GO:0040005	GO:0040007	GO:0042023	GO:0043565	GO:0045850	GO:0045944	GO:0046331	GO:0048813	GO:0051726	GO:0060537
c19051.graph_c0	GO:0008780
c19059.graph_c0	GO:0009055	GO:0015035	GO:0045454
c19061.graph_c0	GO:0004344	GO:0006066	GO:0008812	GO:0050660	GO:0055114
c19064.graph_c0	GO:0071688
c19065.graph_c0	GO:0030529	GO:0044428
c19077.graph_c0	GO:0001539	GO:0003777	GO:0005524	GO:0005858	GO:0006200	GO:0007018	GO:0016887
c19088.graph_c0	GO:0004768	GO:0006633	GO:0006723	GO:0016020
c1909.graph_c0	GO:0004556	GO:0005576	GO:0005975	GO:0007586	GO:0046872
c19091.graph_c0	GO:0003676	GO:0003824	GO:0006259	GO:0034645	GO:0046872
c19094.graph_c0	GO:0004252	GO:0006508
c19096.graph_c0	GO:0005524	GO:0006950	GO:0016491
c19122.graph_c0	GO:0006629	GO:0016787
c19124.graph_c0	GO:0004462	GO:0046872
c19134.graph_c0	GO:0001522	GO:0003723	GO:0004730	GO:0005730	GO:0006364	GO:0007281	GO:0009982	GO:0022008	GO:0035220
c19136.graph_c0	GO:0001744	GO:0007298	GO:0007299	GO:0007411	GO:0008049	GO:0016325	GO:0019187	GO:0030720	GO:0033227	GO:0042248	GO:0045165	GO:0045434	GO:0046662
c19136.graph_c1	GO:0001744	GO:0005887	GO:0007298	GO:0007299	GO:0007411	GO:0008049	GO:0016325	GO:0019187	GO:0030720	GO:0033227	GO:0042248	GO:0045165	GO:0045434	GO:0046662
c19137.graph_c0	GO:0004930	GO:0005057	GO:0005509	GO:0005887	GO:0005911	GO:0007156	GO:0007218	GO:0007367	GO:0007411	GO:0007464	GO:0016318	GO:0016319	GO:0016339	GO:0030177	GO:0030178	GO:0035159	GO:0048057	GO:0048813	GO:0050770	GO:0050839	GO:0051963	GO:0070593	GO:0090175
c1914.graph_c0	GO:0000151	GO:0000413	GO:0003755	GO:0004842	GO:0006457	GO:0016567
c19149.graph_c0	GO:0008152	GO:0008168	GO:0097159	GO:1901363
c19150.graph_c0	GO:0016567	GO:0016874	GO:0033227	GO:0044424
c19155.graph_c0	GO:0003677	GO:0003682
c19163.graph_c0	GO:0003824
c19173.graph_c0	GO:0005783	GO:0006909	GO:0007030	GO:0008285	GO:0016491
c19175.graph_c0	GO:0000502	GO:0005524	GO:0005737	GO:0006508	GO:0008233	GO:0017111	GO:0030163
c19175.graph_c1	GO:0000502	GO:0005524	GO:0005737	GO:0006508	GO:0008233	GO:0008568	GO:0030163
c19176.graph_c0	GO:0004497	GO:0005506	GO:0009055	GO:0016705	GO:0020037	GO:0055114
c19178.graph_c0	GO:0016021
c19185.graph_c0	GO:0007155	GO:0016021	GO:0042246
c19197.graph_c0	GO:0003676	GO:0006259
c19202.graph_c0	GO:0003677	GO:0003700	GO:0005515	GO:0006357	GO:0007380	GO:0007560	GO:0030182	GO:0035114	GO:0035120	GO:0035218	GO:0044424	GO:0045165	GO:0045595	GO:0048749
c1921.graph_c0	GO:0004616	GO:0006098	GO:0050661
c19212.graph_c0	GO:0004871
c19216.graph_c0	GO:0003677	GO:0005634	GO:0005875	GO:0006272	GO:0006275	GO:0006289	GO:0006298	GO:0007052	GO:0007307	GO:0019730	GO:0022008	GO:0030337	GO:0043626
c1922.graph_c0	GO:0005488
c19221.graph_c0	GO:0005525	GO:0005622	GO:0007264
c19222.graph_c0	GO:0000287	GO:0009055	GO:0009522	GO:0009535	GO:0015979	GO:0016021	GO:0016168	GO:0016491	GO:0018298	GO:0022900	GO:0051539
c19225.graph_c0	GO:0003824	GO:0005615	GO:0008152	GO:0009987	GO:0043167
c19227.graph_c0	GO:0003924	GO:0003993	GO:0005509	GO:0005525	GO:0006184
c19229.graph_c0	GO:0004345	GO:0006098	GO:0050661
c19231.graph_c0	GO:0005739	GO:0008152	GO:0008410	GO:0009987
c19249.graph_c0	GO:0007616
c19251.graph_c0	GO:0005488
c19252.graph_c0	GO:0003333	GO:0015171	GO:0016021
c19254.graph_c0	GO:0008652
c19256.graph_c0	GO:0006886	GO:0016192
c19259.graph_c0	GO:0003779	GO:0030036
c19272.graph_c0	GO:0005070	GO:0007298	GO:0007520	GO:0046330	GO:0046529
c19273.graph_c0	GO:0004748	GO:0005524	GO:0005971	GO:0006260	GO:0055114
c19274.graph_c0	GO:0000922	GO:0004683	GO:0005509	GO:0005513	GO:0005516	GO:0005524	GO:0005814	GO:0005875	GO:0005886	GO:0005954	GO:0006468	GO:0007052	GO:0007099	GO:0007268	GO:0007528	GO:0007605	GO:0007616	GO:0008049	GO:0016028	GO:0016060	GO:0016061	GO:0016062	GO:0030048	GO:0030424	GO:0030425	GO:0030496	GO:0031475	GO:0031476	GO:0031489	GO:0032440	GO:0042052	GO:0045211	GO:0046331	GO:0046716	GO:0048786	GO:0051383	GO:0051489	GO:0051533	GO:0055114	GO:0060278	GO:0070855	GO:0072499	GO:2001020
c19284.graph_c0	GO:0004494	GO:0008152	GO:0031419	GO:0046872	GO:0047548
c19301.graph_c0	GO:0003700	GO:0005634	GO:0006355	GO:0007275	GO:0043565
c19302.graph_c0	GO:0004252	GO:0006508
c19307.graph_c0	GO:0005488
c19316.graph_c0	GO:0005975	GO:0019137	GO:0046872
c19318.graph_c0	GO:0008152
c19323.graph_c0	GO:0005488	GO:0008152	GO:0016491
c19326.graph_c0	GO:0015991	GO:0033178	GO:0046961
c19333.graph_c0	GO:0004970	GO:0005234	GO:0006811	GO:0016021	GO:0035235
c19338.graph_c0	GO:0008152	GO:0008270	GO:0016810
c19339.graph_c0	GO:0005488
c19340.graph_c0	GO:0016787
c19343.graph_c0	GO:0000166	GO:0003723	GO:0016491	GO:0055114
c19345.graph_c0	GO:0016757
c19349.graph_c0	GO:0000166	GO:0003677	GO:0003887	GO:0005634	GO:0006260	GO:0008270
c19356.graph_c0	GO:0005488	GO:0043170	GO:0044238
c19373.graph_c0	GO:0003924	GO:0005515	GO:0005525	GO:0005622	GO:0006727	GO:0006856	GO:0007264	GO:0008057	GO:0008355	GO:0015031	GO:0031982	GO:0045202
c19379.graph_c0	GO:0008652	GO:0016491
c19385.graph_c0	GO:0044424
c19388.graph_c0	GO:0003723
c19389.graph_c0	GO:0000166	GO:0004674	GO:0016310
c19391.graph_c0	GO:0043167
c19395.graph_c0	GO:0001964	GO:0003151	GO:0005515	GO:0005886	GO:0007432	GO:0008045	GO:0008201	GO:0008406	GO:0009649	GO:0016199	GO:0022409	GO:0030425	GO:0031982	GO:0031987	GO:0035050	GO:0035385	GO:0043025	GO:0043234	GO:0044295	GO:0046716	GO:0048854	GO:0050773	GO:0070983	GO:0071666	GO:0072499	GO:2000274
c19399.graph_c0	GO:0022900	GO:0044425
c194.graph_c0	GO:0005578	GO:0005887	GO:0007155	GO:0008045	GO:0008360	GO:0016200	GO:0016740	GO:0022416	GO:0031005	GO:0031594	GO:0042802	GO:0045211	GO:0045467	GO:0048058	GO:0051124
c19403.graph_c0	GO:0003735	GO:0005840	GO:0006412
c19407.graph_c0	GO:0000785	GO:0005654	GO:0032116	GO:0034088
c19417.graph_c0	GO:0008233
c19418.graph_c0	GO:0000287	GO:0004449	GO:0005739	GO:0005875	GO:0006099	GO:0051287
c19441.graph_c0	GO:0006207	GO:0016628
c19442.graph_c0	GO:0016021
c19444.graph_c0	GO:0003735	GO:0005840	GO:0006412
c19448.graph_c0	GO:0016787
c19452.graph_c0	GO:0016740
c19457.graph_c0	GO:0000902	GO:0007015	GO:0030031	GO:0032535	GO:0044087	GO:0044424	GO:0048522	GO:0051130	GO:0051179	GO:0061564
c19462.graph_c0	GO:0003824
c19465.graph_c0	GO:0000166	GO:0004692	GO:0006468	GO:0007526
c19465.graph_c1	GO:0004674	GO:0016310	GO:0032555	GO:0043168
[truncated: 15,757 more rows]
[truncated: 50 more columns]
