# Supplementary material for: Identification of Genes Relevant to Pesticides and Biology from Global Transcriptome Data of Monochamus alternatus Hope (Coleoptera: Cerambycidae) Larvae
Source: PLoS One. 2016 Jan 27;11(1):e0147855. doi: 10.1371/journal.pone.0147855 (PMC4729689; doi:10.1371/journal.pone.0147855)
Supplement: S2 Table — (XLSX) [file pone.0147855.s003.xlsx]

## Sheet: 工作表1
S2 Table. KEGG summary of Monochamus alternatus Hope transcriptome.
No.	KEGG Pathway	Pathway ID	Unigene number
1	Protein processing in endoplasmic reticulum	ko04141	503
2	Ribosome	ko03010	486
3	Spliceosome	ko03040	444
4	RNA transport	ko03013	415
5	Purine metabolism	ko00230	410
6	Pyrimidine metabolism	ko00240	321
7	Ribosome biogenesis in eukaryotes	ko03008	312
8	Endocytosis	ko04144	305
9	Oxidative phosphorylation	ko00190	302
10	Ubiquitin mediated proteolysis	ko04120	288
11	Lysosome	ko04142	253
12	Phagosome	ko04145	237
13	mRNA surveillance pathway	ko03015	235
14	Wnt signaling pathway	ko04310	230
15	RNA degradation	ko03018	215
16	Peroxisome	ko04146	207
17	Glycolysis / Gluconeogenesis	ko00010	190
18	Proteasome	ko03050	190
19	Aminoacyl-tRNA biosynthesis	ko00970	186
20	DNA replication	ko03030	166
21	Phosphatidylinositol signaling system	ko04070	155
22	Amino sugar and nucleotide sugar metabolism	ko00520	150
23	Nucleotide excision repair	ko03420	148
24	Glutathione metabolism	ko00480	146
25	Glycerophospholipid metabolism	ko00564	146
26	RNA polymerase	ko03020	145
27	Drug metabolism - cytochrome P450	ko00982	142
28	Fatty acid metabolism	ko00071	137
29	Metabolism of xenobiotics by cytochrome P450	ko00980	135
30	Progesterone-mediated oocyte maturation	ko04914	135
31	Arginine and proline metabolism	ko00330	131
32	N-Glycan biosynthesis	ko00510	130
33	Basal transcription factors	ko03022	129
34	Neuroactive ligand-receptor interaction	ko04080	121
35	Inositol phosphate metabolism	ko00562	120
36	Pyruvate metabolism	ko00620	115
37	Valine, leucine and isoleucine degradation	ko00280	113
38	ECM-receptor interaction	ko04512	111
39	Glycerolipid metabolism	ko00561	104
40	Drug metabolism - other enzymes	ko00983	103
41	TGF-beta signaling pathway	ko04350	102
42	Cysteine and methionine metabolism	ko00270	100
43	Fructose and mannose metabolism	ko00051	98
44	Alanine, aspartate and glutamate metabolism	ko00250	98
45	Citrate cycle (TCA cycle)	ko00020	97
46	mTOR signaling pathway	ko04150	94
47	Lysine degradation	ko00310	93
48	Retinol metabolism	ko00830	92
49	Starch and sucrose metabolism	ko00500	91
50	Tryptophan metabolism	ko00380	90
51	Glycine, serine and threonine metabolism	ko00260	89
52	ABC transporters	ko02010	84
53	Base excision repair	ko03410	80
54	Mismatch repair	ko03430	79
55	Protein export	ko03060	78
56	Notch signaling pathway	ko04330	78
57	Tyrosine metabolism	ko00350	77
58	Natural killer cell mediated cytotoxicity	ko04650	76
59	Pentose phosphate pathway	ko00030	75
60	Galactose metabolism	ko00052	74
61	Hedgehog signaling pathway	ko04340	73
62	Porphyrin and chlorophyll metabolism	ko00860	71
63	Sphingolipid metabolism	ko00600	69
64	Propanoate metabolism	ko00640	69
65	Glycosylphosphatidylinositol(GPI)-anchor biosynthesis	ko00563	65
66	Homologous recombination	ko03440	64
67	Jak-STAT signaling pathway	ko04630	63
68	Nitrogen metabolism	ko00910	61
69	Phototransduction - fly	ko04745	61
70	Dorso-ventral axis formation	ko04320	59
71	Valine, leucine and isoleucine biosynthesis	ko00290	58
72	Pentose and glucuronate interconversions	ko00040	54
73	Other glycan degradation	ko00511	54
74	Fatty acid biosynthesis	ko00061	51
75	beta-Alanine metabolism	ko00410	51
76	Linoleic acid metabolism	ko00591	50
77	Biosynthesis of unsaturated fatty acids	ko01040	50
78	Cell cycle	ko04110	50
79	Butanoate metabolism	ko00650	49
80	SNARE interactions in vesicular transport	ko04130	48
81	Histidine metabolism	ko00340	47
82	Phenylalanine metabolism	ko00360	47
83	One carbon pool by folate	ko00670	47
84	Ether lipid metabolism	ko00565	45
85	Glyoxylate and dicarboxylate metabolism	ko00630	45
86	Nicotinate and nicotinamide metabolism	ko00760	44
87	MAPK signaling pathway	ko04010	44
88	Terpenoid backbone biosynthesis	ko00900	43
89	Selenocompound metabolism	ko00450	40
90	Arachidonic acid metabolism	ko00590	38
91	MAPK signaling pathway - fly	ko04013	36
92	Glycosaminoglycan biosynthesis - heparan sulfate	ko00534	35
93	Cardiac muscle contraction	ko04260	35
94	Other types of O-glycan biosynthesis	ko00514	34
95	Folate biosynthesis	ko00790	34
96	Regulation of actin cytoskeleton	ko04810	34
97	Glycosaminoglycan degradation	ko00531	33
98	Oocyte meiosis	ko04114	33
99	Regulation of autophagy	ko04140	33
100	Steroid hormone biosynthesis	ko00140	32
101	Riboflavin metabolism	ko00740	30
102	Fatty acid elongation in mitochondria	ko00062	29
103	Tight junction	ko04530	29
104	Insulin signaling pathway	ko04910	29
105	Pantothenate and CoA biosynthesis	ko00770	28
106	Focal adhesion	ko04510	28
107	Non-homologous end-joining	ko03450	27
108	Circadian rhythm - mammal	ko04710	27
109	Alzheimer's disease	ko05010	27
110	Calcium signaling pathway	ko04020	26
111	Adherens junction	ko04520	26
112	Ascorbate and aldarate metabolism	ko00053	25
113	Sulfur relay system	ko04122	25
114	Parkinson's disease	ko05012	23
115	Mucin type O-Glycan biosynthesis	ko00512	22
116	Huntington's disease	ko05016	22
117	Ubiquinone and other terpenoid-quinone biosynthesis	ko00130	21
118	alpha-Linolenic acid metabolism	ko00592	21
119	PPAR signaling pathway	ko03320	20
120	Melanogenesis	ko04916	20
121	Salivary secretion	ko04970	20
122	Pathways in cancer	ko05200	20
123	Insect hormone biosynthesis	ko00981	19
124	Amoebiasis	ko05146	19
125	Glycosaminoglycan biosynthesis - chondroitin sulfate	ko00532	18
126	Glycosphingolipid biosynthesis - globo series	ko00603	18
127	ErbB signaling pathway	ko04012	18
128	Apoptosis	ko04210	17
129	Bile secretion	ko04976	17
130	Taurine and hypotaurine metabolism	ko00430	16
131	Cyanoamino acid metabolism	ko00460	16
132	Vitamin B6 metabolism	ko00750	16
133	p53 signaling pathway	ko04115	16
134	Synthesis and degradation of ketone bodies	ko00072	15
135	Glycosphingolipid biosynthesis - ganglio series	ko00604	15
136	Sulfur metabolism	ko00920	15
137	Cytosolic DNA-sensing pathway	ko04623	15
138	Phenylalanine, tyrosine and tryptophan biosynthesis	ko00400	14
139	Gap junction	ko04540	14
140	Adipocytokine signaling pathway	ko04920	14
141	Steroid biosynthesis	ko00100	13
142	Vascular smooth muscle contraction	ko04270	13
143	NOD-like receptor signaling pathway	ko04621	13
144	Fc gamma R-mediated phagocytosis	ko04666	13
145	Neurotrophin signaling pathway	ko04722	13
146	Toxoplasmosis	ko05145	13
147	GnRH signaling pathway	ko04912	12
148	Systemic lupus erythematosus	ko05322	12
149	Glycosphingolipid biosynthesis - lacto and neolacto series	ko00601	11
150	Toll-like receptor signaling pathway	ko04620	11
151	Lysine biosynthesis	ko00300	10
152	VEGF signaling pathway	ko04370	10
153	Circadian rhythm - fly	ko04711	10
154	Prostate cancer	ko05215	10
155	Antigen processing and presentation	ko04612	9
156	Proximal tubule bicarbonate reclamation	ko04964	9
157	Bacterial invasion of epithelial cells	ko05100	9
158	Chagas disease (American trypanosomiasis)	ko05142	9
159	Lipoic acid metabolism	ko00785	8
160	RIG-I-like receptor signaling pathway	ko04622	8
161	Long-term potentiation	ko04720	8
162	Gastric acid secretion	ko04971	8
163	Glioma	ko05214	8
164	Thiamine metabolism	ko00730	7
165	Chemokine signaling pathway	ko04062	7
166	Aldosterone-regulated sodium reabsorption	ko04960	7
167	Fat digestion and absorption	ko04975	7
168	Acute myeloid leukemia	ko05221	7
169	Dilated cardiomyopathy	ko05414	7
170	Viral myocarditis	ko05416	7
171	D-Glutamine and D-glutamate metabolism	ko00471	6
172	Glycosaminoglycan biosynthesis - keratan sulfate	ko00533	6
173	Osteoclast differentiation	ko04380	6
174	T cell receptor signaling pathway	ko04660	6
175	Vasopressin-regulated water reabsorption	ko04962	6
176	Pancreatic secretion	ko04972	6
177	Protein digestion and absorption	ko04974	6
178	Vibrio cholerae infection	ko05110	6
179	Hepatitis C	ko05160	6
180	Renal cell carcinoma	ko05211	6
181	Chronic myeloid leukemia	ko05220	6
182	Hypertrophic cardiomyopathy (HCM)	ko05410	6
183	B cell receptor signaling pathway	ko04662	5
184	Olfactory transduction	ko04740	5
185	Type II diabetes mellitus	ko04930	5
186	Carbohydrate digestion and absorption	ko04973	5
187	Amyotrophic lateral sclerosis (ALS)	ko05014	5
188	Colorectal cancer	ko05210	5
189	Pancreatic cancer	ko05212	5
190	Axon guidance	ko04360	4
191	Renin-angiotensin system	ko04614	4
192	Phototransduction	ko04744	4
193	Vitamin digestion and absorption	ko04977	4
194	Mineral absorption	ko04978	4
195	Prion diseases	ko05020	4
196	Primary bile acid biosynthesis	ko00120	3
197	Cell adhesion molecules (CAMs)	ko04514	3
198	Complement and coagulation cascades	ko04610	3
199	Fc epsilon RI signaling pathway	ko04664	3
200	Leukocyte transendothelial migration	ko04670	3
201	Long-term depression	ko04730	3
202	Collecting duct acid secretion	ko04966	3
203	Endometrial cancer	ko05213	3
204	Thyroid cancer	ko05216	3
205	Melanoma	ko05218	3
206	Small cell lung cancer	ko05222	3
207	Non-small cell lung cancer	ko05223	3
208	Rheumatoid arthritis	ko05323	3
209	Arrhythmogenic right ventricular cardiomyopathy (ARVC)	ko05412	3
210	D-Arginine and D-ornithine metabolism	ko00472	2
211	Cytokine-cytokine receptor interaction	ko04060	2
212	Malaria	ko05144	2
213	Staphylococcus aureus infection	ko05150	2
214	Caffeine metabolism	ko00232	1
215	Polyketide sugar unit biosynthesis	ko00523	1
216	Butirosin and neomycin biosynthesis	ko00524	1
217	Biotin metabolism	ko00780	1
218	Taste transduction	ko04742	1
219	Maturity onset diabetes of the young	ko04950	1
220	Leishmaniasis	ko05140	1
221	African trypanosomiasis	ko05143	1
222	Basal cell carcinoma	ko05217	1
223	Bladder cancer	ko05219	1
224	Primary immunodeficiency	ko05340	1
