# Supplementary material for: Identification of Genes Relevant to Pesticides and Biology from Global Transcriptome Data of Monochamus alternatus Hope (Coleoptera: Cerambycidae) Larvae
Source: PLoS One. 2016 Jan 27;11(1):e0147855. doi: 10.1371/journal.pone.0147855 (PMC4729689; doi:10.1371/journal.pone.0147855)
Supplement: S3 Table — (XLSX) [file pone.0147855.s004.xlsx]

## Sheet: Sheet1
S3 Table. Putative P450 genes identified in Monochamus alternatus Hope transcriptome.
#GeneID	Length	FPKM	E_value	Identity (%)	Annotation
c19706.graph_c0	1408.37	1.21	2.27773e-29	24.58	PREDICTED: cytochrome P450, family 3, subfamily a, polypeptide 13-like [Saccoglossus kowalevskii]
c18991.graph_c0	923	1.72	1.09016e-25	27.65	cytochrome P450, putative [Ixodes scapularis]
c45501.graph_c0	452	1.55	3.34307e-11	29.86	hypothetical protein TRIADDRAFT_56238 [Trichoplax adhaerens]
c37524.graph_c0	1750	3.71	5.50601e-71	30.11	hypothetical protein DAPPUDRAFT_311602 [Daphnia pulex]
c21697.graph_c0	345	0.8	2.4172e-09	30.33	GF18307 [Drosophila ananassae]
c27219.graph_c0	1017	1.05	3.34623e-34	30.36	cytochrome P450, putative [Ixodes scapularis]
c40547.graph_c1	786.58	5.73	3.6522e-39	30.67	PREDICTED: cytochrome P450, family 3, subfamily A, polypeptide 4-like [Saccoglossus kowalevskii]
c69185.graph_c0	252	0.4	6.07252e-08	30.77	CYP4 [Fenneropenaeus chinensis]
c22743.graph_c1	462	1.07	2.4265e-15	30.87	cytochrome P450 [Bemisia tabaci]
c26625.graph_c0	1505.45	2.13	2.9671e-54	30.99	PREDICTED: cytochrome P450 2J6-like [Metaseiulus occidentalis]
c9507.graph_c0	1669	1.58	3.36207e-62	31.37	hypothetical protein BRAFLDRAFT_284855 [Branchiostoma floridae]
c36984.graph_c0	880.16	5.69	2.17322e-40	31.68	cytochrome P450 [Bemisia tabaci]
c38775.graph_c0	1130	3.13	2.00153e-38	31.71	cytochrome P450 [Hyriopsis cumingii]
c32109.graph_c0	1354.95	0.82	8.92596e-63	32.2	cytochrome P450 CYP393a1 [Dendroctonus ponderosae]
c14478.graph_c0	1378	1.22	1.76394e-50	33.01	Cyp3A-like isoform 2 [Mytilus edulis]
c37638.graph_c1	1650.59	25.09	8.4342e-70	33.04	cytochrome P450 CYP6BD10v2 [Laodelphax striatella]
c19132.graph_c0	418	0.49	1.9656e-11	33.33	Anopheles gambiae str. PEST AGAP012850-PA [Anopheles gambiae str. PEST]
c19255.graph_c0	652	1.66	1.81469e-19	33.58	PREDICTED: cytochrome P450 3A27-like [Strongylocentrotus purpuratus]
c41323.graph_c0	775.33	6.17	8.7405e-72	33.74	cytochrome P450 CYP6DG1 [Dendroctonus ponderosae]
c38058.graph_c0	1368.92	20.33	4.93314e-78	33.99	PREDICTED: cytochrome P450, family 3, subfamily A, polypeptide 4-like [Saccoglossus kowalevskii]
c26697.graph_c0	871.99	1.71	3.04077e-33	34.17	PREDICTED: probable cytochrome P450 6a14-like [Apis florea]
c30591.graph_c0	466.52	1.49	1.91213e-27	34.17	Cyp3A-like isoform 1 [Mytilus edulis]
c51290.graph_c0	577	0.63	2.93582e-14	34.38	PREDICTED: similar to cytochrome P450 CYP6BK17 [Tribolium castaneum]
c36564.graph_c0	1731	3.56	1.12756e-76	34.64	PREDICTED: cytochrome P450 3A24-like [Strongylocentrotus purpuratus]
c32799.graph_c0	1008	1.36	5.41059e-37	34.72	hypothetical protein DAPPUDRAFT_311388 [Daphnia pulex]
c11308.graph_c0	592	1	5.52075e-19	34.9	PREDICTED: cytochrome P450 3A40-like [Strongylocentrotus purpuratus]
c16227.graph_c0	1003	0.96	1.37241e-32	34.94	P450 monooxygenase [Bactrocera dorsalis]
c8280.graph_c0	418	0.71	6.97482e-17	35.16	hypothetical protein TRIADDRAFT_54379 [Trichoplax adhaerens]
c9815.graph_c0	1463	1.63	5.67648e-79	35.46	PREDICTED: cytochrome P450, family 3, subfamily a, polypeptide 13-like [Saccoglossus kowalevskii]
c26190.graph_c1	524	0.82	1.83584e-19	35.67	cytochrome P450 [Bemisia tabaci]
c50950.graph_c0	337	1.19	1.13035e-14	35.71	cytochrome P450-9c1 [Drosophila melanogaster]
c663.graph_c0	482	0.36	6.12988e-07	35.8	cytochrome P450, putative [Ixodes scapularis]
c16081.graph_c0	204	0.18	1.10745e-06	35.82	cytochrome P450 9Z7 [Tribolium castaneum]
c19894.graph_c0	457.82	1.21	8.92431e-27	36.26	hypothetical protein DAPPUDRAFT_96262 [Daphnia pulex]
c45730.graph_c0	453	1.35	6.68521e-23	36.92	hypothetical protein CAPTEDRAFT_3202 [Capitella teleta]
c20326.graph_c0	1540	1.36	3.69674e-76	36.98	PREDICTED: cytochrome P450, family 3, subfamily a, polypeptide 13-like [Saccoglossus kowalevskii]
c23739.graph_c0	776	0.78	9.84958e-40	37.12	cytochrome P450 [Bemisia tabaci]
c37987.graph_c0	1738	2.9	3.16985e-95	37.45	cytochrome P450 [Culex quinquefasciatus]
c73331.graph_c0	518	0.33	1.07078e-24	38.24	hypothetical protein DAPPUDRAFT_225529 [Daphnia pulex]
c66179.graph_c0	430	0.55	6.01069e-24	38.35	Cytochrome P450 3A9 [Crassostrea gigas]
c61753.graph_c0	307	0.1	3.61336e-13	38.55	Protein CYP-14A1 [Caenorhabditis elegans]
c7986.graph_c0	358	0.17	1.44545e-14	38.66	PREDICTED: cytochrome P450 3A8-like [Strongylocentrotus purpuratus]
c51465.graph_c0	283	0.79	1.71806e-07	38.67	PREDICTED: NADPH--cytochrome P450 reductase-like [Amphimedon queenslandica]
c1029.graph_c0	420	0.56	5.51368e-22	38.69	PREDICTED: cytochrome P450 302a1, mitochondrial [Nasonia vitripennis]
c69568.graph_c0	336	0.37	6.01148e-16	38.74	hypothetical protein DAPPUDRAFT_311603 [Daphnia pulex]
c29826.graph_c0	1147	1.28	1.61707e-51	38.78	cytochrome P450, putative [Ixodes scapularis]
c81079.graph_c0	205	0	3.22904e-09	38.81	hypothetical protein BRAFLDRAFT_120375 [Branchiostoma floridae]
c65777.graph_c0	290	0.33	2.38293e-12	39.02	hypothetical protein YQE_02159, partial [Dendroctonus ponderosae]
c55188.graph_c0	341	0.63	1.86192e-09	39.08	PREDICTED: probable cytochrome P450 6a14 [Apis mellifera]
c67370.graph_c0	283	0.34	4.52122e-08	39.19	cytochrome P450, putative [Ixodes scapularis]
c74639.graph_c0	295	0.22	1.59382e-08	39.19	cytochrome P450 [Aedes aegypti]
c39257.graph_c0	1730	11.14	2.32933e-85	39.27	PREDICTED: cytochrome P450 4c3-like [Metaseiulus occidentalis]
c37638.graph_c0	334	2.86	4.76318e-13	39.81	PREDICTED: probable cytochrome P450 6a14-like isoform 1 [Bombus terrestris]
c19781.graph_c0	385	0.78	2.40141e-25	40	cytochrome P450, putative [Ixodes scapularis]
c57810.graph_c0	273	0	2.41097e-09	40	hypothetical protein YQE_12635, partial [Dendroctonus ponderosae]
c40343.graph_c0	1793.65	1.28	2.89727e-105	40.24	hypothetical protein TcasGA2_TC016235 [Tribolium castaneum]
c39136.graph_c0	1393	0.72	3.9529e-82	40.37	PREDICTED: similar to methionine synthase reductase [Tribolium castaneum]
c63397.graph_c0	227	0.61	2.96606e-07	40.74	PREDICTED: cytochrome P450 3A24-like [Metaseiulus occidentalis]
c32887.graph_c0	1976	2.59	8.79431e-121	40.76	cytochrome P450 monooxygenase [Panonychus citri]
c27293.graph_c0	1607	48.19	5.77648e-112	41.09	hypothetical protein YQE_12635, partial [Dendroctonus ponderosae]
c40510.graph_c0	2515.24	10.43	4.67237e-100	41.25	PREDICTED: similar to cytochrome P450 monooxygenase [Tribolium castaneum]
c66332.graph_c0	236	0	1.50745e-11	41.43	cytochrome P450 CYP6BQ21 [Dastarcus helophoroides]
c47404.graph_c0	260	0.76	5.44688e-09	41.67	PREDICTED: probable cytochrome P450 6a14-like [Bombus terrestris]
c74412.graph_c0	206	0.17	1.31097e-10	41.79	PREDICTED: cytochrome P450 3A27-like [Strongylocentrotus purpuratus]
c31789.graph_c0	890.17	3.22	8.27181e-52	41.99	hypothetical protein TcasGA2_TC016235 [Tribolium castaneum]
c14583.graph_c0	515	0.89	4.41387e-23	42.31	cytochrome P450, putative [Ixodes scapularis]
c44526.graph_c0	303	1.88	9.21542e-17	42.39	PREDICTED: cytochrome P450, family 3, subfamily a, polypeptide 13-like [Saccoglossus kowalevskii]
c37379.graph_c0	961.64	18.43	2.98676e-52	42.65	cytochrome P450 [Bemisia tabaci]
c70824.graph_c0	230	0.3	2.0485e-08	42.67	cytochrome P450 [Culex quinquefasciatus]
c47870.graph_c0	846	0.96	1.1446e-63	42.96	cytochrome P450, putative [Ixodes scapularis]
c18427.graph_c0	366	0	5.10881e-07	43.4	PREDICTED: similar to cytochrome P450 [Tribolium castaneum]
c53531.graph_c0	347	0.18	5.57256e-06	43.64	cytochrome P450, putative [Ixodes scapularis]
c2126.graph_c0	245	0.41	3.68256e-10	43.68	PREDICTED: similar to cytochrome P450 [Tribolium castaneum]
c50046.graph_c0	302	0.84	1.99423e-11	43.68	Putative cytochrome P450 CYP44 [Crassostrea gigas]
c72297.graph_c0	235	0.43	1.51156e-11	44.16	PREDICTED: probable cytochrome P450 6a14-like, partial [Ceratitis capitata]
c1188.graph_c0	211	0.34	4.05362e-12	44.29	PREDICTED: cytochrome P450 3A27-like [Strongylocentrotus purpuratus]
c9266.graph_c0	261	2.02	1.9328e-14	44.71	Putative cytochrome P450 CYP13A5, partial [Crassostrea gigas]
c30266.graph_c0	374	0.24	3.5e-24	45	hypothetical protein YQE_09335, partial [Dendroctonus ponderosae]
c49157.graph_c0	294	0.87	1.34612e-15	45.16	GL15203 [Drosophila persimilis]
c55033.graph_c0	229	0.3	6.80358e-12	45.33	AGAP012292-PA [Anopheles gambiae str. PEST]
c32502.graph_c0	697	0.32	2.87264e-53	45.37	cytochrome P450 isoform 9F2 [Tribolium castaneum]
c40412.graph_c0	1511.04	0.52	2.52638e-117	45.51	PREDICTED: similar to cytochrome P450 [Tribolium castaneum]
c68294.graph_c0	207	0.52	1.10685e-09	45.59	Cyp3A-like isoform 1 [Mytilus edulis]
c33148.graph_c0	1948.26	7.19	1.00468e-108	45.96	PREDICTED: cytochrome P450 4c3-like [Metaseiulus occidentalis]
c53907.graph_c0	367	0.58	3.7625e-26	46.15	hypothetical protein TRIADDRAFT_13664 [Trichoplax adhaerens]
c55771.graph_c0	745	0.63	7.76034e-55	46.22	hypothetical protein YQE_04420, partial [Dendroctonus ponderosae]
c8997.graph_c0	512	1.45	1.09831e-34	46.76	hypothetical protein DAPPUDRAFT_221291 [Daphnia pulex]
c31332.graph_c0	739	2.82	2.72786e-36	46.99	hypothetical protein TRIADDRAFT_13664 [Trichoplax adhaerens]
c29964.graph_c0	1127.94	0.61	8.77701e-96	47.3	cytochrome P450 CYP411a1 [Dendroctonus ponderosae]
c54725.graph_c0	235	0.72	3.35824e-11	47.54	hypothetical protein TRIADDRAFT_63933 [Trichoplax adhaerens]
c37468.graph_c0	1792	11.96	6.33348e-147	47.65	PREDICTED: similar to cytochrome P450 [Tribolium castaneum]
c72981.graph_c0	271	0	1.72467e-23	47.78	PREDICTED: cytochrome P450 1A1-like [Strongylocentrotus purpuratus]
c31382.graph_c0	725	0.34	1.82368e-13	47.89	cytochrome P450 9Z4 [Tribolium castaneum]
c14384.graph_c0	670	1.16	1.76629e-49	48.44	hypothetical protein YQE_02159, partial [Dendroctonus ponderosae]
c62915.graph_c0	299	0.42	5.61016e-22	48.48	PREDICTED: similar to antennae-rich cytochrome P450 [Tribolium castaneum]
c64991.graph_c0	366	0.5	1.81418e-20	48.48	cytochrome P450 monooxygenase [Panonychus citri]
c13445.graph_c1	309	1.02	7.76071e-24	48.65	PREDICTED: cytochrome P450 315a1, mitochondrial-like [Metaseiulus occidentalis]
c61352.graph_c0	249	0	7.17638e-17	48.75	cytochrome P450-like protein [Tribolium castaneum]
c58371.graph_c0	306	0.72	2.9645e-15	48.84	thromboxane A synthase-like protein [Daphnia pulex]
c22462.graph_c0	337	0.55	7.08003e-17	48.86	PREDICTED: similar to cytochrome P450 [Tribolium castaneum]
c19920.graph_c0	362.38	1.84	1.50902e-35	49.26	cytochrome P450 CYP6AY1 protein [Nilaparvata lugens]
c50163.graph_c0	421	0.77	1.30509e-31	49.29	AGAP002867-PA [Anopheles gambiae str. PEST]
c65620.graph_c0	274	0.24	4.86036e-18	49.47	PREDICTED: cytochrome P450 1A1-like [Strongylocentrotus purpuratus]
c36851.graph_c0	1934.48	10.03	4.08352e-153	49.5	PREDICTED: similar to antennae-rich cytochrome P450 [Tribolium castaneum]
c38759.graph_c0	512.48	0.4	1.03466e-31	50	cytochrome P450-like protein [Tribolium castaneum]
c53718.graph_c0	251	0.27	9.69493e-06	50	GK12963 [Drosophila willistoni]
c76818.graph_c0	230	0	9.49361e-14	50	Probable cytochrome P450 6a13 [Camponotus floridanus]
c42120.graph_c0	2513.73	25.61	2.28323e-147	50.1	cytochrome P450 CYP6CR2 [Dendroctonus ponderosae]
c40989.graph_c0	1969	2.07	9.88893e-157	50.39	cytochrome P450 6BQ7 [Tribolium castaneum]
c25462.graph_c0	379	0.95	7.47088e-35	50.41	cytochrome P450 CYP6AY1 protein [Nilaparvata lugens]
c37224.graph_c0	2131	15.25	1.1256e-153	51.11	PREDICTED: similar to antennae-rich cytochrome P450 [Tribolium castaneum]
c66018.graph_c0	274	0.47	3.48317e-16	51.14	cytochrome P450 [Aedes aegypti]
c33750.graph_c0	1341.32	3.76	9.58733e-147	51.31	hypothetical protein YQE_02159, partial [Dendroctonus ponderosae]
c68426.graph_c0	280	0.35	4.66789e-13	51.85	cytochrome P450 monooxygenase [Panonychus citri]
c58466.graph_c0	289	0.55	9.98842e-19	51.9	PREDICTED: cytochrome P450 9e2-like [Bombus impatiens]
c59699.graph_c0	224	0	4.14039e-17	52.11	cytochrome P450, putative [Ixodes scapularis]
c39044.graph_c0	990	6.1	6.18461e-95	52.53	cytochrome P450 [Leptinotarsa decemlineata]
c73288.graph_c0	443	0.33	3.72448e-18	52.63	cytochrome P450 CYP6BB1v2 [Culex quinquefasciatus]
c37546.graph_c0	925	0.85	9.75548e-83	52.69	cytochrome P450 [Leptinotarsa decemlineata]
c38968.graph_c0	946.44	1.08	6.92779e-124	53.07	PREDICTED: similar to Probable cytochrome P450 4aa1 (CYPIVAA1) [Tribolium castaneum]
c38234.graph_c0	945.19	2.96	2.4322e-157	53.09	PREDICTED: similar to cytochrome P450 [Tribolium castaneum]
c37941.graph_c0	1993.46	28.81	3.60511e-154	53.13	cytochrome P450 [Leptinotarsa decemlineata]
c39559.graph_c2	1553.77	10.17	5.66564e-156	53.13	cytochrome P450 [Leptinotarsa decemlineata]
c41279.graph_c0	1927.2	5.72	2.72884e-143	53.14	cytochrome P450-like protein [Tribolium castaneum]
c40738.graph_c0	1223.43	18.73	5.70166e-152	53.2	cytochrome P450-like protein [Tribolium castaneum]
c39810.graph_c0	1745.89	123.82	9.60606e-161	53.28	cytochrome P450 [Leptinotarsa decemlineata]
c31996.graph_c0	428	2.06	7.33737e-38	53.52	cytochrome P450 [Leptinotarsa decemlineata]
c65474.graph_c0	235	0.58	1.07781e-17	53.52	cytochrome P450, partial [Laodelphax striatella]
c40340.graph_c0	1890	6.08	4.37404e-146	53.67	cytochrome P450-like protein [Tribolium castaneum]
c41739.graph_c1	2128.53	108.31	6.43568e-173	53.73	cytochrome P450 [Leptinotarsa decemlineata]
c50482.graph_c0	361	0.59	3.90836e-31	53.78	cytochrome P450 CYP6CR2 [Dendroctonus ponderosae]
c18770.graph_c0	349	47.86	2.74646e-29	53.91	hypothetical protein YQE_09335, partial [Dendroctonus ponderosae]
c40839.graph_c0	2080	0.59	2.96762e-159	53.91	cytochrome P450 6BQ7 [Tribolium castaneum]
c60506.graph_c0	309	0.41	3.37417e-19	53.93	thromboxane A synthase-like protein [Daphnia pulex]
c40370.graph_c0	1980.74	108.63	1.6138e-170	53.98	cytochrome P450 9Z4 [Tribolium castaneum]
c64857.graph_c0	262	0	2.96669e-23	54.02	PREDICTED: cytochrome P450, family 3, subfamily a, polypeptide 13-like [Saccoglossus kowalevskii]
c31302.graph_c0	1838	6.33	4.52292e-140	54.2	PREDICTED: similar to Cytochrome P450 315a1, mitochondrial precursor (CYPCCCXVA1) (Protein shadow) [Tribolium castaneum]
c32624.graph_c0	2097.79	8.71	5.61239e-93	54.24	hypothetical protein TcasGA2_TC006764 [Tribolium castaneum]
c64799.graph_c0	285	0.45	1.81672e-25	54.35	PREDICTED: similar to cytochrome P450 CYP6BK17 [Tribolium castaneum]
c39767.graph_c1	1374	5.85	1.71694e-122	54.36	cytochrome P450 6BQ10 [Tribolium castaneum]
c35864.graph_c0	802	6.32	1.34502e-61	54.64	cytochrome P450 [Leptinotarsa decemlineata]
c9516.graph_c0	283	1.48	2.4681e-14	54.69	PREDICTED: cytochrome P450 4V2-like [Metaseiulus occidentalis]
c55131.graph_c0	649	0.56	2.42092e-24	54.84	AGAP006047-PA [Anopheles gambiae str. PEST]
c35415.graph_c0	1080	38.48	3.44128e-109	55.13	PREDICTED: similar to cytochrome P450 CYP6BK17 [Tribolium castaneum]
c39354.graph_c0	1632.78	11.9	2.56782e-170	55.3	PREDICTED: similar to cytochrome P450 [Tribolium castaneum]
c38458.graph_c0	2434	36.65	3.33357e-173	55.34	cytochrome P450 [Leptinotarsa decemlineata]
c55690.graph_c0	360	0.67	4.78959e-26	55.45	cytochrome P450 6a22 [Culex quinquefasciatus]
c31745.graph_c0	581	0.53	1.34297e-46	55.56	PREDICTED: similar to cytochrome P450 CYP6BK17 [Tribolium castaneum]
c68231.graph_c0	349	0	2.31802e-28	55.75	cytochrome P450, family 4, subfamily Q, polypeptide 4 precursor [Tribolium castaneum]
c40802.graph_c0	2692.71	0.6	6.99615e-146	56.42	cytochrome P450 353A1 [Tribolium castaneum]
c52817.graph_c0	204	0.35	1.54174e-16	56.72	NADPH--cytochrome P450 reductase [Trichinella spiralis]
c10329.graph_c0	315	0	1.15028e-27	56.73	cytochrome P450 9Z4 [Tribolium castaneum]
c40753.graph_c0	1816.61	4.14	4.47493e-179	56.8	cytochrome P450 [Leptinotarsa decemlineata]
c40116.graph_c0	2135	0.35	2.8541e-173	56.86	cytochrome P450 [Leptinotarsa decemlineata]
c33609.graph_c0	370	3.83	1.32793e-39	56.91	PREDICTED: similar to cytochrome P450 CYP6BK17 [Tribolium castaneum]
c41067.graph_c0	1893.65	52.99	7.24677e-173	57.23	cytochrome P450 [Leptinotarsa decemlineata]
c39767.graph_c0	517	9.51	5.54485e-42	57.25	PREDICTED: similar to cytochrome P450 [Tribolium castaneum]
c11675.graph_c0	636	1.01	4.67902e-17	57.35	cytochrome P450, putative [Ixodes scapularis]
c39342.graph_c0	1545	18.46	2.96257e-158	57.38	cytochrome P450, family 4, subfamily Q, polypeptide 4 precursor [Tribolium castaneum]
c39603.graph_c0	1721	2.67	7.09259e-156	57.5	cytochrome P450, family 4, subfamily Q, polypeptide 4 precursor [Tribolium castaneum]
c30690.graph_c0	1124.04	32.79	2.9273e-59	57.71	cytochrome P450-like protein [Tribolium castaneum]
c33845.graph_c0	539	8.54	6.25558e-50	57.89	cytochrome P450 CYP6BK4 [Tribolium castaneum]
c42455.graph_c0	1521.16	1.66	5.51976e-47	57.93	PREDICTED: similar to antennae-rich cytochrome P450 [Tribolium castaneum]
c34231.graph_c0	547	2.64	5.84973e-51	58.06	cytochrome P450 [Leptinotarsa decemlineata]
c11638.graph_c0	226	0.31	1.08663e-17	58.11	PREDICTED: similar to cytochrome P450 [Tribolium castaneum]
c41909.graph_c0	1785.09	137.01	7.59197e-176	58.33	cytochrome P450 [Leptinotarsa decemlineata]
c19710.graph_c0	409	0.07	1.67374e-34	58.41	cytochrome P450 [Leptinotarsa decemlineata]
c37155.graph_c0	1876.52	53.06	1.15965e-162	58.61	cytochrome P450 9Z4 [Tribolium castaneum]
c42017.graph_c0	1863.46	94.8	0	58.7	cytochrome P450 [Leptinotarsa decemlineata]
c36280.graph_c0	1929	0.98	2.88291e-177	58.92	hypothetical protein YQE_06277, partial [Dendroctonus ponderosae]
c39837.graph_c0	1627	2.49	1.46169e-171	59.15	PREDICTED: similar to cytochrome P450, partial [Tribolium castaneum]
c19176.graph_c0	689	0.44	1.92069e-78	59.47	cytochrome P450 CYP334e1 [Dendroctonus ponderosae]
c42970.graph_c0	253	19.95	2.53836e-14	59.68	cytochrome P450 [Leptinotarsa decemlineata]
c29312.graph_c0	891	3.34	3.37929e-101	59.73	cytochrome P450 9Z4 [Tribolium castaneum]
c29995.graph_c0	1051	0.59	1.14289e-101	59.87	cytochrome P450 monooxigenase CYP4Q2 [Tribolium castaneum]
c30479.graph_c0	2050	14.46	1.06521e-177	60.12	cytochrome P450 CYP314A1 [Tribolium castaneum]
c16578.graph_c0	449	0.45	2.47601e-22	60.24	cytochrome P450 [Leptinotarsa decemlineata]
c80820.graph_c0	228	0.45	4.41168e-19	60.27	cytochrome P450, putative [Ixodes scapularis]
c38296.graph_c0	1724	13.61	0	60.35	cytochrome P450 [Leptinotarsa decemlineata]
c13445.graph_c0	388	0.93	1.88215e-38	60.47	PREDICTED: cytochrome P450 315a1, mitochondrial-like [Metaseiulus occidentalis]
c64423.graph_c0	305	0.21	1.20078e-24	60.49	hypothetical protein YQE_01219, partial [Dendroctonus ponderosae]
c31153.graph_c0	555	1.94	1.25257e-56	60.54	cytochrome P450 9Z4 [Tribolium castaneum]
c71959.graph_c0	320	0	1.54198e-32	60.58	cytochrome P450-like protein [Tribolium castaneum]
c31000.graph_c0	467	9.44	6.94205e-50	60.9	cytochrome P450 9Z4 [Tribolium castaneum]
c27732.graph_c0	433	5.01	2.85997e-42	61.11	cytochrome P450 [Leptinotarsa decemlineata]
c24179.graph_c0	389	3.23	2.07614e-45	61.24	PREDICTED: similar to cytochrome P450 CYP6BK17 [Tribolium castaneum]
c33872.graph_c0	693	26.67	1.03532e-55	61.29	cytochrome P450 CYP6BK18 [Dastarcus helophoroides]
c43476.graph_c0	299	1.17	2.35705e-20	61.33	cytochrome P450 6BQ1 [Tribolium castaneum]
c40307.graph_c0	1704	0.48	1.24085e-133	61.88	hypothetical protein YQE_06739, partial [Dendroctonus ponderosae]
c47727.graph_c0	324	0.86	3.33288e-11	62	cytochrome P450 [Aedes aegypti]
c27244.graph_c0	345	6.3	3.70335e-34	62.61	cytochrome P450 9Z4 [Tribolium castaneum]
c73215.graph_c0	201	0.18	9.06255e-17	63.08	cytochrome P450, putative [Ixodes scapularis]
c27068.graph_c0	532.36	8.66	8.45467e-47	63.24	cytochrome P450 9Z4 [Tribolium castaneum]
c10414.graph_c0	242	1.39	9.36874e-22	63.29	cytochrome P450 6BK5 [Tribolium castaneum]
c10327.graph_c0	411	0.72	1.08647e-17	63.64	cytochrome P450 [Leptinotarsa decemlineata]
c39854.graph_c0	2006.71	796.85	0	64.19	cytochrome P450 9Z4 [Tribolium castaneum]
c57241.graph_c0	232	0.44	1.72145e-23	64.38	cytochrome P450 monooxygenase, partial [Tetranychus urticae]
c29697.graph_c0	2490.42	5.88	0	64.56	cytochrome P450, putative [Ixodes scapularis]
c36686.graph_c0	666	2.29	8.89682e-78	64.97	cytochrome P450 9Z4 [Tribolium castaneum]
c58476.graph_c0	262	0.63	3.07004e-20	66.2	hypothetical protein YQE_05477, partial [Dendroctonus ponderosae]
c64939.graph_c0	218	0	1.92919e-22	66.2	cytochrome P450 9Z4 [Tribolium castaneum]
c39406.graph_c0	1279.5	2.71	1.90263e-177	66.53	hypothetical protein YQE_02075, partial [Dendroctonus ponderosae]
c73209.graph_c0	227	0.15	1.46523e-22	67.12	cytochrome P450 6a22 [Culex quinquefasciatus]
c30543.graph_c0	1820	62.62	0	67.41	cytochrome P450 CYP4g56 [Dendroctonus ponderosae]
c68717.graph_c0	244	0	1.81918e-25	67.5	PREDICTED: similar to cytochrome P450 monooxygenase [Tribolium castaneum]
c10362.graph_c0	339	2.34	1.57727e-16	68.42	cytochrome P450 [Leptinotarsa decemlineata]
c22743.graph_c0	371	0.37	7.35117e-12	68.75	cytochrome P450 [Bemisia tabaci]
c40573.graph_c0	1814	1.16	0	69.31	PREDICTED: similar to cytochrome P450 CYP6BK17 [Tribolium castaneum]
c40763.graph_c0	1640.09	2.41	0	69.35	cytochrome P450 301B1 [Tribolium castaneum]
c31996.graph_c1	292	2.07	4.16518e-33	69.47	cytochrome P450 CYP6BK4 [Tribolium castaneum]
c23748.graph_c0	442	2.91	2.50648e-14	69.81	cytochrome P450 [Leptinotarsa decemlineata]
c58394.graph_c0	204	0.35	8.75281e-23	70.15	cytochrome P450 [Leptinotarsa decemlineata]
c23803.graph_c0	714.42	0.66	5.89296e-85	70.7	PREDICTED: similar to cytochrome P450 CYP15A1 [Tribolium castaneum]
c24501.graph_c0	347	2.38	3.69477e-42	71.3	cytochrome P450 9Z4 [Tribolium castaneum]
c29182.graph_c0	1039	0.85	3.24219e-125	73.93	PREDICTED: similar to cytochrome P450 CYP15A1 [Tribolium castaneum]
c42967.graph_c0	312	19.71	1.01064e-23	74.24	cytochrome P450 [Leptinotarsa decemlineata]
c41193.graph_c0	1938.57	3.47	0	77.51	PREDICTED: similar to Cyp49a1 [Tribolium castaneum]
c37232.graph_c0	877.61	2	7.23011e-162	81.66	PREDICTED: similar to AGAP006082-PA [Tribolium castaneum]
c36976.graph_c0	838	46.91	2.81493e-115	82.07	cytochrome P450 CYP18A1 [Tribolium castaneum]
c39155.graph_c0	2599.72	266.53	0	84.85	PREDICTED: similar to nadph cytochrome P450 [Tribolium castaneum]
c31219.graph_c0	1933	450.22	0	86.12	cytochrome P450 [Leptinotarsa decemlineata]
c36976.graph_c1	1390	50.55	7.81295e-139	86.45	cytochrome P450 CYP18A1 [Tribolium castaneum]
