# Supplementary material for: Identification of Genes Relevant to Pesticides and Biology from Global Transcriptome Data of Monochamus alternatus Hope (Coleoptera: Cerambycidae) Larvae
Source: PLoS One. 2016 Jan 27;11(1):e0147855. doi: 10.1371/journal.pone.0147855 (PMC4729689; doi:10.1371/journal.pone.0147855)
Supplement: S4 Table — (XLS) [file pone.0147855.s005.xls]

## Sheet: insecticide receptors
S4.1 Table. The insecticide receptors and resistance-related genes identified in the Monochamus alternatus Hope transcriptome.
class(quantity)	#GeneID	COG_class	COG_class_annotation	GO_annotation	KEGG_annotation	KOG_class	KOG_class_annotation	Pfam_annotation	Swissprot_annotation	nr_annotation	Effective_Length	Length	TPM	FPKM	Transcript_ID(s)	Expected_Count
Acetyl-CoA carboxylase-11	c74495.graph_c0	[I]	Lipid transport and metabolism	Molecular Function: acetyl-CoA carboxylase activity (GO:0003989);; Molecular Function: biotin carboxylase activity (GO:0004075);; Molecular Function: ATP binding (GO:0005524);; Biological Process: fatty acid biosynthetic process (GO:0006633);; Molecular Function: transferase activity (GO:0016740);; Molecular Function: hydrolase activity (GO:0016787);; Molecular Function: metal ion binding (GO:004…	--	[I]	Lipid transport and metabolism	--	Biotin carboxylase GN=accA OS=Dictyostelium discoideum (Slime mold) PE=3 SV=1	acetyl-CoA carboxylase, putative [Toxoplasma gondii VEG]	143.92	204	0.21	0.18	c74495.graph_c0_seq1	1
Acetyl-CoA carboxylase-11	c57965.graph_c0	[I]	Lipid transport and metabolism	Cellular Component: astral microtubule (GO:0000235);; Cellular Component: pericentriolar material (GO:0000242);; Biological Process: cell morphogenesis (GO:0000902);; Cellular Component: spindle pole (GO:0000922);; Molecular Function: acetyl-CoA carboxylase activity (GO:0003989);; Cellular Component: lipid particle (GO:0005811);; Cellular Component: microtubule associated complex (GO:0005875);; B…	K11262|2e-31|tad:TRIADDRAFT_22916|hypothetical protein	[I]	Lipid transport and metabolism	Carboxyl transferase domain	Biotin carboxylase GN=accA OS=Dictyostelium discoideum (Slime mold) PE=3 SV=1	acetyl-CoA carboxylase 2 [Toxoplasma gondii]	448.52	509	0.6	0.51	c57965.graph_c0_seq1	9
Acetyl-CoA carboxylase-11	c54600.graph_c0	--	--	Molecular Function: transferase activity (GO:0016740);; Molecular Function: hydrolase activity (GO:0016787);; Molecular Function: ligase activity (GO:0016874);;	K11262|1e-06|aag:AaeL_AAEL006307|acetyl-coa carboxylase	[I]	Lipid transport and metabolism	Carboxyl transferase domain	Biotin carboxylase GN=accA OS=Dictyostelium discoideum (Slime mold) PE=3 SV=1	acetyl-CoA carboxylase 2 [Toxoplasma gondii]	160.85	221	0.74	0.63	c54600.graph_c0_seq1	4
Acetyl-CoA carboxylase-11	c41008.graph_c1	[I]	Lipid transport and metabolism	Biological Process: metabolic process (GO:0008152);; Molecular Function: CoA carboxylase activity (GO:0016421);; Molecular Function: ion binding (GO:0043167);;	K11262|0.0|dgr:Dgri_GH19996|GH19996 gene product from transcript GH19996-RA	[I]	Lipid transport and metabolism	Acetyl-CoA carboxylase, central region;; Carboxyl transferase domain;; Biotin carboxylase C-terminal domain;; Biotin-requiring enzyme	Biotin carboxylase GN=accA OS=Dictyostelium discoideum (Slime mold) PE=3 SV=1	acetyl-CoA carboxylase [Tetranychus urticae]	2289.91	2350.4	14.68	12.46	c41008.graph_c1_seq1,c41008.graph_c1_seq2,c41008.graph_c1_seq3,c41008.graph_c1_seq4,c41008.graph_c1_seq5,c41008.graph_c1_seq6	1133
Acetyl-CoA carboxylase-11	c58921.graph_c0	[I]	Lipid transport and metabolism	Molecular Function: lysozyme activity (GO:0003796);; Molecular Function: acetyl-CoA carboxylase activity (GO:0003989);; Molecular Function: biotin carboxylase activity (GO:0004075);; Molecular Function: propionyl-CoA carboxylase activity (GO:0004658);; Molecular Function: dihydrolipoyllysine-residue acetyltransferase activity (GO:0004742);; Molecular Function: ATP binding (GO:0005524);; Biologica…	K11262|8e-18|smm:Smp_123710|acc1	[I]	Lipid transport and metabolism	Biotin carboxylase C-terminal domain	Biotin carboxylase GN=accA OS=Dictyostelium discoideum (Slime mold) PE=3 SV=1	acetyl-CoA carboxylase 2 [Toxoplasma gondii]	150.89	211	0.79	0.67	c58921.graph_c0_seq1	4
Acetyl-CoA carboxylase-11	c62231.graph_c0	--	--	Biological Process: negative regulation of transcription from RNA polymerase II promoter (GO:0000122);; Molecular Function: RNA polymerase II core promoter proximal region sequence-specific DNA binding transcription factor activity involved in positive regulation of transcription (GO:0001077);; Molecular Function: RNA polymerase II distal enhancer sequence-specific DNA binding transcription facto…	--	[K]	Transcription	--	Aryl hydrocarbon receptor protein 1 (Precursor) GN=ahr-1 OS=Caenorhabditis elegans PE=1 SV=1	spineless [Tribolium castaneum]	179.78	240	0.66	0.56	c62231.graph_c0_seq1	4
Acetyl-CoA carboxylase-11	c63508.graph_c0	--	--	Biological Process: negative regulation of transcription from RNA polymerase II promoter (GO:0000122);; Molecular Function: RNA polymerase II core promoter proximal region sequence-specific DNA binding transcription factor activity involved in positive regulation of transcription (GO:0001077);; Molecular Function: RNA polymerase II distal enhancer sequence-specific DNA binding transcription facto…	--	[K]	Transcription	PAS fold;; PAS domain	Aryl hydrocarbon receptor protein 1 (Precursor) GN=ahr-1 OS=Caenorhabditis elegans PE=1 SV=1	Aryl hydrocarbon receptor [Harpegnathos saltator]	140.94	201	0.64	0.54	c63508.graph_c0_seq1	3
Acetyl-CoA carboxylase-11	c30767.graph_c0	[I]	Lipid transport and metabolism	Molecular Function: acetyl-CoA carboxylase activity (GO:0003989);; Molecular Function: biotin carboxylase activity (GO:0004075);; Molecular Function: propionyl-CoA carboxylase activity (GO:0004658);; Molecular Function: ATP binding (GO:0005524);; Biological Process: fatty acid biosynthetic process (GO:0006633);; Molecular Function: metal ion binding (GO:0046872);;	K11262|1e-120|ecb:100066740|ACACB	[I]	Lipid transport and metabolism	Carbamoyl-phosphate synthase L chain, N-terminal domain;; Carbamoyl-phosphate synthase L chain, ATP binding domain;; ATP-grasp domain	Biotin carboxylase GN=accA OS=Dictyostelium discoideum (Slime mold) PE=3 SV=1	acetyl-CoA carboxylase [Tetranychus urticae]	768.79	829.24	3.63	3.08	c30767.graph_c0_seq1,c30767.graph_c0_seq2,c30767.graph_c0_seq3,c30767.graph_c0_seq4,c30767.graph_c0_seq5	94.02
Acetyl-CoA carboxylase-11	c42392.graph_c0	[I]	Lipid transport and metabolism	Cellular Component: astral microtubule (GO:0000235);; Cellular Component: pericentriolar material (GO:0000242);; Biological Process: cell morphogenesis (GO:0000902);; Cellular Component: spindle pole (GO:0000922);; Molecular Function: acetyl-CoA carboxylase activity (GO:0003989);; Molecular Function: biotin carboxylase activity (GO:0004075);; Molecular Function: propionyl-CoA carboxylase activity…	K11262|0.0|tca:658362|similar to CG11198-PA, isoform A	[I]	Lipid transport and metabolism	Acetyl-CoA carboxylase, central region;; Carboxyl transferase domain;; Carbamoyl-phosphate synthase L chain, ATP binding domain;; Carbamoyl-phosphate synthase L chain, N-terminal domain;; Biotin carboxylase C-terminal domain;; Biotin-requiring enzyme;; ATP-grasp domain	Biotin carboxylase GN=accA OS=Dictyostelium discoideum (Slime mold) PE=3 SV=1	hypothetical protein TcasGA2_TC015613 [Tribolium castaneum]	7541.82	7602.31	34.71	29.45	c42392.graph_c0_seq1,c42392.graph_c0_seq2,c42392.graph_c0_seq3,c42392.graph_c0_seq4	8824.37
Acetyl-CoA carboxylase-11	c61620.graph_c0	--	--	--	--	--	--	Acetyl-CoA carboxylase, central region	--	--	337.56	398	0.71	0.6	c61620.graph_c0_seq1	8
Acetyl-CoA carboxylase-11	c67028.graph_c0	[I]	Lipid transport and metabolism	--	--	[I]	Lipid transport and metabolism	Acetyl-CoA carboxylase, central region	--	--	182.77	243	0.49	0.42	c67028.graph_c0_seq1	3
Carboxylesterase-136	c18553.graph_c0	--	--	Biological Process: synaptic transmission (GO:0007268);; Molecular Function: hydrolase activity (GO:0016787);; Biological Process: single-organism developmental process (GO:0044767);; Biological Process: anatomical structure development (GO:0048856);; Biological Process: response to stimulus (GO:0050896);; Biological Process: organic substance metabolic process (GO:0071704);;	K01049|5e-21|dpe:Dper_GL23135|GL23135 gene product from transcript GL23135-RA	[T]	Signal transduction mechanisms	Carboxylesterase family	Acetylcholinesterase 55 kDa subunit (Precursor) GN=Ace OS=Drosophila melanogaster (Fruit fly) PE=1 SV=1	ace-orthologous acetylcholinesterase [Nephotettix cincticeps]	985.51	1046	1.08	0.92	c18553.graph_c0_seq1	36
Carboxylesterase-136	c13244.graph_c1	--	--	--	K01049|4e-06|phu:Phum_PHUM391440|acetylcholinesterase precursor, putative (EC:3.1.1.7)	--	--	--	Acetylcholinesterase (Precursor) OS=Anopheles stephensi (Indo-Pakistan malaria mosquito) PE=3 SV=1	acetylcholinesterase precursor, putative [Pediculus humanus corporis]	321.57	382	0.37	0.31	c13244.graph_c1_seq1	4
Carboxylesterase-136	c49418.graph_c0	--	--	--	K01049|9e-06|gga:396388|ACHE	--	--	Carboxylesterase family	--	esterase TCE1 [Tetranychus cinnabarinus]	663.51	724	0.81	0.68	c49418.graph_c0_seq1	18
Carboxylesterase-136	c35805.graph_c0	[I]	Lipid transport and metabolism	--	--	[T]	Signal transduction mechanisms	Carboxylesterase family	Acetylcholinesterase (Precursor) GN=Ace OS=Anopheles gambiae (African malaria mosquito) PE=3 SV=3	esterase TCE1 [Tetranychus cinnabarinus]	993.51	1054	5.47	4.64	c35805.graph_c0_seq1	183
Carboxylesterase-136	c45141.graph_c0	[I]	Lipid transport and metabolism	--	--	[T]	Signal transduction mechanisms	Carboxylesterase family;; alpha/beta hydrolase fold	Acetylcholinesterase (Precursor) OS=Leptinotarsa decemlineata (Colorado potato beetle) PE=2 SV=1	PREDICTED: acetylcholinesterase-like [Metaseiulus occidentalis]	1949.51	2010	1.43	1.21	c45141.graph_c0_seq1	94
Carboxylesterase-136	c8110.graph_c0	[I]	Lipid transport and metabolism	--	--	[T]	Signal transduction mechanisms	Carboxylesterase family	Acetylcholinesterase (Precursor) OS=Anopheles stephensi (Indo-Pakistan malaria mosquito) PE=3 SV=1	acetylcholinesterase, putative [Ixodes scapularis]	489.52	550	0.85	0.72	c8110.graph_c0_seq1	14
Carboxylesterase-136	c16082.graph_c0	--	--	--	--	--	--	Carboxylesterase family	--	hypothetical protein YQE_11765, partial [Dendroctonus ponderosae]	262.62	323	2.72	2.31	c16082.graph_c0_seq1	24
Carboxylesterase-136	c27507.graph_c0	[R]	General function prediction only	--	--	[R]	General function prediction only	Alpha/beta hydrolase family;; alpha/beta hydrolase fold;; Alpha/beta hydrolase family;; Phospholipase/Carboxylesterase	--	Valacyclovir hydrolase [Harpegnathos saltator]	614.03	674.46	1.89	1.6	c27507.graph_c0_seq1,c27507.graph_c0_seq2,c27507.graph_c0_seq3	39
Carboxylesterase-136	c29648.graph_c0	--	--	--	--	[R]	General function prediction only	Carboxylesterase family	Acetylcholinesterase (Precursor) OS=Leptinotarsa decemlineata (Colorado potato beetle) PE=2 SV=1	acetylcholinesterase, putative [Ixodes scapularis]	568.51	629	0.84	0.71	c29648.graph_c0_seq1	16
Carboxylesterase-136	c13767.graph_c0	--	--	--	--	[T]	Signal transduction mechanisms	Carboxylesterase family	Acetylcholinesterase (Precursor) GN=ACHE1 OS=Culex pipiens (House mosquito) PE=2 SV=2	PREDICTED: acetylcholinesterase-like [Metaseiulus occidentalis]	555.51	616	0.8	0.68	c13767.graph_c0_seq1	15
Carboxylesterase-136	c26773.graph_c0	[I]	Lipid transport and metabolism	--	--	[T]	Signal transduction mechanisms	Carboxylesterase family;; alpha/beta hydrolase fold	Acetylcholinesterase 55 kDa subunit (Precursor) GN=Ace OS=Drosophila melanogaster (Fruit fly) PE=1 SV=1	esterase 10 [Panonychus citri]	2065.51	2126	3.25	2.76	c26773.graph_c0_seq1	226
Carboxylesterase-136	c38531.graph_c0	[I]	Lipid transport and metabolism	--	--	[R]	General function prediction only	Carboxylesterase family;; Carboxylesterase family;; Carboxylesterase family	Venom carboxylesterase-6 (Precursor) OS=Apis mellifera (Honeybee) PE=2 SV=1	PREDICTED: similar to alpha-esterase [Tribolium castaneum]	1805.51	1866	64.4	54.64	c38531.graph_c0_seq1	3917.14
Carboxylesterase-136	c48107.graph_c0	[I]	Lipid transport and metabolism	--	--	[T]	Signal transduction mechanisms	Carboxylesterase family	Cholinesterase 1 (Fragment) GN=CHE1 OS=Branchiostoma lanceolatum (Common lancelet) PE=3 SV=1	RecName: Full=Cholinesterase 1	704.51	765	0.84	0.72	c48107.graph_c0_seq1	20
Carboxylesterase-136	c36539.graph_c0	[I]	Lipid transport and metabolism	--	--	[T]	Signal transduction mechanisms	Carboxylesterase family;; alpha/beta hydrolase fold	Acetylcholinesterase (Precursor) OS=Leptinotarsa decemlineata (Colorado potato beetle) PE=2 SV=1	esterase, putative [Ixodes scapularis]	1642.51	1703	2.17	1.84	c36539.graph_c0_seq1	120
Carboxylesterase-136	c57150.graph_c0	[I]	Lipid transport and metabolism	Molecular Function: carboxylic ester hydrolase activity (GO:0052689);;	--	[R]	General function prediction only	Carboxylesterase family	Acetylcholinesterase (Precursor) GN=ACHE1 OS=Culex pipiens (House mosquito) PE=2 SV=2	acetylcholinesterase, putative [Ixodes scapularis]	297.58	358	0.4	0.34	c57150.graph_c0_seq1	4
Carboxylesterase-136	c30810.graph_c0	[I]	Lipid transport and metabolism	--	--	[T]	Signal transduction mechanisms	Carboxylesterase family;; alpha/beta hydrolase fold	Acetylcholinesterase (Precursor) GN=ACHE1 OS=Culex pipiens (House mosquito) PE=2 SV=2	PREDICTED: acetylcholinesterase-like [Metaseiulus occidentalis]	1722.51	1783	2.72	2.31	c30810.graph_c0_seq1,c30810.graph_c0_seq2,c30810.graph_c0_seq3	158
Carboxylesterase-136	c43225.graph_c0	[I]	Lipid transport and metabolism	Biological Process: nitrogen compound metabolic process (GO:0006807);; Biological Process: synaptic transmission (GO:0007268);; Biological Process: cellular metabolic process (GO:0044237);; Biological Process: single-organism metabolic process (GO:0044710);; Biological Process: single-organism developmental process (GO:0044767);; Biological Process: anatomical structure development (GO:0048856);;…	--	[T]	Signal transduction mechanisms	Carboxylesterase family;; alpha/beta hydrolase fold	Acetylcholinesterase 55 kDa subunit (Precursor) GN=Ace OS=Drosophila melanogaster (Fruit fly) PE=1 SV=1	hypothetical protein BRAFLDRAFT_132597 [Branchiostoma floridae]	1717.51	1778	11.6	9.84	c43225.graph_c0_seq1	671
Carboxylesterase-136	c18118.graph_c0	--	--	--	--	--	--	Carboxylesterase family	--	hypothetical protein TcasGA2_TC011395 [Tribolium castaneum]	408.53	469	12.48	10.59	c18118.graph_c0_seq1	171.42
Carboxylesterase-136	c17227.graph_c0	--	--	--	--	--	--	Carboxylesterase family	--	unknown [Dendroctonus ponderosae]	339.56	400	0.18	0.15	c17227.graph_c0_seq1	2
Carboxylesterase-136	c3364.graph_c0	--	--	--	--	--	--	Carboxylesterase family	--	PREDICTED: similar to putative esterase [Tribolium castaneum]	384.54	445	0	0	c3364.graph_c0_seq1	0
Carboxylesterase-136	c39110.graph_c0	[I]	Lipid transport and metabolism	Molecular Function: carboxylic ester hydrolase activity (GO:0052689);;	--	[T]	Signal transduction mechanisms	Carboxylesterase family;; alpha/beta hydrolase fold	Acetylcholinesterase (Precursor) OS=Leptinotarsa decemlineata (Colorado potato beetle) PE=2 SV=1	PREDICTED: uncharacterized protein LOC100899287 [Metaseiulus occidentalis]	2209.34	2269.82	6.69	5.67	c39110.graph_c0_seq1,c39110.graph_c0_seq2	497.88
Carboxylesterase-136	c3335.graph_c0	--	--	--	--	[T]	Signal transduction mechanisms	Carboxylesterase family	Acetylcholinesterase (Precursor) GN=Ace OS=Anopheles gambiae (African malaria mosquito) PE=3 SV=3	acetylcholinesterase/butyrylcholinesterase, putative [Ixodes scapularis]	327.56	388	0.64	0.54	c3335.graph_c0_seq1	7
Carboxylesterase-136	c52082.graph_c0	--	--	--	--	[R]	General function prediction only	Carboxylesterase family	Venom carboxylesterase-6 (Precursor) OS=Apis mellifera (Honeybee) PE=2 SV=1	hypothetical protein TcasGA2_TC011395 [Tribolium castaneum]	531.52	592	0.34	0.28	c52082.graph_c0_seq1	6
Carboxylesterase-136	c54501.graph_c0	--	--	Molecular Function: hydrolase activity (GO:0016787);;	--	--	--	Carboxylesterase family	--	hypothetical protein YQE_12839, partial [Dendroctonus ponderosae]	469.52	530	0.44	0.38	c54501.graph_c0_seq1	7
Carboxylesterase-136	c51400.graph_c0	[I]	Lipid transport and metabolism	Molecular Function: acetylcholinesterase activity (GO:0003990);; Cellular Component: extracellular region (GO:0005576);; Cellular Component: cell (GO:0005623);; Biological Process: acetylcholine catabolic process (GO:0006581);; Cellular Component: membrane (GO:0016020);; Biological Process: regulation of locomotion (GO:0040012);; Molecular Function: identical protein binding (GO:0042802);;	K01049|2e-26|cbr:CBG16374|Cbr-ace-1	[T]	Signal transduction mechanisms	Carboxylesterase family;; alpha/beta hydrolase fold	Acetylcholinesterase 1 (Precursor) GN=ace-1 OS=Caenorhabditis briggsae PE=3 SV=1	C. briggsae CBR-ACE-1 protein [Caenorhabditis briggsae]	491.52	552	0.91	0.77	c51400.graph_c0_seq1	15
Carboxylesterase-136	c39681.graph_c1	--	--	--	--	[R]	General function prediction only	Carboxylesterase family	Venom carboxylesterase-6 (Precursor) OS=Apis mellifera (Honeybee) PE=2 SV=1	hypothetical protein TcasGA2_TC011395 [Tribolium castaneum]	728.51	789	4.85	4.12	c39681.graph_c1_seq1	119
Carboxylesterase-136	c35236.graph_c0	[I]	Lipid transport and metabolism	--	--	[T]	Signal transduction mechanisms	Carboxylesterase family;; alpha/beta hydrolase fold	Acetylcholinesterase (Precursor) GN=ACHE1 OS=Culex pipiens (House mosquito) PE=2 SV=2	esterase, putative [Ixodes scapularis]	1033.51	1094	1.18	1	c35236.graph_c0_seq1	41
Carboxylesterase-136	c59185.graph_c0	--	--	Molecular Function: carboxylic ester hydrolase activity (GO:0052689);;	K06128|3e-20|mcc:693700|LYPLA1	[I]	Lipid transport and metabolism	Phospholipase/Carboxylesterase;; Alpha/beta hydrolase family;; Dienelactone hydrolase family	Acyl-protein thioesterase 1 homolog 2 GN=DDB_G0268064 OS=Dictyostelium discoideum (Slime mold) PE=1 SV=1	hypothetical protein DAPPUDRAFT_230516 [Daphnia pulex]	498.52	559	0.6	0.51	c59185.graph_c0_seq1	10
Carboxylesterase-136	c56012.graph_c0	--	--	--	K03927|9e-06|mmu:234673|Ces2e, 9030624L02Rik, Ces5	--	--	Carboxylesterase family	--	esterase [Chilo suppressalis]	342.56	403	0.78	0.66	c56012.graph_c0_seq1	9
Carboxylesterase-136	c37387.graph_c0	[I]	Lipid transport and metabolism	Molecular Function: carboxylic ester hydrolase activity (GO:0052689);;	--	[T]	Signal transduction mechanisms	Carboxylesterase family;; Carboxylesterase family	Acetylcholinesterase (Precursor) GN=Ace OS=Anopheles gambiae (African malaria mosquito) PE=3 SV=3	acetylcholinesterase [Dermacentor variabilis]	1679.16	1739.65	2.16	1.83	c37387.graph_c0_seq1,c37387.graph_c0_seq2,c37387.graph_c0_seq3,c37387.graph_c0_seq4	122
Carboxylesterase-136	c51954.graph_c0	[R]	General function prediction only	Molecular Function: catalytic activity (GO:0003824);;	K06889|4e-34|aga:AgaP_AGAP008746|AGAP008746-PA	[R]	General function prediction only	Alpha/beta hydrolase family;; Alpha/beta hydrolase family;; alpha/beta hydrolase fold;; Prolyl oligopeptidase family;; BAAT / Acyl-CoA thioester hydrolase C terminal;; Phospholipase/Carboxylesterase;; Dienelactone hydrolase family;; Chlamydia CHLPS protein (DUF818)	--	conserved expressed protein [Cryptosporidium parvum Iowa II]	587.51	648	0.71	0.6	c51954.graph_c0_seq1	14
Carboxylesterase-136	c31411.graph_c0	[I]	Lipid transport and metabolism	--	--	[R]	General function prediction only	Carboxylesterase family	Acetylcholinesterase (Precursor) GN=ACHE1 OS=Culex pipiens (House mosquito) PE=2 SV=2	PREDICTED: similar to putative esterase [Tribolium castaneum]	499.52	560	14.62	12.41	c31411.graph_c0_seq1	245.68
Carboxylesterase-136	c32165.graph_c0	[I]	Lipid transport and metabolism	Molecular Function: carboxylic ester hydrolase activity (GO:0052689);;	--	[R]	General function prediction only	Carboxylesterase family	Acetylcholinesterase (Precursor) GN=ACHE1 OS=Culex pipiens (House mosquito) PE=2 SV=2	esterase, putative [Ixodes scapularis]	1993.51	2054	6.61	5.61	c32165.graph_c0_seq1	443.98
Carboxylesterase-136	c31546.graph_c0	[I]	Lipid transport and metabolism	--	--	[R]	General function prediction only	Carboxylesterase family;; alpha/beta hydrolase fold	Venom carboxylesterase-6 (Precursor) OS=Apis mellifera (Honeybee) PE=2 SV=1	PREDICTED: similar to alpha-esterase [Tribolium castaneum]	1727.51	1788	0.21	0.17	c31546.graph_c0_seq1	12
Carboxylesterase-136	c27556.graph_c0	[I]	Lipid transport and metabolism	--	--	[R]	General function prediction only	Carboxylesterase family;; alpha/beta hydrolase fold	Esterase FE4 (Precursor) OS=Myzus persicae (Green peach aphid) PE=1 SV=1	hypothetical protein TcasGA2_TC000804 [Tribolium castaneum]	2027.51	2088	10.94	9.28	c27556.graph_c0_seq1	747
Carboxylesterase-136	c40485.graph_c0	[I]	Lipid transport and metabolism	--	--	[R]	General function prediction only	Carboxylesterase family;; alpha/beta hydrolase fold;; Carboxylesterase family	Acetylcholinesterase (Precursor) GN=ACHE1 OS=Culex pipiens (House mosquito) PE=2 SV=2	PREDICTED: similar to alpha-esterase [Tribolium castaneum]	2233.39	2293.88	175.59	148.98	c40485.graph_c0_seq1,c40485.graph_c0_seq2,c40485.graph_c0_seq3,c40485.graph_c0_seq4,c40485.graph_c0_seq5	13213.7
Carboxylesterase-136	c30936.graph_c0	--	--	--	--	[R]	General function prediction only	Carboxylesterase family	--	PREDICTED: similar to alpha-esterase [Tribolium castaneum]	738.51	799	1.01	0.85	c30936.graph_c0_seq1	25
Carboxylesterase-136	c57949.graph_c0	--	--	Molecular Function: carboxylic ester hydrolase activity (GO:0052689);;	--	--	--	Phospholipase/Carboxylesterase	--	phospholipase/carboxylesterase family protein [Cryptosporidium muris RN66]	150.89	211	0.79	0.67	c57949.graph_c0_seq1	4
Carboxylesterase-136	c24649.graph_c0	[R]	General function prediction only	--	--	[R]	General function prediction only	Alpha/beta hydrolase family;; Alpha/beta hydrolase family;; alpha/beta hydrolase fold;; Phospholipase/Carboxylesterase;; Dienelactone hydrolase family	--	AGAP010402-PA [Anopheles gambiae str. PEST]	1472.51	1533	3.45	2.93	c24649.graph_c0_seq1	171
Carboxylesterase-136	c38380.graph_c0	[I]	Lipid transport and metabolism	--	--	[R]	General function prediction only	Carboxylesterase family;; alpha/beta hydrolase fold	Juvenile hormone esterase (Precursor) OS=Heliothis virescens (Tobacco budworm moth) PE=1 SV=2	PREDICTED: similar to alpha-esterase [Tribolium castaneum]	821.78	882.27	31.77	26.95	c38380.graph_c0_seq1,c38380.graph_c0_seq2,c38380.graph_c0_seq3,c38380.graph_c0_seq4	878.88
Carboxylesterase-136	c35805.graph_c1	[I]	Lipid transport and metabolism	--	--	[T]	Signal transduction mechanisms	Carboxylesterase family;; alpha/beta hydrolase fold	Acetylcholinesterase (Precursor) GN=Ace OS=Anopheles gambiae (African malaria mosquito) PE=3 SV=3	acetylcholinesterase, putative [Ixodes scapularis]	710.51	771	4.56	3.87	c35805.graph_c1_seq1	109
Carboxylesterase-136	c47763.graph_c0	[I]	Lipid transport and metabolism	Molecular Function: hydrolase activity (GO:0016787);;	--	[T]	Signal transduction mechanisms	Carboxylesterase family;; alpha/beta hydrolase fold	Cholinesterase 1 (Fragment) GN=CHE1 OS=Branchiostoma lanceolatum (Common lancelet) PE=3 SV=1	acetylcholinesterase, putative [Ixodes scapularis]	806.51	867	0.99	0.84	c47763.graph_c0_seq1	27
Carboxylesterase-136	c28379.graph_c0	--	--	--	--	[R]	General function prediction only	Carboxylesterase family	Venom carboxylesterase-6 (Precursor) OS=Apis mellifera (Honeybee) PE=2 SV=1	PREDICTED: similar to pheromone-degrading enzyme [Tribolium castaneum]	724.51	785	1.19	1.01	c28379.graph_c0_seq1	29
Carboxylesterase-136	c36206.graph_c0	[I]	Lipid transport and metabolism	--	--	[R]	General function prediction only	Carboxylesterase family;; alpha/beta hydrolase fold	Juvenile hormone esterase (Precursor) OS=Heliothis virescens (Tobacco budworm moth) PE=1 SV=2	unknown [Dendroctonus ponderosae]	1359.51	1420	8.5	7.21	c36206.graph_c0_seq1	389
Carboxylesterase-136	c30941.graph_c0	[I]	Lipid transport and metabolism	--	--	[R]	General function prediction only	Carboxylesterase family	Venom carboxylesterase-6 (Precursor) OS=Apis mellifera (Honeybee) PE=2 SV=1	PREDICTED: similar to alpha-esterase [Tribolium castaneum]	1495.51	1556	0.22	0.19	c30941.graph_c0_seq1	11
Carboxylesterase-136	c36213.graph_c0	[I]	Lipid transport and metabolism	--	--	[R]	General function prediction only	Carboxylesterase family;; alpha/beta hydrolase fold;; Prolyl oligopeptidase family	Venom carboxylesterase-6 (Precursor) OS=Apis mellifera (Honeybee) PE=2 SV=1	PREDICTED: similar to alpha-esterase [Tribolium castaneum]	1225.88	1286.37	2.01	1.71	c36213.graph_c0_seq1,c36213.graph_c0_seq2	83
Carboxylesterase-136	c69522.graph_c0	--	--	--	--	--	--	Carboxylesterase family	Venom carboxylesterase-6 (Precursor) OS=Apis mellifera (Honeybee) PE=2 SV=1	PREDICTED: similar to putative esterase [Tribolium castaneum]	316.57	377	0	0	c69522.graph_c0_seq1	0
Carboxylesterase-136	c36854.graph_c0	[I]	Lipid transport and metabolism	--	--	[R]	General function prediction only	Carboxylesterase family;; alpha/beta hydrolase fold	Esterase FE4 (Precursor) OS=Myzus persicae (Green peach aphid) PE=1 SV=1	unknown [Dendroctonus ponderosae]	1901.51	1962	45.72	38.79	c36854.graph_c0_seq1	2928.98
Carboxylesterase-136	c39681.graph_c0	[I]	Lipid transport and metabolism	--	--	[R]	General function prediction only	Carboxylesterase family	Venom carboxylesterase-6 (Precursor) OS=Apis mellifera (Honeybee) PE=2 SV=1	hypothetical protein TcasGA2_TC011395 [Tribolium castaneum]	1592.64	1653.13	29.02	24.62	c39681.graph_c0_seq1,c39681.graph_c0_seq2,c39681.graph_c0_seq3,c39681.graph_c0_seq4	1556.98
Carboxylesterase-136	c28761.graph_c0	--	--	--	--	[R]	General function prediction only	Carboxylesterase family	Acetylcholinesterase (Precursor) GN=ACHE1 OS=Culex pipiens (House mosquito) PE=2 SV=2	hypothetical protein YQE_07050, partial [Dendroctonus ponderosae]	469.52	530	7.92	6.72	c28761.graph_c0_seq1	124.99
Carboxylesterase-136	c39502.graph_c0	[I]	Lipid transport and metabolism	--	--	[R]	General function prediction only	Carboxylesterase family;; alpha/beta hydrolase fold	Venom carboxylesterase-6 (Precursor) OS=Apis mellifera (Honeybee) PE=2 SV=1	juvenile hormone esterase isoform A [Harmonia axyridis]	1952.51	2013	11.55	9.8	c39502.graph_c0_seq1	760
Carboxylesterase-136	c40837.graph_c0	[I]	Lipid transport and metabolism	--	--	[R]	General function prediction only	Carboxylesterase family;; alpha/beta hydrolase fold	Venom carboxylesterase-6 (Precursor) OS=Apis mellifera (Honeybee) PE=2 SV=1	PREDICTED: similar to alpha-esterase [Tribolium castaneum]	2268.51	2329	55.85	47.38	c40837.graph_c0_seq1	4268.81
Carboxylesterase-136	c71261.graph_c0	[I]	Lipid transport and metabolism	Biological Process: neuromuscular synaptic transmission (GO:0007274);; Cellular Component: neuromuscular junction (GO:0031594);; Molecular Function: neurexin family protein binding (GO:0042043);; Cellular Component: cell part (GO:0044464);; Biological Process: synaptic growth at neuromuscular junction (GO:0051124);; Molecular Function: carboxylic ester hydrolase activity (GO:0052689);; Biological…	--	[R]	General function prediction only	Carboxylesterase family	Esterase CM06B1 GN=F13H6.3 OS=Caenorhabditis elegans PE=3 SV=3	PREDICTED: neuroligin-4, X-linked-like [Metaseiulus occidentalis]	264.62	325	0.23	0.19	c71261.graph_c0_seq1	2
Carboxylesterase-136	c35824.graph_c0	--	--	--	--	[R]	General function prediction only	Carboxylesterase family	Esterase-5A (Precursor) GN=Est-5A OS=Drosophila pseudoobscura pseudoobscura (Fruit fly) PE=3 SV=3	PREDICTED: similar to carboxylesterase [Tribolium castaneum]	345.2	405.63	1.55	1.32	c35824.graph_c0_seq1,c35824.graph_c0_seq2,c35824.graph_c0_seq3	18
Carboxylesterase-136	c4225.graph_c0	--	--	Molecular Function: carboxylic ester hydrolase activity (GO:0052689);;	--	[R]	General function prediction only	Carboxylesterase family	Venom carboxylesterase-6 (Precursor) OS=Apis mellifera (Honeybee) PE=2 SV=1	unknown [Dendroctonus ponderosae]	338.56	399	0.53	0.45	c4225.graph_c0_seq1	6
Carboxylesterase-136	c16704.graph_c0	[I]	Lipid transport and metabolism	Molecular Function: hydrolase activity (GO:0016787);;	--	[T]	Signal transduction mechanisms	Carboxylesterase family;; alpha/beta hydrolase fold	Cholinesterase 1 (Fragment) GN=CHE1 OS=Branchiostoma lanceolatum (Common lancelet) PE=3 SV=1	esterase TCE2 [Tetranychus cinnabarinus]	718.51	779	0.95	0.81	c16704.graph_c0_seq1	23
Carboxylesterase-136	c53790.graph_c0	[I]	Lipid transport and metabolism	--	--	[R]	General function prediction only	Carboxylesterase family	Esterase FE4 (Precursor) OS=Myzus persicae (Green peach aphid) PE=1 SV=1	hypothetical protein TcasGA2_TC011395 [Tribolium castaneum]	303.58	364	0.78	0.67	c53790.graph_c0_seq1	8
Carboxylesterase-136	c73578.graph_c0	--	--	--	--	--	--	Carboxylesterase family	--	hypothetical protein YQE_08712, partial [Dendroctonus ponderosae]	142.93	203	0.21	0.18	c73578.graph_c0_seq1	1
Carboxylesterase-136	c13606.graph_c0	[I]	Lipid transport and metabolism	Molecular Function: carboxylic ester hydrolase activity (GO:0052689);;	--	[T]	Signal transduction mechanisms	Carboxylesterase family	Acetylcholinesterase 1 (Precursor) GN=ace-1 OS=Caenorhabditis briggsae PE=3 SV=1	acetylcholinesterase precursor [Latrodectus hesperus]	417.53	478	1.07	0.91	c13606.graph_c0_seq1	15
Carboxylesterase-136	c37934.graph_c0	[I]	Lipid transport and metabolism	--	--	[R]	General function prediction only	Carboxylesterase family;; alpha/beta hydrolase fold;; Prolyl oligopeptidase family	Venom carboxylesterase-6 (Precursor) OS=Apis mellifera (Honeybee) PE=2 SV=1	unknown [Dendroctonus ponderosae]	1681.48	1741.97	3.81	3.24	c37934.graph_c0_seq1,c37934.graph_c0_seq2	216
Carboxylesterase-136	c17933.graph_c0	--	--	Molecular Function: hydrolase activity (GO:0016787);;	K01049|6e-13|aga:AgaP_AGAP000466|AGAP000466-PA	[T]	Signal transduction mechanisms	Carboxylesterase family	Acetylcholinesterase (Precursor) OS=Anopheles stephensi (Indo-Pakistan malaria mosquito) PE=3 SV=1	AGAP000466-PA [Anopheles gambiae str. PEST]	563.51	624	0.9	0.76	c17933.graph_c0_seq1	17
Carboxylesterase-136	c51143.graph_c0	--	--	--	--	[R]	General function prediction only	Carboxylesterase family	Venom carboxylesterase-6 (Precursor) OS=Apis mellifera (Honeybee) PE=2 SV=1	pheromone-degrading enzyme [Popillia japonica]	361.55	422	0.49	0.42	c51143.graph_c0_seq1	6
Carboxylesterase-136	c4928.graph_c0	--	--	Molecular Function: RNA polymerase II regulatory region sequence-specific DNA binding (GO:0000977);; Molecular Function: RNA polymerase II core promoter proximal region sequence-specific DNA binding transcription factor activity involved in positive regulation of transcription (GO:0001077);; Molecular Function: protein binding (GO:0005515);; Cellular Component: nucleus (GO:0005634);; Cellular Com…	--	[R]	General function prediction only	Carboxylesterase family	Cholinesterase 2 (Fragment) GN=CHE2 OS=Branchiostoma lanceolatum (Common lancelet) PE=3 SV=1	gliotactin [Danaus plexippus]	358.55	419	0.66	0.56	c4928.graph_c0_seq1	8
Carboxylesterase-136	c29296.graph_c0	[I]	Lipid transport and metabolism	--	--	[R]	General function prediction only	Carboxylesterase family;; alpha/beta hydrolase fold;; Prolyl oligopeptidase family	Venom carboxylesterase-6 (Precursor) OS=Apis mellifera (Honeybee) PE=2 SV=1	hypothetical protein TcasGA2_TC007922 [Tribolium castaneum]	918.26	978.76	0.58	0.49	c29296.graph_c0_seq1,c29296.graph_c0_seq2	18
Carboxylesterase-136	c60126.graph_c0	[I]	Lipid transport and metabolism	--	--	[R]	General function prediction only	Carboxylesterase family	Esterase FE4 (Precursor) OS=Myzus persicae (Green peach aphid) PE=1 SV=1	carboxylesterase-6-like protein, partial [Coptotermes formosanus]	277.6	338	0.64	0.55	c60126.graph_c0_seq1	6
Carboxylesterase-136	c53442.graph_c0	--	--	--	--	[R]	General function prediction only	Carboxylesterase family	--	hypothetical protein TcasGA2_TC006733 [Tribolium castaneum]	175.79	236	0	0	c53442.graph_c0_seq1	0
Carboxylesterase-136	c40326.graph_c0	[I]	Lipid transport and metabolism	--	--	[R]	General function prediction only	Carboxylesterase family;; alpha/beta hydrolase fold	Venom carboxylesterase-6 (Precursor) OS=Apis mellifera (Honeybee) PE=2 SV=1	PREDICTED: similar to pheromone-degrading enzyme [Tribolium castaneum]	1739.03	1799.52	17.7	15.02	c40326.graph_c0_seq1,c40326.graph_c0_seq2	1037.23
Carboxylesterase-136	c32499.graph_c0	[I]	Lipid transport and metabolism	Molecular Function: carboxylic ester hydrolase activity (GO:0052689);;	K07378|1e-170|tca:659717|NLG-4	[R]	General function prediction only	Carboxylesterase family	Neuroligin-1 (Precursor) GN=nlg-1 OS=Caenorhabditis elegans PE=1 SV=1	PREDICTED: neuroligin-2-like [Metaseiulus occidentalis]	2900.92	2961.41	2.51	2.13	c32499.graph_c0_seq1,c32499.graph_c0_seq2	245
Carboxylesterase-136	c37312.graph_c0	[I]	Lipid transport and metabolism	Molecular Function: carboxylic ester hydrolase activity (GO:0052689);;	--	[R]	General function prediction only	Carboxylesterase family;; alpha/beta hydrolase fold	Esterase B1 (Precursor) GN=B1 OS=Culex pipiens (House mosquito) PE=3 SV=1	PREDICTED: similar to putative esterase [Tribolium castaneum]	1790.51	1851	15.72	13.33	c37312.graph_c0_seq1	948
Carboxylesterase-136	c39711.graph_c0	[I]	Lipid transport and metabolism	Molecular Function: carboxylic ester hydrolase activity (GO:0052689);;	--	[R]	General function prediction only	Carboxylesterase family;; alpha/beta hydrolase fold;; Prolyl oligopeptidase family	Esterase FE4 (Precursor) OS=Myzus persicae (Green peach aphid) PE=1 SV=1	unknown [Dendroctonus ponderosae]	1721.51	1782	5.41	4.59	c39711.graph_c0_seq1	314
Carboxylesterase-136	c41904.graph_c0	[R]	General function prediction only	Molecular Function: hydrolase activity (GO:0016787);;	--	[R]	General function prediction only	Alpha/beta hydrolase family;; Alpha/beta hydrolase family;; alpha/beta hydrolase fold;; Phospholipase/Carboxylesterase;; Alpha/beta hydrolase family;; Alpha/beta hydrolase family;; alpha/beta hydrolase fold;; Phospholipase/Carboxylesterase	--	hypothetical protein TcasGA2_TC002502 [Tribolium castaneum]	1289.5	1349.99	7.11	6.04	c41904.graph_c0_seq1,c41904.graph_c0_seq2,c41904.graph_c0_seq3,c41904.graph_c0_seq4,c41904.graph_c0_seq5,c41904.graph_c0_seq6,c41904.graph_c0_seq7,c41904.graph_c0_seq8,c41904.graph_c0_seq9	308.97
Carboxylesterase-136	c52662.graph_c0	--	--	--	--	[R]	General function prediction only	Carboxylesterase family	Juvenile hormone esterase (Precursor) OS=Heliothis virescens (Tobacco budworm moth) PE=1 SV=2	carboxylesterase [Harmonia axyridis]	281.6	342	0.53	0.45	c52662.graph_c0_seq1	5
Carboxylesterase-136	c38298.graph_c0	[I]	Lipid transport and metabolism	Molecular Function: carboxylic ester hydrolase activity (GO:0052689);;	--	[R]	General function prediction only	Carboxylesterase family;; alpha/beta hydrolase fold	Esterase B1 (Precursor) GN=B1 OS=Culex pipiens (House mosquito) PE=3 SV=1	PREDICTED: similar to putative esterase [Tribolium castaneum]	1936.51	1997	11.89	10.09	c38298.graph_c0_seq1	776.01
Carboxylesterase-136	c33347.graph_c0	[I]	Lipid transport and metabolism	--	--	[R]	General function prediction only	Carboxylesterase family	Esterase FE4 (Precursor) OS=Myzus persicae (Green peach aphid) PE=1 SV=1	hypothetical protein TcasGA2_TC011395 [Tribolium castaneum]	498.52	559	6.15	5.22	c33347.graph_c0_seq1	103.13
Carboxylesterase-136	c47425.graph_c0	[I]	Lipid transport and metabolism	Molecular Function: cholinesterase activity (GO:0004104);;	K01044|3e-21|oaa:100079382|similar to liver carboxylesterase	[R]	General function prediction only	Carboxylesterase family;; alpha/beta hydrolase fold	Juvenile hormone esterase (Precursor) OS=Heliothis virescens (Tobacco budworm moth) PE=1 SV=2	hypothetical protein KGM_11767 [Danaus plexippus]	258.62	319	1.27	1.07	c47425.graph_c0_seq1	11
Carboxylesterase-136	c39372.graph_c0	[R]	General function prediction only	--	--	[R]	General function prediction only	Alpha/beta hydrolase family;; Alpha/beta hydrolase family;; alpha/beta hydrolase fold;; Phospholipase/Carboxylesterase;; Prolyl oligopeptidase family;; alpha/beta hydrolase fold	--	hypothetical protein YQE_12401, partial [Dendroctonus ponderosae]	1258.63	1319.11	1.67	1.42	c39372.graph_c0_seq1,c39372.graph_c0_seq10,c39372.graph_c0_seq11,c39372.graph_c0_seq12,c39372.graph_c0_seq2,c39372.graph_c0_seq3,c39372.graph_c0_seq4,c39372.graph_c0_seq5,c39372.graph_c0_seq6,c39372.graph_c0_seq7,c39372.graph_c0_seq8,c39372.graph_c0_seq9	71
Carboxylesterase-136	c36825.graph_c1	[I]	Lipid transport and metabolism	--	--	[R]	General function prediction only	Carboxylesterase family	Neuroligin-1 (Precursor) GN=nlg-1 OS=Caenorhabditis elegans PE=1 SV=1	hypothetical protein YQE_06297, partial [Dendroctonus ponderosae]	665.51	726	0.4	0.34	c36825.graph_c1_seq1,c36825.graph_c1_seq2,c36825.graph_c1_seq3,c36825.graph_c1_seq4,c36825.graph_c1_seq5	9
Carboxylesterase-136	c30416.graph_c0	[I]	Lipid transport and metabolism	--	--	[R]	General function prediction only	Carboxylesterase family;; alpha/beta hydrolase fold	Esterase FE4 (Precursor) OS=Myzus persicae (Green peach aphid) PE=1 SV=1	PREDICTED: similar to alpha-esterase [Tribolium castaneum]	687.51	748	5.3	4.5	c30416.graph_c0_seq1	122.68
Carboxylesterase-136	c2532.graph_c0	[I]	Lipid transport and metabolism	--	--	[R]	General function prediction only	Carboxylesterase family	Esterase B1 (Precursor) GN=B1 OS=Culex pipiens (House mosquito) PE=3 SV=1	hypothetical protein YQE_08627, partial [Dendroctonus ponderosae]	194.74	255	0	0	c2532.graph_c0_seq1	0
Carboxylesterase-136	c55652.graph_c0	[I]	Lipid transport and metabolism	Molecular Function: carboxylic ester hydrolase activity (GO:0052689);;	--	[R]	General function prediction only	Carboxylesterase family	Acetylcholinesterase 4 (Precursor) GN=ace-4 OS=Caenorhabditis briggsae PE=2 SV=1	hypothetical protein TcasGA2_TC005165 [Tribolium castaneum]	373.54	434	0.64	0.54	c55652.graph_c0_seq1	8
Carboxylesterase-136	c74137.graph_c0	[I]	Lipid transport and metabolism	Molecular Function: carboxylic ester hydrolase activity (GO:0052689);;	--	[R]	General function prediction only	Carboxylesterase family	Venom carboxylesterase-6 (Precursor) OS=Apis mellifera (Honeybee) PE=2 SV=1	PREDICTED: venom carboxylesterase-6 isoform 1 [Nasonia vitripennis]	220.68	281	0	0	c74137.graph_c0_seq1	0
Carboxylesterase-136	c17365.graph_c0	[I]	Lipid transport and metabolism	Molecular Function: cholinesterase activity (GO:0004104);;	--	[R]	General function prediction only	Carboxylesterase family;; alpha/beta hydrolase fold	Juvenile hormone esterase (Precursor) OS=Heliothis virescens (Tobacco budworm moth) PE=1 SV=2	acetylcholinesterase, putative [Ixodes scapularis]	172.8	233	0.17	0.15	c17365.graph_c0_seq1	1
Carboxylesterase-136	c39179.graph_c0	[I]	Lipid transport and metabolism	--	--	[R]	General function prediction only	Carboxylesterase family;; alpha/beta hydrolase fold	Esterase FE4 (Precursor) OS=Myzus persicae (Green peach aphid) PE=1 SV=1	PREDICTED: similar to GA18850-PA [Tribolium castaneum]	4316.51	4377	14.74	12.51	c39179.graph_c0_seq1	2144.89
Carboxylesterase-136	c51350.graph_c0	--	--	--	--	[R]	General function prediction only	Carboxylesterase family	--	carboxylesterase [Harmonia axyridis]	196.73	257	0.15	0.13	c51350.graph_c0_seq1	1
Carboxylesterase-136	c22493.graph_c1	[I]	Lipid transport and metabolism	--	--	[R]	General function prediction only	Carboxylesterase family	Acetylcholinesterase (Precursor) GN=ACHE1 OS=Culex pipiens (House mosquito) PE=2 SV=2	PREDICTED: similar to CG4382 CG4382-PA [Tribolium castaneum]	390.54	451	33.74	28.63	c22493.graph_c1_seq1	443
Carboxylesterase-136	c36351.graph_c0	[R]	General function prediction only	--	--	[R]	General function prediction only	Alpha/beta hydrolase family;; Alpha/beta hydrolase family;; Prolyl oligopeptidase family;; alpha/beta hydrolase fold;; Phospholipase/Carboxylesterase;; alpha/beta hydrolase fold	--	hypothetical protein YQE_12271, partial [Dendroctonus ponderosae]	1429.21	1489.7	3.57	3.03	c36351.graph_c0_seq1,c36351.graph_c0_seq2,c36351.graph_c0_seq3	172
Carboxylesterase-136	c32543.graph_c0	[I]	Lipid transport and metabolism	Molecular Function: carboxylic ester hydrolase activity (GO:0052689);;	--	[R]	General function prediction only	Carboxylesterase family	Acetylcholinesterase 1 (Precursor) GN=ace-1 OS=Caenorhabditis briggsae PE=3 SV=1	hypothetical protein YQE_03243, partial [Dendroctonus ponderosae]	2019.13	2079.62	19.99	16.96	c32543.graph_c0_seq1,c32543.graph_c0_seq2	1360
Carboxylesterase-136	c39600.graph_c0	[I]	Lipid transport and metabolism	Molecular Function: carboxylic ester hydrolase activity (GO:0052689);;	--	[R]	General function prediction only	Carboxylesterase family	Venom carboxylesterase-6 (Precursor) OS=Apis mellifera (Honeybee) PE=2 SV=1	PREDICTED: similar to putative esterase [Tribolium castaneum]	1984.51	2045	19.68	16.7	c39600.graph_c0_seq1	1315.94
Carboxylesterase-136	c20376.graph_c0	[I]	Lipid transport and metabolism	--	--	[R]	General function prediction only	Carboxylesterase family;; alpha/beta hydrolase fold	Venom carboxylesterase-6 (Precursor) OS=Apis mellifera (Honeybee) PE=2 SV=1	pheromone-degrading enzyme [Popillia japonica]	518.52	579	0.97	0.83	c20376.graph_c0_seq1	17
Carboxylesterase-136	c69425.graph_c0	--	--	--	--	--	--	Carboxylesterase family	--	PREDICTED: similar to AGAP010390-PA [Tribolium castaneum]	157.86	218	0.19	0.16	c69425.graph_c0_seq1	1
Carboxylesterase-136	c37904.graph_c0	[I]	Lipid transport and metabolism	Molecular Function: carboxylic ester hydrolase activity (GO:0052689);;	--	[R]	General function prediction only	Carboxylesterase family	Venom carboxylesterase-6 (Precursor) OS=Apis mellifera (Honeybee) PE=2 SV=1	unknown [Dendroctonus ponderosae]	931.46	991.95	2.55	2.16	c37904.graph_c0_seq1,c37904.graph_c0_seq10,c37904.graph_c0_seq11,c37904.graph_c0_seq12,c37904.graph_c0_seq13,c37904.graph_c0_seq14,c37904.graph_c0_seq15,c37904.graph_c0_seq16,c37904.graph_c0_seq17,c37904.graph_c0_seq18,c37904.graph_c0_seq19,c37904.graph_c0_seq2,c37904.graph_c0_seq20,c37904.graph_c0_seq21,c37904.graph_c0_seq22,c37904.graph_c0_seq23,c37904.graph_c0_seq24,c37904.graph_c0_seq25,c3790…	80
Carboxylesterase-136	c41050.graph_c0	[I]	Lipid transport and metabolism	Molecular Function: carboxylic ester hydrolase activity (GO:0052689);;	--	[R]	General function prediction only	Carboxylesterase family;; alpha/beta hydrolase fold	Venom carboxylesterase-6 (Precursor) OS=Apis mellifera (Honeybee) PE=2 SV=1	juvenile hormone esterase [Tenebrio molitor]	1838.96	1899.45	4.12	3.49	c41050.graph_c0_seq1,c41050.graph_c0_seq2	255
Carboxylesterase-136	c11615.graph_c0	--	--	Molecular Function: hydrolase activity (GO:0016787);;	--	[R]	General function prediction only	Carboxylesterase family	--	PREDICTED: similar to alpha-esterase [Tribolium castaneum]	431.53	492	0.21	0.18	c11615.graph_c0_seq1,c11615.graph_c0_seq2	3
Carboxylesterase-136	c3122.graph_c0	[I]	Lipid transport and metabolism	Biological Process: negative regulation of transcription from RNA polymerase II promoter (GO:0000122);; Molecular Function: RNA polymerase II regulatory region sequence-specific DNA binding (GO:0000977);; Molecular Function: RNA polymerase II core promoter proximal region sequence-specific DNA binding transcription factor activity involved in positive regulation of transcription (GO:0001077);; Mo…	--	[R]	General function prediction only	Carboxylesterase family	Neuroligin-1 (Precursor) GN=nlg-1 OS=Caenorhabditis elegans PE=1 SV=1	PREDICTED: neuroligin-4, Y-linked-like [Metaseiulus occidentalis]	296.59	357	0.6	0.51	c3122.graph_c0_seq1	6
Carboxylesterase-136	c5911.graph_c0	[I]	Lipid transport and metabolism	--	--	[R]	General function prediction only	Carboxylesterase family	Venom carboxylesterase-6 (Precursor) OS=Apis mellifera (Honeybee) PE=2 SV=1	PREDICTED: similar to alpha-esterase [Tribolium castaneum]	144.92	205	0	0	c5911.graph_c0_seq1	0
Carboxylesterase-136	c45716.graph_c0	[I]	Lipid transport and metabolism	Molecular Function: hydrolase activity (GO:0016787);;	--	[R]	General function prediction only	Carboxylesterase family	Cholinesterase 1 (Fragment) GN=CHE1 OS=Branchiostoma lanceolatum (Common lancelet) PE=3 SV=1	unknown [Dendroctonus ponderosae]	428.53	489	0.49	0.41	c45716.graph_c0_seq1	7
Carboxylesterase-136	c63716.graph_c0	[I]	Lipid transport and metabolism	--	--	[R]	General function prediction only	Carboxylesterase family	Venom carboxylesterase-6 (Precursor) OS=Apis mellifera (Honeybee) PE=2 SV=1	unknown [Dendroctonus ponderosae]	303.58	364	0.29	0.25	c63716.graph_c0_seq1	3
Carboxylesterase-136	c33157.graph_c0	[I]	Lipid transport and metabolism	Molecular Function: cholinesterase activity (GO:0004104);;	K01049|0.0|phu:Phum_PHUM490200|acetylcholinesterase, putative (EC:3.1.1.7)	[T]	Signal transduction mechanisms	Carboxylesterase family;; alpha/beta hydrolase fold	Acetylcholinesterase (Precursor) GN=Ace OS=Anopheles gambiae (African malaria mosquito) PE=3 SV=3	ace1 type acetylcholinesterase [Blattella germanica]	1401.55	1462	2.18	1.85	c33157.graph_c0_seq1,c33157.graph_c0_seq2,c33157.graph_c0_seq3	103
Carboxylesterase-136	c45226.graph_c0	--	--	Biological Process: axon guidance (GO:0007411);; Biological Process: axonal fasciculation (GO:0007413);; Biological Process: central nervous system development (GO:0007417);; Cellular Component: basolateral plasma membrane (GO:0016323);; Molecular Function: carboxylic ester hydrolase activity (GO:0052689);;	--	[R]	General function prediction only	Carboxylesterase family	Neurotactin GN=Nrt OS=Drosophila melanogaster (Fruit fly) PE=1 SV=3	PREDICTED: similar to neurotactin [Tribolium castaneum]	296.59	357	0.4	0.34	c45226.graph_c0_seq1,c45226.graph_c0_seq2	4
Carboxylesterase-136	c62241.graph_c0	[I]	Lipid transport and metabolism	Molecular Function: carboxylic ester hydrolase activity (GO:0052689);;	--	[R]	General function prediction only	Carboxylesterase family;; alpha/beta hydrolase fold	Neuroligin-1 (Precursor) GN=nlg-1 OS=Caenorhabditis elegans PE=1 SV=1	PREDICTED: neuroligin-2-like [Metaseiulus occidentalis]	268.61	329	0.44	0.38	c62241.graph_c0_seq1	4
Carboxylesterase-136	c20933.graph_c0	--	--	Molecular Function: hydrolase activity (GO:0016787);;	--	[R]	General function prediction only	Carboxylesterase family	Esterase FE4 (Precursor) OS=Myzus persicae (Green peach aphid) PE=1 SV=1	PREDICTED: similar to CG4382 CG4382-PA [Tribolium castaneum]	257.62	318	7.28	6.18	c20933.graph_c0_seq1	63
Carboxylesterase-136	c1935.graph_c0	[I]	Lipid transport and metabolism	--	--	[R]	General function prediction only	Carboxylesterase family;; alpha/beta hydrolase fold	Venom carboxylesterase-6 (Precursor) OS=Apis mellifera (Honeybee) PE=2 SV=1	pheromone-degrading enzyme [Popillia japonica]	450.52	511	0.13	0.11	c1935.graph_c0_seq1	2
Carboxylesterase-136	c63080.graph_c0	--	--	Molecular Function: acetylcholinesterase activity (GO:0003990);;	K01049|1e-33|phu:Phum_PHUM490200|acetylcholinesterase, putative (EC:3.1.1.7)	[T]	Signal transduction mechanisms	Carboxylesterase family	Acetylcholinesterase (Precursor) GN=ACHE1 OS=Culex pipiens (House mosquito) PE=2 SV=2	acetylcholinesterase 1, partial [Eupoecilia ambiguella]	233.66	294	0.38	0.32	c63080.graph_c0_seq1	3
Carboxylesterase-136	c9493.graph_c0	[R]	General function prediction only	Molecular Function: carboxylic ester hydrolase activity (GO:0004091);; Cellular Component: cytoplasm (GO:0005737);;	K06130|8e-77|ame:409201|similar to CG18815-PA, isoform A	[I]	Lipid transport and metabolism	Phospholipase/Carboxylesterase;; Alpha/beta hydrolase family;; Alpha/beta hydrolase family;; Serine hydrolase (FSH1);; Prolyl oligopeptidase family;; Dienelactone hydrolase family	Acyl-protein thioesterase 1 homolog 1 GN=DDB_G0282005 OS=Dictyostelium discoideum (Slime mold) PE=2 SV=1	Acyl-protein thioesterase 1 [Acromyrmex echinatior]	953.51	1014	3.11	2.64	c9493.graph_c0_seq1	100
Carboxylesterase-136	c49376.graph_c0	[I]	Lipid transport and metabolism	--	--	[R]	General function prediction only	Carboxylesterase family	Esterase B1 (Precursor) GN=B1 OS=Culex pipiens (House mosquito) PE=3 SV=1	hypothetical protein TcasGA2_TC016251 [Tribolium castaneum]	169.81	230	0.18	0.15	c49376.graph_c0_seq1	1
Carboxylesterase-136	c74434.graph_c0	[I]	Lipid transport and metabolism	Molecular Function: carboxylic ester hydrolase activity (GO:0004091);; Molecular Function: cholinesterase activity (GO:0004104);; Cellular Component: membrane (GO:0016020);;	K01049|1e-20|spu:576746|similar to cholinesterase 2	[R]	General function prediction only	Carboxylesterase family;; alpha/beta hydrolase fold	Cholinesterase 1 (Fragment) GN=CHE1 OS=Branchiostoma lanceolatum (Common lancelet) PE=3 SV=1	PREDICTED: acetylcholinesterase-like isoform 1 [Strongylocentrotus purpuratus]	150.89	211	0.2	0.17	c74434.graph_c0_seq1	1
Carboxylesterase-136	c27272.graph_c0	[I]	Lipid transport and metabolism	Molecular Function: hydrolase activity (GO:0016787);;	--	[R]	General function prediction only	Carboxylesterase family	Esterase FE4 (Precursor) OS=Myzus persicae (Green peach aphid) PE=1 SV=1	unknown [Dendroctonus ponderosae]	2024.51	2085	520.02	441.2	c27272.graph_c0_seq1	35469.8
Carboxylesterase-136	c69814.graph_c0	[I]	Lipid transport and metabolism	Molecular Function: cholinesterase activity (GO:0004104);; Biological Process: metabolic process (GO:0008152);;	--	[T]	Signal transduction mechanisms	Carboxylesterase family;; alpha/beta hydrolase fold	Cholinesterase 1 (Fragment) GN=CHE1 OS=Branchiostoma lanceolatum (Common lancelet) PE=3 SV=1	antennal esterase CXE11 [Spodoptera exigua]	151.88	212	0.59	0.5	c69814.graph_c0_seq1	3
Carboxylesterase-136	c33140.graph_c0	--	--	Molecular Function: hydrolase activity (GO:0016787);;	K06999|3e-88|tca:659778|similar to AGAP004271-PA	[I]	Lipid transport and metabolism	Phospholipase/Carboxylesterase;; Alpha/beta hydrolase family;; Alpha/beta hydrolase family;; Dienelactone hydrolase family;; Prolyl oligopeptidase family;; Serine hydrolase (FSH1);; Lipase (class 3);; alpha/beta hydrolase fold;; Secretory lipase	Acyl-protein thioesterase 1 homolog 2 GN=DDB_G0268064 OS=Dictyostelium discoideum (Slime mold) PE=1 SV=1	hypothetical protein YQE_12200, partial [Dendroctonus ponderosae]	779.51	840	4.34	3.69	c33140.graph_c0_seq1	114
Carboxylesterase-136	c12929.graph_c0	[I]	Lipid transport and metabolism	Molecular Function: acetylcholinesterase activity (GO:0003990);;	K01049|7e-23|api:100169250|similar to acetylcholinesterase 1	[T]	Signal transduction mechanisms	Carboxylesterase family	Acetylcholinesterase (Precursor) GN=ACHE1 OS=Culex pipiens (House mosquito) PE=2 SV=2	acetylcholinesterase-1 precursor [Locusta migratoria manilensis]	163.83	224	0.91	0.77	c12929.graph_c0_seq1	5
Carboxylesterase-136	c52061.graph_c0	--	--	Molecular Function: hydrolase activity (GO:0016787);;	--	[R]	General function prediction only	Carboxylesterase family	Acetylcholinesterase (Precursor) GN=Ace OS=Anopheles gambiae (African malaria mosquito) PE=3 SV=3	PREDICTED: similar to juvenile hormone esterase [Tribolium castaneum]	252.63	313	0.24	0.2	c52061.graph_c0_seq1	2
Carboxylesterase-136	c38215.graph_c0	[I]	Lipid transport and metabolism	Molecular Function: hydrolase activity (GO:0016787);;	--	[R]	General function prediction only	Carboxylesterase family;; alpha/beta hydrolase fold;; Prolyl oligopeptidase family	Esterase FE4 (Precursor) OS=Myzus persicae (Green peach aphid) PE=1 SV=1	unknown [Dendroctonus ponderosae]	1645.36	1705.86	64	54.3	c38215.graph_c0_seq1,c38215.graph_c0_seq2	3547.18
Carboxylesterase-136	c9950.graph_c0	[I]	Lipid transport and metabolism	Molecular Function: hydrolase activity (GO:0016787);;	--	[R]	General function prediction only	Carboxylesterase family	Esterase FE4 (Precursor) OS=Myzus persicae (Green peach aphid) PE=1 SV=1	hypothetical protein TcasGA2_TC014687 [Tribolium castaneum]	220.68	281	10.13	8.59	c9950.graph_c0_seq1	75
Carboxylesterase-136	c65675.graph_c0	[I]	Lipid transport and metabolism	Molecular Function: hydrolase activity (GO:0016787);;	--	[R]	General function prediction only	Carboxylesterase family	Juvenile hormone esterase (Precursor) OS=Heliothis virescens (Tobacco budworm moth) PE=1 SV=2	hypothetical protein YQE_03928, partial [Dendroctonus ponderosae]	163.83	224	0	0	c65675.graph_c0_seq1	0
Carboxylesterase-136	c71772.graph_c0	[I]	Lipid transport and metabolism	Molecular Function: carboxylic ester hydrolase activity (GO:0004091);; Biological Process: metabolic process (GO:0008152);; Molecular Function: retinyl-palmitate esterase activity (GO:0050253);; Molecular Function: methyl indole-3-acetate esterase activity (GO:0080030);; Molecular Function: methyl salicylate esterase activity (GO:0080031);; Molecular Function: methyl jasmonate esterase activity (…	--	[R]	General function prediction only	Carboxylesterase family;; alpha/beta hydrolase fold	Venom carboxylesterase-6 (Precursor) OS=Apis mellifera (Honeybee) PE=2 SV=1	PREDICTED: venom carboxylesterase-6-like [Bombus impatiens]	159.85	220	0	0	c71772.graph_c0_seq1	0
Carboxylesterase-136	c19340.graph_c0	--	--	Molecular Function: hydrolase activity (GO:0016787);;	--	[R]	General function prediction only	Carboxylesterase family	Esterase E4 (Precursor) OS=Myzus persicae (Green peach aphid) PE=1 SV=1	hypothetical protein YQE_07465, partial [Dendroctonus ponderosae]	324.57	385	33.1	28.09	c19340.graph_c0_seq1	361
Carboxylesterase-136	c48354.graph_c0	[I]	Lipid transport and metabolism	Molecular Function: carboxylic ester hydrolase activity (GO:0052689);;	--	[R]	General function prediction only	Carboxylesterase family	Acetylcholinesterase 4 (Precursor) GN=ace-4 OS=Caenorhabditis briggsae PE=2 SV=1	PREDICTED: similar to AGAP010390-PA [Tribolium castaneum]	331.56	392	0.81	0.69	c48354.graph_c0_seq1	9
Carboxylesterase-136	c73896.graph_c0	--	--	--	--	[R]	General function prediction only	Carboxylesterase family	--	hypothetical protein TcasGA2_TC013849 [Tribolium castaneum]	202.72	263	0	0	c73896.graph_c0_seq1	0
Carboxylesterase-136	c2040.graph_c0	--	--	Molecular Function: acetylcholinesterase activity (GO:0003990);;	K01049|3e-19|tca:662258|AChE-1	--	--	--	Acetylcholinesterase (Precursor) GN=ACHE1 OS=Culex pipiens (House mosquito) PE=2 SV=2	acetylcholinesterase 1 [Leptinotarsa decemlineata]	388.54	449	0.61	0.52	c2040.graph_c0_seq1	8
Carboxylesterase-136	c34592.graph_c0	[R]	General function prediction only	Molecular Function: hydrolase activity (GO:0016787);;	K06889|1e-159|tca:660249|similar to CG18642-PA	[R]	General function prediction only	Alpha/beta hydrolase family;; Alpha/beta hydrolase family;; Acetyl xylan esterase (AXE1);; Phospholipase/Carboxylesterase;; Chlamydia CHLPS protein (DUF818)	--	PREDICTED: similar to AGAP008746-PA [Tribolium castaneum]	638.83	699.25	0.47	0.39	c34592.graph_c0_seq1,c34592.graph_c0_seq2,c34592.graph_c0_seq3,c34592.graph_c0_seq4,c34592.graph_c0_seq5,c34592.graph_c0_seq6,c34592.graph_c0_seq7,c34592.graph_c0_seq8,c34592.graph_c0_seq9	10
Carboxylesterase-136	c40963.graph_c0	[I]	Lipid transport and metabolism	Cellular Component: exocyst (GO:0000145);; Biological Process: vesicle docking involved in exocytosis (GO:0006904);; Biological Process: protein transport (GO:0015031);;	K06111|0.0|tca:659685|similar to CG2095 CG2095-PA	[U]	Intracellular trafficking, secretion, and vesicular transport	Sec8 exocyst complex component specific domain;; Protein of unknown function N-terminal domain (DUF2450);; Carboxylesterase family;; alpha/beta hydrolase fold	Exocyst complex component 4 GN=sec8 OS=Drosophila melanogaster (Fruit fly) PE=1 SV=3	hypothetical protein TcasGA2_TC004382 [Tribolium castaneum]	4777.51	4838	30.14	25.57	c40963.graph_c0_seq1	4852.61
Carboxylesterase-136	c42542.graph_c0	[I]	Lipid transport and metabolism	Biological Process: negative regulation of transcription from RNA polymerase II promoter (GO:0000122);; Molecular Function: RNA polymerase II regulatory region sequence-specific DNA binding (GO:0000977);; Molecular Function: RNA polymerase II core promoter proximal region sequence-specific DNA binding transcription factor activity involved in positive regulation of transcription (GO:0001077);; Mo…	--	[R]	General function prediction only	Carboxylesterase family;; alpha/beta hydrolase fold	Acetylcholinesterase (Precursor) GN=Ace OS=Anopheles gambiae (African malaria mosquito) PE=3 SV=3	hypothetical protein YQE_09110, partial [Dendroctonus ponderosae]	3992.51	4053	0.68	0.57	c42542.graph_c0_seq1,c42542.graph_c0_seq2	91.03
Carboxylesterase-136	c54773.graph_c0	[I]	Lipid transport and metabolism	Molecular Function: carboxylic ester hydrolase activity (GO:0004091);; Biological Process: axon guidance (GO:0007411);; Biological Process: axonal fasciculation (GO:0007413);; Biological Process: central nervous system development (GO:0007417);; Cellular Component: integral component of membrane (GO:0016021);; Cellular Component: basolateral plasma membrane (GO:0016323);;	--	[R]	General function prediction only	Carboxylesterase family;; alpha/beta hydrolase fold	Neurotactin GN=Nrt OS=Drosophila melanogaster (Fruit fly) PE=1 SV=3	hypothetical protein YQE_06469, partial [Dendroctonus ponderosae]	360.55	421	0	0	c54773.graph_c0_seq1	0
Carboxylesterase-136	c20574.graph_c0	[R]	General function prediction only	Molecular Function: carboxylic ester hydrolase activity (GO:0004091);; Cellular Component: cytoplasm (GO:0005737);; Molecular Function: retinyl-palmitate esterase activity (GO:0050253);; Molecular Function: methyl indole-3-acetate esterase activity (GO:0080030);; Molecular Function: methyl salicylate esterase activity (GO:0080031);; Molecular Function: methyl jasmonate esterase activity (GO:00800…	K06130|1e-101|tca:657690|similar to CG18815-PA, isoform A	[I]	Lipid transport and metabolism	Phospholipase/Carboxylesterase;; Alpha/beta hydrolase family;; Alpha/beta hydrolase family;; Prolyl oligopeptidase family;; alpha/beta hydrolase fold;; alpha/beta hydrolase fold;; Putative esterase;; Serine hydrolase (FSH1);; Dienelactone hydrolase family	Acyl-protein thioesterase 1 homolog 1 GN=DDB_G0282005 OS=Dictyostelium discoideum (Slime mold) PE=2 SV=1	PREDICTED: similar to acyl-protein thioesterase 1,2 [Tribolium castaneum]	1066.51	1127	87.89	74.57	c20574.graph_c0_seq1	3156.37
Carboxylesterase-136	c76227.graph_c0	[I]	Lipid transport and metabolism	Molecular Function: cholinesterase activity (GO:0004104);;	--	[R]	General function prediction only	Carboxylesterase family	Neuroligin-1 (Precursor) GN=nlg-1 OS=Caenorhabditis elegans PE=1 SV=1	hypothetical protein TcasGA2_TC013848 [Tribolium castaneum]	145.91	206	0	0	c76227.graph_c0_seq1	0
Carboxylesterase-136	c39859.graph_c0	[I]	Lipid transport and metabolism	Molecular Function: carboxylic ester hydrolase activity (GO:0052689);;	--	[R]	General function prediction only	Carboxylesterase family;; Prolyl oligopeptidase family;; alpha/beta hydrolase fold;; Carboxylesterase family	Venom carboxylesterase-6 (Precursor) OS=Apis mellifera (Honeybee) PE=2 SV=1	juvenile hormone esterase [Psacothea hilaris]	2112.94	2173.43	21.88	18.57	c39859.graph_c0_seq1,c39859.graph_c0_seq2	1557.77
Carboxylesterase-136	c70936.graph_c0	--	--	Molecular Function: acetylcholinesterase activity (GO:0003990);; Cellular Component: cell part (GO:0044464);;	--	[R]	General function prediction only	Carboxylesterase family	--	hypothetical protein YQE_04429, partial [Dendroctonus ponderosae]	159.85	220	0.37	0.32	c70936.graph_c0_seq1	2
Carboxylesterase-136	c3211.graph_c0	--	--	Molecular Function: acetylcholinesterase activity (GO:0003990);;	K01049|1e-34|tca:662258|AChE-1	--	--	--	--	PREDICTED: similar to ace1 type acetylcholinesterase [Tribolium castaneum]	224.67	285	0.13	0.11	c3211.graph_c0_seq1	1
Carboxylesterase-136	c12916.graph_c0	[I]	Lipid transport and metabolism	Molecular Function: acetylcholinesterase activity (GO:0003990);; Molecular Function: carboxylic ester hydrolase activity (GO:0004091);; Cellular Component: extracellular region (GO:0005576);; Cellular Component: plasma membrane (GO:0005886);; Cellular Component: cell junction (GO:0030054);; Biological Process: neurotransmitter catabolic process (GO:0042135);; Cellular Component: synapse (GO:00452…	K01049|5e-45|tca:662258|AChE-1	[T]	Signal transduction mechanisms	Carboxylesterase family	Acetylcholinesterase (Precursor) GN=ACHE1 OS=Culex pipiens (House mosquito) PE=2 SV=2	acetylcholinesterase [Alphitobius diaperinus]	218.68	279	0	0	c12916.graph_c0_seq1	0
Carboxylesterase-136	c60872.graph_c0	[I]	Lipid transport and metabolism	Molecular Function: acetylcholinesterase activity (GO:0003990);;	K01049|2e-72|tca:662258|AChE-1	[T]	Signal transduction mechanisms	Carboxylesterase family	Acetylcholinesterase (Precursor) GN=Ace OS=Anopheles gambiae (African malaria mosquito) PE=3 SV=3	PREDICTED: similar to ace1 type acetylcholinesterase [Tribolium castaneum]	366.55	427	0.57	0.48	c60872.graph_c0_seq1	7
Carboxylesterase-136	c13229.graph_c0	--	--	Molecular Function: acetylcholinesterase activity (GO:0003990);;	K01049|5e-74|tca:662258|AChE-1	[T]	Signal transduction mechanisms	Carboxylesterase family	Acetylcholinesterase (Precursor) GN=Ace OS=Anopheles gambiae (African malaria mosquito) PE=3 SV=3	PREDICTED: similar to ace1 type acetylcholinesterase [Tribolium castaneum]	330.56	391	0.63	0.53	c13229.graph_c0_seq1	7
Carboxylesterase-136	c13244.graph_c0	--	--	--	--	--	--	Carboxylesterase family	--	--	209.7	270	1.14	0.96	c13244.graph_c0_seq1	8
Carboxylesterase-136	c51940.graph_c0	--	--	--	--	--	--	Carboxylesterase family	--	--	266.61	327	0.34	0.28	c51940.graph_c0_seq1	3
Carboxylesterase-136	c52406.graph_c0	--	--	--	--	--	--	Carboxylesterase family	--	--	224.67	285	0.93	0.79	c52406.graph_c0_seq1	7
Carboxylesterase-136	c55221.graph_c0	--	--	--	--	--	--	Carboxylesterase family	--	--	249.63	310	0.95	0.81	c55221.graph_c0_seq1	8
Carboxylesterase-136	c62746.graph_c0	--	--	--	--	[R]	General function prediction only	Carboxylesterase family	cAMP-regulated D2 protein (Precursor) GN=D2 OS=Dictyostelium discoideum (Slime mold) PE=2 SV=3	--	232.66	293	0.64	0.54	c62746.graph_c0_seq1	5
Chloride channel-125	c2850.graph_c0	--	--	--	--	[T]	Signal transduction mechanisms	Neurotransmitter-gated ion-channel transmembrane region	Glutamate-gated chloride channel (Precursor) GN=GluClalpha OS=Drosophila melanogaster (Fruit fly) PE=1 SV=2	hypothetical protein YQE_02393, partial [Dendroctonus ponderosae]	159.35	219.5	0	0	c2850.graph_c0_seq1,c2850.graph_c0_seq2	0
Chloride channel-125	c66783.graph_c0	--	--	--	K05628|2e-06|mcc:708902|RERE	--	--	--	--	chloride transporter, chloride channel (ClC) family protein [Toxoplasma gondii GT1]	457.52	518	0.45	0.39	c66783.graph_c0_seq1	7
Chloride channel-125	c43591.graph_c0	--	--	--	--	--	--	--	--	chloride transporter, chloride channel (ClC) family protein [Toxoplasma gondii GT1]	1078.51	1139	3.39	2.87	c43591.graph_c0_seq1	123
Chloride channel-125	c44942.graph_c0	[T]	Signal transduction mechanisms	--	--	[K]	Transcription	--	--	chloride transporter, chloride channel (ClC) family protein [Toxoplasma gondii GT1]	812.51	873	1.86	1.58	c44942.graph_c0_seq1	51
Chloride channel-125	c45732.graph_c0	--	--	--	--	--	--	--	--	chloride transporter, chloride channel (ClC) family protein [Toxoplasma gondii ME49]	1307.51	1368	1.02	0.87	c45732.graph_c0_seq1	45
Chloride channel-125	c46658.graph_c0	--	--	--	--	[T]	Signal transduction mechanisms	--	Putative uncharacterized protein DDB_G0290521 (Precursor) GN=DDB_G0290521 OS=Dictyostelium discoideum (Slime mold) PE=4 SV=2	chloride transporter, chloride channel (ClC) family protein [Toxoplasma gondii ME49]	809.51	870	1.03	0.87	c46658.graph_c0_seq1	28
Chloride channel-125	c23374.graph_c0	--	--	--	--	--	--	--	--	chloride transporter, chloride channel (ClC) family protein [Toxoplasma gondii ME49]	1383.75	1444.24	1.63	1.38	c23374.graph_c0_seq1,c23374.graph_c0_seq2,c23374.graph_c0_seq3	76
Chloride channel-125	c43631.graph_c0	--	--	--	--	--	--	--	--	chloride transporter, chloride channel (ClC) family protein [Toxoplasma gondii ME49]	645.51	706	2.44	2.07	c43631.graph_c0_seq1	53
Chloride channel-125	c47411.graph_c0	--	--	--	--	[T]	Signal transduction mechanisms	--	Sporozoite surface protein 2 (Precursor) GN=SSP2 OS=Plasmodium yoelii yoelii PE=1 SV=2	chloride transporter, chloride channel (ClC) family protein [Toxoplasma gondii ME49]	601.51	662	0.99	0.84	c47411.graph_c0_seq1	20
Chloride channel-125	c50835.graph_c0	--	--	--	--	--	--	--	--	chloride transporter, chloride channel (ClC) family protein [Toxoplasma gondii ME49]	563.51	624	0.84	0.72	c50835.graph_c0_seq1	16
Chloride channel-125	c51289.graph_c0	--	--	--	--	[D]	Cell cycle control, cell division, chromosome partitioning	--	Spidroin-1 (Fragment) OS=Nephila clavipes (Golden silk orbweaver) PE=1 SV=3	chloride transporter, chloride channel (ClC) family protein [Toxoplasma gondii ME49]	683.51	744	0.87	0.74	c51289.graph_c0_seq1	20
Chloride channel-125	c34844.graph_c0	--	--	--	--	[T]	Signal transduction mechanisms	Neurotransmitter-gated ion-channel ligand binding domain	Glutamate-gated chloride channel subunit beta (Precursor) OS=Haemonchus contortus (Barber pole worm) PE=2 SV=1	putative GABA-gated ion channel, partial [Ixodes scapularis]	725.5	785.84	1.56	1.32	c34844.graph_c0_seq1,c34844.graph_c0_seq2	38
Chloride channel-125	c43752.graph_c0	--	--	--	--	[J]	Translation, ribosomal structure and biogenesis	RNase P subunit p30	--	chloride transporter, chloride channel (ClC) family protein [Toxoplasma gondii ME49]	859.51	920	2.35	1.99	c43752.graph_c0_seq1	68
Chloride channel-125	c44767.graph_c0	--	--	--	--	--	--	--	Circumsporozoite protein (Precursor) OS=Plasmodium yoelii yoelii PE=1 SV=1	chloride transporter, chloride channel (ClC) family protein [Toxoplasma gondii GT1]	390.54	451	1.83	1.55	c44767.graph_c0_seq1	24
Chloride channel-125	c45701.graph_c0	[J]	Translation, ribosomal structure and biogenesis	--	--	[A]	RNA processing and modification	Pre-mRNA 3'-end-processing endonuclease polyadenylation factor C-term	--	chloride transporter, chloride channel (ClC) family protein [Toxoplasma gondii ME49]	590.51	651	1.21	1.02	c45701.graph_c0_seq1	24
Chloride channel-125	c49622.graph_c0	[R]	General function prediction only	--	--	[U]	Intracellular trafficking, secretion, and vesicular transport	Sec7 domain	Probable serine/threonine-protein kinase samkC GN=samkC OS=Dictyostelium discoideum (Slime mold) PE=3 SV=2	chloride transporter, chloride channel (ClC) family protein [Toxoplasma gondii ME49]	740.51	801	0.92	0.78	c49622.graph_c0_seq1	23
Chloride channel-125	c48481.graph_c0	[L]	Replication, recombination and repair	--	--	[L]	Replication, recombination and repair	--	--	chloride transporter, chloride channel (ClC) family protein [Toxoplasma gondii ME49]	427.53	488	0.97	0.83	c48481.graph_c0_seq1	14
Chloride channel-125	c43675.graph_c0	--	--	--	--	--	--	--	--	chloride transporter, chloride channel (ClC) family protein [Toxoplasma gondii GT1]	415.53	476	2.58	2.19	c43675.graph_c0_seq1	36
Chloride channel-125	c8852.graph_c0	--	--	--	--	--	--	--	--	chloride transporter, chloride channel (ClC) family protein [Toxoplasma gondii ME49]	1522.51	1583	2.03	1.72	c8852.graph_c0_seq1	104
Chloride channel-125	c13006.graph_c0	[MJ]	--	--	--	[J]	Translation, ribosomal structure and biogenesis	--	--	chloride transporter, chloride channel (ClC) family protein [Toxoplasma gondii GT1]	580.51	641	0.77	0.65	c13006.graph_c0_seq1	15
Chloride channel-125	c44766.graph_c0	[K]	Transcription	--	--	[K]	Transcription	HSF-type DNA-binding	Putative uncharacterized protein DDB_G0290521 (Precursor) GN=DDB_G0290521 OS=Dictyostelium discoideum (Slime mold) PE=4 SV=2	chloride transporter, chloride channel (ClC) family protein [Toxoplasma gondii GT1]	680.51	741	1.62	1.37	c44766.graph_c0_seq1	37
Chloride channel-125	c25989.graph_c0	--	--	--	K11651|3e-13|api:100167216|similar to dalao CG7055-PA	--	--	--	Probable serine/threonine-protein kinase samkC GN=samkC OS=Dictyostelium discoideum (Slime mold) PE=3 SV=2	chloride transporter, chloride channel (ClC) family protein [Toxoplasma gondii ME49]	936.84	997.33	6.63	5.62	c25989.graph_c0_seq1,c25989.graph_c0_seq2	209
Chloride channel-125	c50548.graph_c0	--	--	--	K13219|5e-09|mmu:71514|Sfpq, 1110004P21Rik, 2810416M14Rik, 5730453G22Rik, 9030402K04Rik, AU021830, D4Ertd314e, MGC101933, PSF, REP1	[T]	Signal transduction mechanisms	--	Protein alan shepard GN=shep OS=Drosophila grimshawi (Fruit fly) PE=3 SV=1	chloride transporter, chloride channel (ClC) family protein [Toxoplasma gondii ME49]	348.55	409	0.85	0.72	c50548.graph_c0_seq1	10
Chloride channel-125	c59286.graph_c0	--	--	--	--	--	--	--	--	chloride transporter, chloride channel (ClC) family protein [Toxoplasma gondii ME49]	498.52	559	0.83	0.71	c59286.graph_c0_seq1	14
Chloride channel-125	c9370.graph_c1	--	--	--	--	--	--	--	--	chloride transporter, chloride channel (ClC) family protein [Toxoplasma gondii GT1]	768.51	829	1.43	1.21	c9370.graph_c1_seq1	37
Chloride channel-125	c24446.graph_c0	[S]	Function unknown	--	--	[R]	General function prediction only	PSP1 C-terminal conserved region;; PSP1 C-terminal conserved region;; Epstein Barr virus nuclear antigen-1, DNA-binding domain	Putative uncharacterized protein DDB_G0290521 (Precursor) GN=DDB_G0290521 OS=Dictyostelium discoideum (Slime mold) PE=4 SV=2	chloride transporter, chloride channel (ClC) family protein [Toxoplasma gondii ME49]	542.3	602.74	3.67	3.12	c24446.graph_c0_seq1,c24446.graph_c0_seq2,c24446.graph_c0_seq3,c24446.graph_c0_seq4	67
Chloride channel-125	c46005.graph_c0	--	--	--	--	[DO]	--	--	Putative uncharacterized protein DDB_G0291608 GN=DDB_G0291608 OS=Dictyostelium discoideum (Slime mold) PE=4 SV=1	chloride transporter, chloride channel (ClC) family protein [Toxoplasma gondii GT1]	402.53	463	1.26	1.07	c46005.graph_c0_seq1	17
Chloride channel-125	c51298.graph_c0	--	--	--	--	--	--	--	DNA-directed RNA polymerase II subunit rpb1 GN=polr2a OS=Dictyostelium discoideum (Slime mold) PE=2 SV=2	chloride channel protein k, putative [Toxoplasma gondii VEG]	506.52	567	1.12	0.95	c51298.graph_c0_seq1	19
Chloride channel-125	c19492.graph_c0	--	--	--	--	[U]	Intracellular trafficking, secretion, and vesicular transport	--	--	chloride channel protein k, putative [Toxoplasma gondii VEG]	701.51	762	1.65	1.4	c19492.graph_c0_seq1,c19492.graph_c0_seq2	39
Chloride channel-125	c15282.graph_c0	--	--	Molecular Function: catalytic activity (GO:0003824);;	--	--	--	--	Putative uncharacterized protein DDB_G0290521 (Precursor) GN=DDB_G0290521 OS=Dictyostelium discoideum (Slime mold) PE=4 SV=2	chloride transporter, chloride channel (ClC) family protein [Toxoplasma gondii ME49]	665.34	725.83	1.25	1.06	c15282.graph_c0_seq1,c15282.graph_c0_seq2	28
Chloride channel-125	c59105.graph_c0	--	--	--	K12470|1e-06|hsa:30011|SH3KBP1, CD2BP3, CIN85, GIG10, HSB-1, HSB1, MIG18	[T]	Signal transduction mechanisms	--	--	chloride transporter, chloride channel (ClC) family protein [Toxoplasma gondii GT1]	484.52	545	0.68	0.57	c59105.graph_c0_seq1	11
Chloride channel-125	c50551.graph_c0	--	--	--	--	--	--	--	--	chloride transporter, chloride channel (ClC) family protein [Toxoplasma gondii ME49]	327.56	388	0.91	0.77	c50551.graph_c0_seq1	10
Chloride channel-125	c11588.graph_c0	--	--	--	--	--	--	Protein of unknown function (DUF1686)	Probable serine/threonine-protein kinase samkC GN=samkC OS=Dictyostelium discoideum (Slime mold) PE=3 SV=2	chloride transporter, chloride channel (ClC) family protein [Toxoplasma gondii GT1]	325.86	386.25	1.1	0.93	c11588.graph_c0_seq1,c11588.graph_c0_seq2	12
Chloride channel-125	c14308.graph_c0	--	--	--	--	--	--	--	--	chloride transporter, chloride channel (ClC) family protein [Toxoplasma gondii ME49]	434.68	495.14	1.3	1.1	c14308.graph_c0_seq1,c14308.graph_c0_seq2	19
Chloride channel-125	c14292.graph_c0	[K]	Transcription	--	K03125|3e-07|bfo:BRAFLDRAFT_126682|hypothetical protein	[K]	Transcription	Protein of unknown function (DUF3591)	--	chloride transporter, chloride channel (ClC) family protein [Toxoplasma gondii ME49]	393.54	454	1.66	1.41	c14292.graph_c0_seq1	22
Chloride channel-125	c5537.graph_c0	[J]	Translation, ribosomal structure and biogenesis	--	K13171|9e-09|oaa:100078424|similar to serine/arginine repetitive matrix 1	[J]	Translation, ribosomal structure and biogenesis	--	Putative cuticle collagen 155 (Precursor) GN=col-155 OS=Caenorhabditis elegans PE=3 SV=3	chloride transporter, chloride channel (ClC) family protein [Toxoplasma gondii ME49]	408.53	469	0.51	0.43	c5537.graph_c0_seq1	7
Chloride channel-125	c55811.graph_c0	--	--	--	K13909|2e-12|pon:100457429|mucin-7-like	--	--	--	DNA-directed RNA polymerase II subunit RPB1 GN=ama-1 OS=Caenorhabditis elegans PE=1 SV=3	chloride transporter, chloride channel (ClC) family protein [Toxoplasma gondii GT1]	412.53	473	1.01	0.86	c55811.graph_c0_seq1	14
Chloride channel-125	c53075.graph_c0	[LKJ]	--	--	K13909|1e-06|hsa:4589|MUC7, DKFZp686J03256, FLJ27047, MG2, MGC34772	[A]	RNA processing and modification	--	Probable serine/threonine-protein kinase samkC GN=samkC OS=Dictyostelium discoideum (Slime mold) PE=3 SV=2	chloride transporter, chloride channel (ClC) family protein [Toxoplasma gondii GT1]	322.57	383	1.2	1.02	c53075.graph_c0_seq1	13
Chloride channel-125	c42924.graph_c0	--	--	--	K13909|4e-06|mcc:707153|similar to mucin 7, salivary	--	--	--	--	chloride transporter, chloride channel (ClC) family protein [Toxoplasma gondii GT1]	485.52	546	183.41	155.62	c42924.graph_c0_seq1	2995
Chloride channel-125	c46058.graph_c0	--	--	--	--	[J]	Translation, ribosomal structure and biogenesis	--	--	chloride transporter, chloride channel (ClC) family protein [Toxoplasma gondii GT1]	379.54	440	1.18	1	c46058.graph_c0_seq1	15
Chloride channel-125	c47552.graph_c0	--	--	--	--	--	--	--	--	chloride channel protein k, putative [Toxoplasma gondii VEG]	828.51	889	1.15	0.97	c47552.graph_c0_seq1	32
Chloride channel-125	c70507.graph_c0	--	--	--	--	--	--	--	--	chloride channel protein k, putative [Toxoplasma gondii VEG]	351.55	412	0.51	0.43	c70507.graph_c0_seq1	6
Chloride channel-125	c53124.graph_c0	--	--	--	--	--	--	Protein of unknown function (DUF1609)	--	chloride transporter, chloride channel (ClC) family protein [Toxoplasma gondii ME49]	230.66	291	0.65	0.55	c53124.graph_c0_seq1	5
Chloride channel-125	c43798.graph_c0	--	--	--	--	--	--	--	Uncharacterized protein PF11_0207 GN=PF11_0207 OS=Plasmodium falciparum (isolate 3D7) PE=4 SV=2	chloride transporter, chloride channel (ClC) family protein [Toxoplasma gondii ME49]	670.51	731	2.57	2.18	c43798.graph_c0_seq1	58
Chloride channel-125	c9221.graph_c0	[K]	Transcription	--	--	[K]	Transcription	RNA pol II accessory factor, Cdc73 family	--	chloride channel protein k, putative [Toxoplasma gondii VEG]	686.51	747	1.39	1.18	c9221.graph_c0_seq1	32
Chloride channel-125	c20821.graph_c0	--	--	--	--	--	--	--	--	chloride transporter, chloride channel (ClC) family protein [Toxoplasma gondii GT1]	665.51	726	4.78	4.05	c20821.graph_c0_seq1	107
Chloride channel-125	c18608.graph_c0	--	--	--	--	--	--	--	--	chloride transporter, chloride channel (ClC) family protein [Toxoplasma gondii ME49]	465.92	526.38	4.08	3.47	c18608.graph_c0_seq1,c18608.graph_c0_seq2	64
Chloride channel-125	c72919.graph_c0	--	--	--	K13909|1e-09|pon:100457429|mucin-7-like	--	--	Eukaryotic glutathione synthase, ATP binding domain	Spore coat protein SP96 GN=cotA OS=Dictyostelium discoideum (Slime mold) PE=1 SV=2	chloride transporter, chloride channel (ClC) family protein [Toxoplasma gondii ME49]	234.66	295	0.25	0.22	c72919.graph_c0_seq1	2
Chloride channel-125	c71922.graph_c0	--	--	--	K05011|3e-06|nvi:100121106|NV16944	[P]	Inorganic ion transport and metabolism	--	Chloride channel protein 2 GN=ClC-a OS=Drosophila melanogaster (Fruit fly) PE=2 SV=3	Chloride channel protein 2 [Harpegnathos saltator]	212.7	273	0.42	0.36	c71922.graph_c0_seq1	3
Chloride channel-125	c63468.graph_c0	--	--	--	--	--	--	--	--	chloride transporter, chloride channel (ClC) family protein [Toxoplasma gondii ME49]	226.67	287	0.39	0.33	c63468.graph_c0_seq1	3
Chloride channel-125	c62284.graph_c0	[D]	Cell cycle control, cell division, chromosome partitioning	--	--	[D]	Cell cycle control, cell division, chromosome partitioning	--	Uncharacterized protein DDB_G0271670 (Precursor) GN=DDB_G0271670 OS=Dictyostelium discoideum (Slime mold) PE=4 SV=1	chloride transporter, chloride channel (ClC) family protein [Toxoplasma gondii ME49]	587.51	648	0.56	0.47	c62284.graph_c0_seq1	11
Chloride channel-125	c45335.graph_c0	[O]	Posttranslational modification, protein turnover, chaperones	--	--	[O]	Posttranslational modification, protein turnover, chaperones	--	Uncharacterized protein DDB_G0271670 (Precursor) GN=DDB_G0271670 OS=Dictyostelium discoideum (Slime mold) PE=4 SV=1	chloride transporter, chloride channel (ClC) family protein [Toxoplasma gondii ME49]	521.52	582	1.31	1.11	c45335.graph_c0_seq1	23
Chloride channel-125	c42929.graph_c0	--	--	--	--	--	--	--	DNA-directed RNA polymerase II subunit rpb1 GN=polr2a OS=Dictyostelium discoideum (Slime mold) PE=2 SV=2	chloride transporter, chloride channel (ClC) family protein [Toxoplasma gondii ME49]	968.51	1029	51.33	43.55	c42929.graph_c0_seq1	1673.75
Chloride channel-125	c28787.graph_c0	--	--	--	--	[T]	Signal transduction mechanisms	Neurotransmitter-gated ion-channel ligand binding domain;; Neurotransmitter-gated ion-channel transmembrane region	Glutamate-gated chloride channel (Precursor) GN=GluClalpha OS=Drosophila melanogaster (Fruit fly) PE=1 SV=2	glutamate-gated chloride channel, putative [Ixodes scapularis]	826.51	887	0.72	0.61	c28787.graph_c0_seq1	20
Chloride channel-125	c18385.graph_c0	--	--	--	--	[TZ]	--	Formin Homology 2 Domain	Putative uncharacterized protein DDB_G0290521 (Precursor) GN=DDB_G0290521 OS=Dictyostelium discoideum (Slime mold) PE=4 SV=2	chloride transporter, chloride channel (ClC) family protein [Toxoplasma gondii ME49]	772.51	833	0.92	0.78	c18385.graph_c0_seq1	24
Chloride channel-125	c48646.graph_c0	--	--	--	--	--	--	--	--	chloride transporter, chloride channel (ClC) family protein [Toxoplasma gondii ME49]	752.51	813	0.99	0.84	c48646.graph_c0_seq1	25
Chloride channel-125	c54832.graph_c0	--	--	Biological Process: single-organism process (GO:0044699);;	K13129|1e-09|ame:725610|hypothetical protein LOC725610	[Z]	Cytoskeleton	--	Integrator complex subunit 6 homolog GN=ints6 OS=Dictyostelium discoideum (Slime mold) PE=3 SV=2	chloride transporter, chloride channel (ClC) family protein [Toxoplasma gondii GT1]	361.55	422	0.25	0.21	c54832.graph_c0_seq1	3
Chloride channel-125	c27477.graph_c0	--	--	Molecular Function: binding (GO:0005488);;	--	[PT]	--	--	PH domain-containing protein DDB_G0287875 GN=DDB_G0287875 OS=Dictyostelium discoideum (Slime mold) PE=2 SV=1	chloride transporter, chloride channel (ClC) family protein [Toxoplasma gondii GT1]	286.59	347	1.66	1.41	c27477.graph_c0_seq1	16
Chloride channel-125	c768.graph_c0	[L]	Replication, recombination and repair	--	--	[L]	Replication, recombination and repair	--	DNA-directed RNA polymerase II subunit rpb1 GN=polr2a OS=Dictyostelium discoideum (Slime mold) PE=2 SV=2	chloride transporter, chloride channel (ClC) family protein [Toxoplasma gondii GT1]	417.53	478	0.64	0.54	c768.graph_c0_seq1	9
Chloride channel-125	c46010.graph_c0	--	--	--	--	--	--	--	Eggshell protein 1 (Precursor) GN=ESG-1 OS=Schistosoma japonicum (Blood fluke) PE=2 SV=1	chloride transporter, chloride channel (ClC) family protein [Toxoplasma gondii ME49]	334.56	395	1.87	1.58	c46010.graph_c0_seq1	21
Chloride channel-125	c14018.graph_c0	--	--	--	--	[D]	Cell cycle control, cell division, chromosome partitioning	Calcium-activated chloride channel	--	hypothetical protein TcasGA2_TC008787 [Tribolium castaneum]	297.02	357.38	1.3	1.11	c14018.graph_c0_seq1,c14018.graph_c0_seq2	13
Chloride channel-125	c52437.graph_c0	[KL]	--	--	--	[L]	Replication, recombination and repair	DNA-binding domain	--	chloride transporter, chloride channel (ClC) family protein [Toxoplasma gondii GT1]	263.62	324	1.13	0.96	c52437.graph_c0_seq1	10
Chloride channel-125	c54375.graph_c0	--	--	--	--	--	--	--	--	chloride transporter, chloride channel (ClC) family protein [Toxoplasma gondii ME49]	163.83	224	0.91	0.77	c54375.graph_c0_seq1	5
Chloride channel-125	c18242.graph_c0	--	--	Molecular Function: chloride channel activity (GO:0005254);; Molecular Function: calcium ion binding (GO:0005509);; Biological Process: chloride transport (GO:0006821);; Biological Process: response to oxidative stress (GO:0006979);; Molecular Function: lipid binding (GO:0008289);; Biological Process: determination of adult lifespan (GO:0008340);; Biological Process: negative gravitaxis (GO:00480…	K05022|3e-10|gga:422178|CLIC2	[P]	Inorganic ion transport and metabolism	--	Chloride intracellular channel exl-1 GN=exl-1 OS=Caenorhabditis elegans PE=2 SV=2	hypothetical protein DAPPUDRAFT_191462 [Daphnia pulex]	363.55	424	0.98	0.83	c18242.graph_c0_seq1,c18242.graph_c0_seq2	12
Chloride channel-125	c52653.graph_c0	[D]	Cell cycle control, cell division, chromosome partitioning	--	--	[D]	Cell cycle control, cell division, chromosome partitioning	--	--	chloride transporter, chloride channel (ClC) family protein [Toxoplasma gondii ME49]	167.82	228	0.71	0.6	c52653.graph_c0_seq1	4
Chloride channel-125	c14070.graph_c0	--	--	Biological Process: transport (GO:0006810);; Cellular Component: integral component of membrane (GO:0016021);;	--	[S]	Function unknown	Calcium-activated chloride channel	--	transmembrane protein 16E, putative [Pediculus humanus corporis]	199.72	260	0	0	c14070.graph_c0_seq1	0
Chloride channel-125	c71765.graph_c0	--	--	--	--	--	--	--	--	chloride transporter, chloride channel (ClC) family protein [Toxoplasma gondii ME49]	171.81	232	0.17	0.15	c71765.graph_c0_seq1	1
Chloride channel-125	c78330.graph_c0	--	--	--	--	--	--	--	Protein eyes shut GN=eys OS=Drosophila melanogaster (Fruit fly) PE=1 SV=1	chloride transporter, chloride channel (ClC) family protein [Toxoplasma gondii ME49]	191.75	252	0	0	c78330.graph_c0_seq1	0
Chloride channel-125	c80951.graph_c0	--	--	--	--	[P]	Inorganic ion transport and metabolism	--	Chloride channel protein 2 GN=ClC-a OS=Drosophila melanogaster (Fruit fly) PE=2 SV=3	unnamed protein product [Oikopleura dioica]	148.9	209	0	0	c80951.graph_c0_seq1	0
Chloride channel-125	c52506.graph_c0	[G]	Carbohydrate transport and metabolism	--	--	[G]	Carbohydrate transport and metabolism	Major intrinsic protein	Aquaporin-B GN=aqpB OS=Dictyostelium discoideum (Slime mold) PE=1 SV=1	chloride transporter, chloride channel (ClC) family protein [Toxoplasma gondii GT1]	324.57	385	0.46	0.39	c52506.graph_c0_seq1	5
Chloride channel-125	c47522.graph_c0	--	--	--	--	[D]	Cell cycle control, cell division, chromosome partitioning	Calcium-activated chloride channel	--	PREDICTED: anoctamin-8-like [Metaseiulus occidentalis]	929.51	990	0.83	0.7	c47522.graph_c0_seq1	26
Chloride channel-125	c66717.graph_c0	--	--	--	--	[T]	Signal transduction mechanisms	--	Merozoite surface protein CMZ-8 (Fragment) OS=Eimeria acervulina (Coccidian parasite) PE=2 SV=1	chloride transporter, chloride channel (ClC) family protein [Toxoplasma gondii ME49]	212.7	273	0.42	0.36	c66717.graph_c0_seq1	3
Chloride channel-125	c46052.graph_c0	[K]	Transcription	--	--	[R]	General function prediction only	Homeobox domain	Homeobox protein Wariai GN=warA OS=Dictyostelium discoideum (Slime mold) PE=2 SV=1	chloride transporter, chloride channel (ClC) family protein [Toxoplasma gondii GT1]	194.74	255	1.22	1.04	c46052.graph_c0_seq1	8
Chloride channel-125	c69655.graph_c0	--	--	--	--	--	--	--	--	chloride channel protein k, putative [Toxoplasma gondii VEG]	181.77	242	0.49	0.42	c69655.graph_c0_seq1	3
Chloride channel-125	c1967.graph_c0	--	--	--	--	--	--	--	Sperm protamine P1 (Precursor) OS=Murex brandaris (Purple dye murex) PE=1 SV=1	chloride transporter, chloride channel (ClC) family protein [Toxoplasma gondii GT1]	232.66	293	0	0	c1967.graph_c0_seq1	0
Chloride channel-125	c8448.graph_c0	--	--	--	K05011|1e-07|bfo:BRAFLDRAFT_118473|hypothetical protein	--	--	--	Chloride channel protein 2 GN=ClC-a OS=Drosophila melanogaster (Fruit fly) PE=2 SV=3	hypothetical protein BRAFLDRAFT_118473 [Branchiostoma floridae]	244.64	305	0.73	0.62	c8448.graph_c0_seq1	6
Chloride channel-125	c56889.graph_c0	[P]	Inorganic ion transport and metabolism	Molecular Function: chloride channel activity (GO:0005254);; Biological Process: chloride transport (GO:0006821);; Cellular Component: actin cytoskeleton (GO:0015629);; Cellular Component: membrane (GO:0016020);;	K05011|7e-40|phu:Phum_PHUM210850|Chloride channel protein ClC-Ka, putative	[P]	Inorganic ion transport and metabolism	Voltage gated chloride channel	Chloride channel protein 2 GN=ClC-a OS=Drosophila melanogaster (Fruit fly) PE=2 SV=3	PREDICTED: chloride channel protein 2-like [Megachile rotundata]	442.53	503	0.74	0.63	c56889.graph_c0_seq1	11
Chloride channel-125	c4063.graph_c0	--	--	--	--	[S]	Function unknown	Calcium-activated chloride channel	--	PREDICTED: anoctamin-1-like [Megachile rotundata]	399.53	460	0.52	0.44	c4063.graph_c0_seq1	7
Chloride channel-125	c41743.graph_c1	[P]	Inorganic ion transport and metabolism	Molecular Function: chloride channel activity (GO:0005254);; Biological Process: single-organism transport (GO:0044765);;	K05011|0.0|tca:663334|similar to CG31116-PC, isoform C	[P]	Inorganic ion transport and metabolism	Voltage gated chloride channel;; CBS domain	Chloride channel protein 2 GN=ClC-a OS=Drosophila melanogaster (Fruit fly) PE=2 SV=3	hypothetical protein YQE_10152, partial [Dendroctonus ponderosae]	2432.69	2493.18	134.43	114.06	c41743.graph_c1_seq1,c41743.graph_c1_seq10,c41743.graph_c1_seq11,c41743.graph_c1_seq12,c41743.graph_c1_seq13,c41743.graph_c1_seq14,c41743.graph_c1_seq15,c41743.graph_c1_seq16,c41743.graph_c1_seq17,c41743.graph_c1_seq18,c41743.graph_c1_seq19,c41743.graph_c1_seq2,c41743.graph_c1_seq20,c41743.graph_c1_seq21,c41743.graph_c1_seq22,c41743.graph_c1_seq23,c41743.graph_c1_seq24,c41743.graph_c1_seq25,c4174…	11019.3
Chloride channel-125	c50550.graph_c0	--	--	Molecular Function: catalytic activity (GO:0003824);; Molecular Function: voltage-gated chloride channel activity (GO:0005247);; Biological Process: chloride transport (GO:0006821);; Biological Process: metabolic process (GO:0008152);; Cellular Component: integral component of membrane (GO:0016021);; Molecular Function: adenyl nucleotide binding (GO:0030554);; Biological Process: transmembrane tr…	K05011|3e-22|spu:588292|similar to chloride channel protein	[P]	Inorganic ion transport and metabolism	Voltage gated chloride channel	Chloride channel protein 2 GN=ClC-a OS=Drosophila melanogaster (Fruit fly) PE=2 SV=3	PREDICTED: chloride channel protein 2-like [Metaseiulus occidentalis]	192.74	253	1.24	1.05	c50550.graph_c0_seq1	8
Chloride channel-125	c5633.graph_c0	--	--	--	--	[R]	General function prediction only	Bestrophin, RFP-TM, chloride channel	Bestrophin-6 GN=best-6 OS=Caenorhabditis elegans PE=2 SV=3	PREDICTED: uncharacterized protein LOC100907628 [Metaseiulus occidentalis]	222.68	283	0.4	0.34	c5633.graph_c0_seq1,c5633.graph_c0_seq2	3
Chloride channel-125	c37847.graph_c0	--	--	Biological Process: chloride transport (GO:0006821);; Biological Process: cell volume homeostasis (GO:0006884);; Cellular Component: integral component of membrane (GO:0016021);; Molecular Function: volume-sensitive chloride channel activity (GO:0072320);;	--	[R]	General function prediction only	Bestrophin, RFP-TM, chloride channel	Uncharacterized protein ZK688.2 GN=ZK688.2 OS=Caenorhabditis elegans PE=3 SV=1	PREDICTED: similar to bestrophin 2,3,4 [Tribolium castaneum]	1780.34	1840.83	0.3	0.25	c37847.graph_c0_seq1,c37847.graph_c0_seq2,c37847.graph_c0_seq3,c37847.graph_c0_seq4,c37847.graph_c0_seq5,c37847.graph_c0_seq6	18
Chloride channel-125	c42410.graph_c0	[D]	Cell cycle control, cell division, chromosome partitioning	Cellular Component: kinetochore (GO:0000776);; Cellular Component: chromatin (GO:0000785);; Cellular Component: condensin complex (GO:0000796);; Biological Process: cell fate determination (GO:0001709);; Molecular Function: beta-glucuronidase activity (GO:0004566);; Cellular Component: nucleus (GO:0005634);; Cellular Component: mitochondrion (GO:0005739);; Cellular Component: aster (GO:0005818);;…	K06675|0.0|cqu:CpipJ_CPIJ000949|structural maintenance of chromosomes smc4	[BD]	--	RecF/RecN/SMC N terminal domain;; AAA domain;; AAA domain;; SMC proteins Flexible Hinge Domain;; RecF/RecN/SMC N terminal domain	Chromosome condensation protein dpy-27 GN=dpy-27 OS=Caenorhabditis elegans PE=1 SV=1	hypothetical protein YQE_11282, partial [Dendroctonus ponderosae]	1478.12	1538.61	2.31	1.96	c42410.graph_c0_seq1,c42410.graph_c0_seq2,c42410.graph_c0_seq3,c42410.graph_c0_seq4,c42410.graph_c0_seq5	115
Chloride channel-125	c14711.graph_c0	--	--	--	--	--	--	--	--	chloride channel protein k, putative [Toxoplasma gondii VEG]	557.51	618	0.96	0.81	c14711.graph_c0_seq1	18
Chloride channel-125	c34741.graph_c0	--	--	Cellular Component: membrane (GO:0016020);;	--	[S]	Function unknown	Calcium-activated chloride channel	--	hypothetical protein TcasGA2_TC014363 [Tribolium castaneum]	578.51	639	0.21	0.17	c34741.graph_c0_seq1	4
Chloride channel-125	c24052.graph_c0	[P]	Inorganic ion transport and metabolism	Molecular Function: chloride channel activity (GO:0005254);; Biological Process: chloride transport (GO:0006821);; Cellular Component: actin cytoskeleton (GO:0015629);; Cellular Component: membrane (GO:0016020);;	K05011|4e-77|der:Dere_GG17189|GG17189 gene product from transcript GG17189-RA	[P]	Inorganic ion transport and metabolism	Voltage gated chloride channel	Chloride channel protein 2 GN=ClC-a OS=Drosophila melanogaster (Fruit fly) PE=2 SV=3	GG17189 [Drosophila erecta]	896.51	957	0.8	0.67	c24052.graph_c0_seq1	24
Chloride channel-125	c48614.graph_c0	[P]	Inorganic ion transport and metabolism	Molecular Function: ion channel activity (GO:0005216);; Cellular Component: membrane (GO:0016020);; Biological Process: single-organism transport (GO:0044765);;	K05016|2e-59|phu:Phum_PHUM429700|Chloride channel protein, putative	[P]	Inorganic ion transport and metabolism	Voltage gated chloride channel;; CBS domain	Chloride channel protein B GN=clcB OS=Dictyostelium discoideum (Slime mold) PE=3 SV=1	Chloride channel protein 7 [Harpegnathos saltator]	513.52	574	0.93	0.79	c48614.graph_c0_seq1	16
Chloride channel-125	c47480.graph_c0	--	--	Molecular Function: voltage-gated chloride channel activity (GO:0005247);; Biological Process: chloride transport (GO:0006821);; Cellular Component: integral component of membrane (GO:0016021);; Molecular Function: adenyl nucleotide binding (GO:0030554);; Biological Process: transmembrane transport (GO:0055085);;	K05016|2e-31|tca:663952|similar to chloride channel protein 7	[P]	Inorganic ion transport and metabolism	CBS domain	Chloride channel protein B GN=clcB OS=Dictyostelium discoideum (Slime mold) PE=3 SV=1	PREDICTED: similar to chloride channel protein 7 [Tribolium castaneum]	452.52	513	0.79	0.67	c47480.graph_c0_seq1	12
Chloride channel-125	c69219.graph_c0	--	--	Cellular Component: integral component of membrane (GO:0016021);;	--	[S]	Function unknown	Calcium-activated chloride channel	--	hypothetical protein AaeL_AAEL006656 [Aedes aegypti]	237.65	298	0.5	0.43	c69219.graph_c0_seq1	4
Chloride channel-125	c73952.graph_c0	--	--	Molecular Function: chloride channel activity (GO:0005254);; Molecular Function: amine transmembrane transporter activity (GO:0005275);; Molecular Function: dopamine:sodium symporter activity (GO:0005330);; Biological Process: chloride transport (GO:0006821);; Biological Process: amine transport (GO:0015837);; Cellular Component: presynaptic membrane (GO:0042734);; Biological Process: dopamine up…	--	[T]	Signal transduction mechanisms	Sodium:neurotransmitter symporter family	Sodium-dependent dopamine transporter GN=dat-1 OS=Caenorhabditis elegans PE=2 SV=3	PREDICTED: sodium-dependent noradrenaline transporter-like [Metaseiulus occidentalis]	145.91	206	0.41	0.35	c73952.graph_c0_seq1	2
Chloride channel-125	c32733.graph_c0	--	--	--	K05019|4e-60|tca:657953|similar to chloride channel, nucleotide-sensitive, 1A	[P]	Inorganic ion transport and metabolism	Regulator of volume decrease after cellular swelling	Uncharacterized protein DDB_G0271670 (Precursor) GN=DDB_G0271670 OS=Dictyostelium discoideum (Slime mold) PE=4 SV=1	hypothetical protein YQE_02280, partial [Dendroctonus ponderosae]	868.51	929	12.89	10.94	c32733.graph_c0_seq1	377
Chloride channel-125	c51840.graph_c0	--	--	Cellular Component: integral component of membrane (GO:0016021);;	--	[D]	Cell cycle control, cell division, chromosome partitioning	Calcium-activated chloride channel	--	PREDICTED: anoctamin-8-like [Strongylocentrotus purpuratus]	238.65	299	0.87	0.74	c51840.graph_c0_seq1	7
Chloride channel-125	c28844.graph_c0	--	--	--	K05273|1e-157|nvi:100116853|GluCl, NV11313	[T]	Signal transduction mechanisms	Neurotransmitter-gated ion-channel ligand binding domain;; Neurotransmitter-gated ion-channel transmembrane region	Glutamate-gated chloride channel (Precursor) GN=GluClalpha OS=Drosophila melanogaster (Fruit fly) PE=1 SV=2	PREDICTED: glutamate-gated chloride channel-like isoform X1 [Bombyx mori]	2041.51	2102	3.87	3.28	c28844.graph_c0_seq1	266
Chloride channel-125	c34757.graph_c0	[P]	Inorganic ion transport and metabolism	Molecular Function: ion channel activity (GO:0005216);; Cellular Component: membrane (GO:0016020);; Biological Process: single-organism transport (GO:0044765);;	K05012|0.0|ame:409144|similar to CG5284-PA, isoform A	[P]	Inorganic ion transport and metabolism	Voltage gated chloride channel;; CBS domain	Chloride channel protein C GN=clcC OS=Dictyostelium discoideum (Slime mold) PE=3 SV=1	PREDICTED: H(+)/Cl(-) exchange transporter 3-like isoform 1 [Apis mellifera]	1344.54	1405	2.65	2.25	c34757.graph_c0_seq1,c34757.graph_c0_seq2,c34757.graph_c0_seq3	120
Chloride channel-125	c39756.graph_c0	--	--	Biological Process: transport (GO:0006810);; Cellular Component: integral component of membrane (GO:0016021);;	--	[D]	Cell cycle control, cell division, chromosome partitioning	Calcium-activated chloride channel	--	abnormal X segregation [Tribolium castaneum]	2527.45	2587.94	8	6.78	c39756.graph_c0_seq1,c39756.graph_c0_seq2	681
Chloride channel-125	c24301.graph_c0	[E]	Amino acid transport and metabolism	Molecular Function: aminomethyltransferase activity (GO:0004047);; Cellular Component: lipid particle (GO:0005811);; Cellular Component: glycine cleavage complex (GO:0005960);; Biological Process: glycine catabolic process (GO:0006546);; Molecular Function: transaminase activity (GO:0008483);;	K00605|1e-158|tca:663354|similar to CG31116-PD, isoform D	[E]	Amino acid transport and metabolism	Aminomethyltransferase folate-binding domain;; Glycine cleavage T-protein C-terminal barrel domain	Aminomethyltransferase, mitochondrial (Precursor) GN=gcvT OS=Dictyostelium discoideum (Slime mold) PE=3 SV=1	PREDICTED: similar to chloride channel protein 2 [Tribolium castaneum]	1281.51	1342	240	203.63	c24301.graph_c0_seq1	10359
Chloride channel-125	c50277.graph_c0	[P]	Inorganic ion transport and metabolism	Molecular Function: voltage-gated chloride channel activity (GO:0005247);; Biological Process: chloride transport (GO:0006821);; Cellular Component: integral component of membrane (GO:0016021);; Molecular Function: adenyl nucleotide binding (GO:0030554);; Biological Process: transmembrane transport (GO:0055085);;	K05016|6e-37|isc:IscW_ISCW001866|chloride channel, putative	[P]	Inorganic ion transport and metabolism	Voltage gated chloride channel	Chloride channel protein D GN=clcD OS=Dictyostelium discoideum (Slime mold) PE=3 SV=1	PREDICTED: H(+)/Cl(-) exchange transporter 7-like [Metaseiulus occidentalis]	311.57	372	0.96	0.81	c50277.graph_c0_seq1	10
Chloride channel-125	c37611.graph_c0	--	--	Molecular Function: extracellular ligand-gated ion channel activity (GO:0005230);; Cellular Component: plasma membrane (GO:0005886);; Biological Process: ion transport (GO:0006811);; Cellular Component: integral component of membrane (GO:0016021);; Cellular Component: cell junction (GO:0030054);; Cellular Component: postsynaptic membrane (GO:0045211);;	K05273|1e-177|tca:662174|Glucl, GluClalpha	[T]	Signal transduction mechanisms	Neurotransmitter-gated ion-channel ligand binding domain;; Neurotransmitter-gated ion-channel transmembrane region	Glutamate-gated chloride channel (Precursor) GN=GluClalpha OS=Drosophila melanogaster (Fruit fly) PE=1 SV=2	GluCl alpha subunit [Phyllotreta striolata]	1585.44	1645.93	6.16	5.23	c37611.graph_c0_seq1,c37611.graph_c0_seq2,c37611.graph_c0_seq3,c37611.graph_c0_seq4,c37611.graph_c0_seq5	329
Chloride channel-125	c37163.graph_c1	--	--	--	--	--	--	Calcium-activated chloride channel	--	PREDICTED: similar to ca-activated cl channel protein [Tribolium castaneum]	2072.51	2133	10.54	8.94	c37163.graph_c1_seq1	736.09
Chloride channel-125	c40723.graph_c0	--	--	Biological Process: chloride transport (GO:0006821);; Biological Process: cell volume homeostasis (GO:0006884);; Cellular Component: integral component of membrane (GO:0016021);; Molecular Function: volume-sensitive chloride channel activity (GO:0072320);;	--	[R]	General function prediction only	Bestrophin, RFP-TM, chloride channel	Uncharacterized protein ZK688.2 GN=ZK688.2 OS=Caenorhabditis elegans PE=3 SV=1	PREDICTED: similar to GA19476-PA [Tribolium castaneum]	2153.13	2213.62	1.45	1.23	c40723.graph_c0_seq1,c40723.graph_c0_seq10,c40723.graph_c0_seq2,c40723.graph_c0_seq3,c40723.graph_c0_seq4,c40723.graph_c0_seq5,c40723.graph_c0_seq6,c40723.graph_c0_seq7,c40723.graph_c0_seq8,c40723.graph_c0_seq9	105
Chloride channel-125	c58281.graph_c0	--	--	Biological Process: chloride transport (GO:0006821);; Biological Process: cell volume homeostasis (GO:0006884);; Cellular Component: integral component of membrane (GO:0016021);; Molecular Function: volume-sensitive chloride channel activity (GO:0072320);;	--	[R]	General function prediction only	Bestrophin, RFP-TM, chloride channel	Uncharacterized protein C43G2.4 GN=C43G2.4 OS=Caenorhabditis elegans PE=3 SV=2	conserved hypothetical protein [Ixodes scapularis]	170.81	231	0.52	0.44	c58281.graph_c0_seq1	3
Chloride channel-125	c50596.graph_c0	--	--	Molecular Function: ion channel activity (GO:0005216);; Cellular Component: membrane (GO:0016020);; Molecular Function: adenyl nucleotide binding (GO:0030554);; Biological Process: single-organism transport (GO:0044765);;	K05011|4e-36|api:100166352|similar to CG31116 CG31116-PE	[P]	Inorganic ion transport and metabolism	--	Chloride channel protein 2 GN=ClC-a OS=Drosophila melanogaster (Fruit fly) PE=2 SV=3	PREDICTED: chloride channel protein 2-like [Metaseiulus occidentalis]	297.58	358	0.8	0.68	c50596.graph_c0_seq1	8
Chloride channel-125	c42339.graph_c1	[P]	Inorganic ion transport and metabolism	Molecular Function: voltage-gated chloride channel activity (GO:0005247);; Biological Process: chloride transport (GO:0006821);; Cellular Component: integral component of membrane (GO:0016021);; Molecular Function: adenyl nucleotide binding (GO:0030554);; Biological Process: transmembrane transport (GO:0055085);;	K05011|0.0|tca:663334|similar to CG31116-PC, isoform C	[P]	Inorganic ion transport and metabolism	Voltage gated chloride channel	Chloride channel protein 2 GN=ClC-a OS=Drosophila melanogaster (Fruit fly) PE=2 SV=3	hypothetical protein TcasGA2_TC015519 [Tribolium castaneum]	2268.21	2328.7	4.3	3.65	c42339.graph_c1_seq1,c42339.graph_c1_seq10,c42339.graph_c1_seq11,c42339.graph_c1_seq12,c42339.graph_c1_seq2,c42339.graph_c1_seq3,c42339.graph_c1_seq4,c42339.graph_c1_seq5,c42339.graph_c1_seq6,c42339.graph_c1_seq7,c42339.graph_c1_seq8,c42339.graph_c1_seq9	329
Chloride channel-125	c34897.graph_c0	--	--	Molecular Function: chloride channel activity (GO:0005254);; Biological Process: chloride transport (GO:0006821);; Cellular Component: chloride channel complex (GO:0034707);;	--	[S]	Function unknown	Calcium-activated chloride channel	--	hypothetical protein TcasGA2_TC007305 [Tribolium castaneum]	3504.21	3564.7	44.75	37.97	c34897.graph_c0_seq1,c34897.graph_c0_seq2	5284.95
Chloride channel-125	c37176.graph_c0	--	--	Molecular Function: chloride channel activity (GO:0005254);; Molecular Function: calcium ion binding (GO:0005509);; Biological Process: chloride transport (GO:0006821);; Biological Process: response to oxidative stress (GO:0006979);; Molecular Function: lipid binding (GO:0008289);; Biological Process: determination of adult lifespan (GO:0008340);; Biological Process: negative gravitaxis (GO:00480…	--	[P]	Inorganic ion transport and metabolism	--	Chloride intracellular channel exc-4 GN=exc-4 OS=Caenorhabditis elegans PE=1 SV=2	PREDICTED: chloride intracellular channel exc-4-like [Metaseiulus occidentalis]	1078.13	1138.62	4.1	3.48	c37176.graph_c0_seq1,c37176.graph_c0_seq2	149
Chloride channel-125	c13342.graph_c0	--	--	Molecular Function: chloride channel activity (GO:0005254);; Biological Process: chloride transport (GO:0006821);; Cellular Component: chloride channel complex (GO:0034707);;	--	[D]	Cell cycle control, cell division, chromosome partitioning	Calcium-activated chloride channel	--	hypothetical protein TcasGA2_TC008787 [Tribolium castaneum]	362.55	423	0.25	0.21	c13342.graph_c0_seq1	3
Chloride channel-125	c23322.graph_c0	--	--	Biological Process: transport (GO:0006810);; Cellular Component: integral component of membrane (GO:0016021);;	--	[S]	Function unknown	Calcium-activated chloride channel	--	hypothetical protein TcasGA2_TC014363 [Tribolium castaneum]	1016.51	1077	0.35	0.3	c23322.graph_c0_seq1,c23322.graph_c0_seq2,c23322.graph_c0_seq3,c23322.graph_c0_seq4	12
Chloride channel-125	c30190.graph_c0	--	--	--	K05011|1e-93|tca:663334|similar to CG31116-PC, isoform C	[P]	Inorganic ion transport and metabolism	Voltage gated chloride channel	Chloride channel protein 2 GN=ClC-a OS=Drosophila melanogaster (Fruit fly) PE=2 SV=3	hypothetical protein TcasGA2_TC015519 [Tribolium castaneum]	543.52	604	3.17	2.69	c30190.graph_c0_seq1	58
Chloride channel-125	c41120.graph_c0	[P]	Inorganic ion transport and metabolism	Molecular Function: voltage-gated chloride channel activity (GO:0005247);; Biological Process: chloride transport (GO:0006821);; Cellular Component: integral component of membrane (GO:0016021);; Molecular Function: adenyl nucleotide binding (GO:0030554);; Biological Process: transmembrane transport (GO:0055085);;	K05011|0.0|tca:663334|similar to CG31116-PC, isoform C	[P]	Inorganic ion transport and metabolism	Voltage gated chloride channel;; Voltage gated chloride channel	Chloride channel protein 2 GN=ClC-a OS=Drosophila melanogaster (Fruit fly) PE=2 SV=3	hypothetical protein YQE_10149, partial [Dendroctonus ponderosae]	2983.51	3044	4.74	4.03	c41120.graph_c0_seq1,c41120.graph_c0_seq2	477
Chloride channel-125	c18607.graph_c0	--	--	Molecular Function: anion channel activity (GO:0005253);; Cellular Component: peroxisome (GO:0005777);; Biological Process: anion transport (GO:0006820);; Cellular Component: integral component of membrane (GO:0016021);;	--	[R]	General function prediction only	Bestrophin, RFP-TM, chloride channel	Uncharacterized protein B0564.4 GN=B0564.4 OS=Caenorhabditis elegans PE=3 SV=2	hypothetical protein TcasGA2_TC003923 [Tribolium castaneum]	338.56	399	1.14	0.97	c18607.graph_c0_seq1	13
Chloride channel-125	c38056.graph_c0	--	--	Molecular Function: voltage-gated chloride channel activity (GO:0005247);; Biological Process: chloride transport (GO:0006821);; Cellular Component: integral component of membrane (GO:0016021);; Molecular Function: adenyl nucleotide binding (GO:0030554);; Biological Process: transmembrane transport (GO:0055085);;	K05011|1e-177|tca:663334|similar to CG31116-PC, isoform C	[P]	Inorganic ion transport and metabolism	Voltage gated chloride channel	Chloride channel protein 2 GN=ClC-a OS=Drosophila melanogaster (Fruit fly) PE=2 SV=3	PREDICTED: similar to CG31116 CG31116-PE [Tribolium castaneum]	1274.51	1335	1.79	1.52	c38056.graph_c0_seq1,c38056.graph_c0_seq2,c38056.graph_c0_seq3	77
Chloride channel-125	c53769.graph_c0	[P]	Inorganic ion transport and metabolism	Molecular Function: voltage-gated chloride channel activity (GO:0005247);; Biological Process: chloride transport (GO:0006821);; Cellular Component: integral component of membrane (GO:0016021);; Molecular Function: adenyl nucleotide binding (GO:0030554);; Biological Process: transmembrane transport (GO:0055085);;	K05011|4e-26|phu:Phum_PHUM210850|Chloride channel protein ClC-Ka, putative	[P]	Inorganic ion transport and metabolism	Voltage gated chloride channel	Chloride channel protein 2 GN=ClC-a OS=Drosophila melanogaster (Fruit fly) PE=2 SV=3	PREDICTED: chloride channel protein 2-like [Metaseiulus occidentalis]	210.7	271	0.42	0.36	c53769.graph_c0_seq1	3
Chloride channel-125	c30896.graph_c0	--	--	Cellular Component: integral component of membrane (GO:0016021);;	--	[S]	Function unknown	Calcium-activated chloride channel	--	hypothetical protein TcasGA2_TC014363 [Tribolium castaneum]	792.51	853	0.04	0.03	c30896.graph_c0_seq1	1
Chloride channel-125	c53598.graph_c0	--	--	Cellular Component: integral component of membrane (GO:0016021);;	--	[D]	Cell cycle control, cell division, chromosome partitioning	Calcium-activated chloride channel	--	hypothetical protein TcasGA2_TC008787 [Tribolium castaneum]	461.52	522	0.26	0.22	c53598.graph_c0_seq1	4
Chloride channel-125	c40367.graph_c0	[P]	Inorganic ion transport and metabolism	Molecular Function: voltage-gated chloride channel activity (GO:0005247);; Biological Process: chloride transport (GO:0006821);; Cellular Component: integral component of membrane (GO:0016021);; Molecular Function: adenyl nucleotide binding (GO:0030554);; Biological Process: transmembrane transport (GO:0055085);;	K05016|0.0|tca:663952|similar to chloride channel protein 7	[P]	Inorganic ion transport and metabolism	Voltage gated chloride channel;; CBS domain	Chloride channel protein B GN=clcB OS=Dictyostelium discoideum (Slime mold) PE=3 SV=1	PREDICTED: similar to chloride channel protein 7 [Tribolium castaneum]	2818.51	2879	7.71	6.54	c40367.graph_c0_seq1	732
Chloride channel-125	c49371.graph_c0	--	--	Biological Process: ion transport (GO:0006811);; Molecular Function: extracellular-glycine-gated ion channel activity (GO:0016933);; Molecular Function: histamine-gated chloride channel activity (GO:0019182);; Cellular Component: histamine-gated chloride channel complex (GO:0019183);; Cellular Component: cell junction (GO:0030054);; Biological Process: thermotaxis (GO:0043052);; Cellular Componen…	--	--	--	--	--	hypothetical protein YQE_02393, partial [Dendroctonus ponderosae]	234.66	295	0	0	c49371.graph_c0_seq1	0
Chloride channel-125	c36517.graph_c0	[P]	Inorganic ion transport and metabolism	Molecular Function: voltage-gated chloride channel activity (GO:0005247);; Biological Process: chloride transport (GO:0006821);; Cellular Component: actin cytoskeleton (GO:0015629);; Cellular Component: integral component of membrane (GO:0016021);; Molecular Function: adenyl nucleotide binding (GO:0030554);; Biological Process: transmembrane transport (GO:0055085);;	K05011|1e-89|tca:663334|similar to CG31116-PC, isoform C	[P]	Inorganic ion transport and metabolism	Voltage gated chloride channel	Chloride channel protein 2 GN=ClC-a OS=Drosophila melanogaster (Fruit fly) PE=2 SV=3	hypothetical protein TcasGA2_TC015519 [Tribolium castaneum]	968.09	1028.58	3.53	2.99	c36517.graph_c0_seq1,c36517.graph_c0_seq2,c36517.graph_c0_seq3,c36517.graph_c0_seq4,c36517.graph_c0_seq5	115
Chloride channel-125	c51444.graph_c0	--	--	Molecular Function: anion channel activity (GO:0005253);; Cellular Component: peroxisome (GO:0005777);; Biological Process: anion transport (GO:0006820);; Cellular Component: integral component of membrane (GO:0016021);;	--	[R]	General function prediction only	Bestrophin, RFP-TM, chloride channel	Uncharacterized protein ZK688.2 GN=ZK688.2 OS=Caenorhabditis elegans PE=3 SV=1	PREDICTED: similar to bestrophin 2,3,4, partial [Tribolium castaneum]	551.51	612	0.27	0.23	c51444.graph_c0_seq1	5
Chloride channel-125	c38131.graph_c0	--	--	Molecular Function: extracellular ligand-gated ion channel activity (GO:0005230);; Cellular Component: plasma membrane (GO:0005886);; Biological Process: ion transport (GO:0006811);; Cellular Component: integral component of membrane (GO:0016021);; Cellular Component: cell junction (GO:0030054);; Cellular Component: postsynaptic membrane (GO:0045211);;	--	[T]	Signal transduction mechanisms	Neurotransmitter-gated ion-channel transmembrane region	Glutamate-gated chloride channel (Precursor) GN=GluClalpha OS=Drosophila melanogaster (Fruit fly) PE=1 SV=2	histamine-gated chloride channel subunit 1 [Tribolium castaneum]	1871.93	1932.4	0	0	c38131.graph_c0_seq1,c38131.graph_c0_seq2,c38131.graph_c0_seq3,c38131.graph_c0_seq4,c38131.graph_c0_seq5	0
Chloride channel-125	c36631.graph_c0	[P]	Inorganic ion transport and metabolism	Molecular Function: voltage-gated chloride channel activity (GO:0005247);; Biological Process: chloride transport (GO:0006821);; Cellular Component: integral component of membrane (GO:0016021);; Molecular Function: adenyl nucleotide binding (GO:0030554);; Biological Process: transmembrane transport (GO:0055085);;	K05012|0.0|tca:663613|similar to AGAP005777-PA	[P]	Inorganic ion transport and metabolism	Voltage gated chloride channel;; CBS domain	Chloride channel protein C GN=clcC OS=Dictyostelium discoideum (Slime mold) PE=3 SV=1	hypothetical protein TcasGA2_TC003158 [Tribolium castaneum]	2852.15	2912.64	125.22	106.24	c36631.graph_c0_seq1,c36631.graph_c0_seq2,c36631.graph_c0_seq3	12034.7
Chloride channel-125	c23120.graph_c0	--	--	Molecular Function: anion channel activity (GO:0005253);; Cellular Component: peroxisome (GO:0005777);; Biological Process: anion transport (GO:0006820);; Cellular Component: integral component of membrane (GO:0016021);;	--	[R]	General function prediction only	Bestrophin, RFP-TM, chloride channel	Bestrophin homolog 22 GN=best-22 OS=Caenorhabditis elegans PE=2 SV=1	hypothetical protein YQE_12413, partial [Dendroctonus ponderosae]	463.52	524	0.26	0.22	c23120.graph_c0_seq1	4
Chloride channel-125	c19709.graph_c0	--	--	Molecular Function: chloride channel activity (GO:0005254);; Molecular Function: calcium ion binding (GO:0005509);; Biological Process: chloride transport (GO:0006821);; Biological Process: response to oxidative stress (GO:0006979);; Molecular Function: lipid binding (GO:0008289);; Biological Process: determination of adult lifespan (GO:0008340);; Biological Process: negative gravitaxis (GO:00480…	--	[P]	Inorganic ion transport and metabolism	--	Chloride intracellular channel exc-4 GN=exc-4 OS=Caenorhabditis elegans PE=1 SV=2	PREDICTED: similar to chloride intracellular channel [Tribolium castaneum]	1524.51	1585	124.26	105.42	c19709.graph_c0_seq1	6380.96
Chloride channel-125	c51274.graph_c0	--	--	Molecular Function: chloride channel activity (GO:0005254);; Biological Process: chloride transport (GO:0006821);; Cellular Component: chloride channel complex (GO:0034707);;	--	[D]	Cell cycle control, cell division, chromosome partitioning	Calcium-activated chloride channel	--	hypothetical protein TcasGA2_TC008787 [Tribolium castaneum]	234.66	295	0.89	0.75	c51274.graph_c0_seq1	7
Chloride channel-125	c23532.graph_c0	--	--	Molecular Function: extracellular ligand-gated ion channel activity (GO:0005230);; Cellular Component: plasma membrane (GO:0005886);; Biological Process: ion transport (GO:0006811);; Cellular Component: integral component of membrane (GO:0016021);; Cellular Component: cell junction (GO:0030054);; Cellular Component: postsynaptic membrane (GO:0045211);;	K05273|0.0|tca:662174|Glucl, GluClalpha	[T]	Signal transduction mechanisms	Neurotransmitter-gated ion-channel ligand binding domain;; Neurotransmitter-gated ion-channel transmembrane region	Glutamate-gated chloride channel (Precursor) GN=GluClalpha OS=Drosophila melanogaster (Fruit fly) PE=1 SV=2	glutamate-gated chloride channel isoform c precursor [Tribolium castaneum]	1945.45	2005.95	13.23	11.22	c23532.graph_c0_seq1,c23532.graph_c0_seq2	866.88
Chloride channel-125	c57070.graph_c0	--	--	--	--	[T]	Signal transduction mechanisms	Neurotransmitter-gated ion-channel ligand binding domain	Glutamate-gated chloride channel (Precursor) GN=GluClalpha OS=Drosophila melanogaster (Fruit fly) PE=1 SV=2	--	285.59	346	0.52	0.44	c57070.graph_c0_seq1	5
Cys-loop ligand gated ion channel-5	c54637.graph_c0	--	--	--	K05270|2e-06|tca:663766|cys-loop ligand-gated ion channel subunit	--	--	--	--	cys-loop ligand-gated ion channel subunit precursor [Tribolium castaneum]	398.54	459	0.75	0.63	c54637.graph_c0_seq1	10
Cys-loop ligand gated ion channel-5	c56784.graph_c0	--	--	--	--	--	--	Neurotransmitter-gated ion-channel ligand binding domain	--	cys-loop ligand gated ion channel, partial [Ixodes scapularis]	143.92	204	0.83	0.7	c56784.graph_c0_seq1	4
Cys-loop ligand gated ion channel-5	c73077.graph_c0	--	--	--	--	[T]	Signal transduction mechanisms	--	--	cys-loop ligand gated ion channel, partial [Ixodes scapularis]	215.69	276	0.28	0.23	c73077.graph_c0_seq1	2
Cys-loop ligand gated ion channel-5	c73807.graph_c0	--	--	Biological Process: transport (GO:0006810);; Cellular Component: membrane (GO:0016020);; Molecular Function: transferase activity (GO:0016740);; Biological Process: single-organism process (GO:0044699);;	--	[T]	Signal transduction mechanisms	Neurotransmitter-gated ion-channel transmembrane region	Glutamate-gated chloride channel (Precursor) GN=GluClalpha OS=Drosophila melanogaster (Fruit fly) PE=1 SV=2	cys-loop ligand gated ion channel, partial [Ixodes scapularis]	268.61	329	0.44	0.38	c73807.graph_c0_seq1	4
Cys-loop ligand gated ion channel-5	c41573.graph_c0	--	--	Molecular Function: extracellular ligand-gated ion channel activity (GO:0005230);; Cellular Component: plasma membrane (GO:0005886);; Biological Process: transport (GO:0006810);; Cellular Component: integral component of membrane (GO:0016021);; Cellular Component: synapse (GO:0045202);;	--	[T]	Signal transduction mechanisms	Neurotransmitter-gated ion-channel ligand binding domain;; Neurotransmitter-gated ion-channel transmembrane region	Gamma-aminobutyric acid receptor subunit beta-like (Precursor) GN=Lcch3 OS=Drosophila melanogaster (Fruit fly) PE=1 SV=2	cys-loop ligand-gated ion channel subunit precursor [Tribolium castaneum]	2697.8	2758.29	2.66	2.25	c41573.graph_c0_seq1,c41573.graph_c0_seq2	241.59
Cytochrome P450-222	c19706.graph_c0	[Q]	Secondary metabolites biosynthesis, transport and catabolism	--	K07424|1e-27|xtr:100487665|cytochrome P450 3A9-like	[Q]	Secondary metabolites biosynthesis, transport and catabolism	Cytochrome P450	Probable cytochrome P450 6a20 GN=Cyp6a20 OS=Drosophila melanogaster (Fruit fly) PE=2 SV=2	PREDICTED: cytochrome P450, family 3, subfamily a, polypeptide 13-like [Saccoglossus kowalevskii]	1347.88	1408.37	1.43	1.21	c19706.graph_c0_seq1,c19706.graph_c0_seq2	65
Cytochrome P450-222	c18991.graph_c0	--	--	Molecular Function: oxidoreductase activity (GO:0016491);;	K07424|3e-26|pon:100436403|cytochrome P450 3A7-like	[Q]	Secondary metabolites biosynthesis, transport and catabolism	Cytochrome P450	Probable cytochrome P450 6g2 GN=Cyp6g2 OS=Drosophila melanogaster (Fruit fly) PE=2 SV=1	cytochrome P450, putative [Ixodes scapularis]	862.51	923	2.03	1.72	c18991.graph_c0_seq1	59
Cytochrome P450-222	c45501.graph_c0	--	--	Molecular Function: oxidoreductase activity (GO:0016491);;	--	[Q]	Secondary metabolites biosynthesis, transport and catabolism	Cytochrome P450	Cytochrome P450 9b2 GN=Cyp9b2 OS=Drosophila melanogaster (Fruit fly) PE=2 SV=1	hypothetical protein TRIADDRAFT_56238 [Trichoplax adhaerens]	391.54	452	1.82	1.55	c45501.graph_c0_seq1	24
Cytochrome P450-222	c37524.graph_c0	[Q]	Secondary metabolites biosynthesis, transport and catabolism	--	K07424|5e-70|tgu:100226034|similar to cytochrome P450 A 37	[Q]	Secondary metabolites biosynthesis, transport and catabolism	Cytochrome P450	Cytochrome P450 6k1 GN=CYP6K1 OS=Blattella germanica (German cockroach) PE=2 SV=1	hypothetical protein DAPPUDRAFT_311602 [Daphnia pulex]	1689.51	1750	4.38	3.71	c37524.graph_c0_seq1	249.08
Cytochrome P450-222	c21697.graph_c0	--	--	Biological Process: chaeta development (GO:0022416);; Biological Process: wing disc development (GO:0035220);;	--	[Q]	Secondary metabolites biosynthesis, transport and catabolism	Cytochrome P450	Probable cytochrome P450 6d4 GN=Cyp6d4 OS=Drosophila melanogaster (Fruit fly) PE=2 SV=1	GF18307 [Drosophila ananassae]	284.6	345	0.94	0.8	c21697.graph_c0_seq1	9
Cytochrome P450-222	c27219.graph_c0	--	--	--	--	[Q]	Secondary metabolites biosynthesis, transport and catabolism	Cytochrome P450	Cytochrome P450 9b2 GN=Cyp9b2 OS=Drosophila melanogaster (Fruit fly) PE=2 SV=1	cytochrome P450, putative [Ixodes scapularis]	956.51	1017	1.24	1.05	c27219.graph_c0_seq1	40
Cytochrome P450-222	c40547.graph_c1	--	--	--	K07424|4e-36|mmu:13112|Cyp3a11, AI256190, Cyp3a, IIIAm1, Pcn	[Q]	Secondary metabolites biosynthesis, transport and catabolism	Cytochrome P450	Cytochrome P450 6B7 GN=CYP6B7 OS=Helicoverpa armigera (Cotton bollworm) PE=2 SV=1	PREDICTED: cytochrome P450, family 3, subfamily A, polypeptide 4-like [Saccoglossus kowalevskii]	726.1	786.58	6.75	5.73	c40547.graph_c1_seq1,c40547.graph_c1_seq2,c40547.graph_c1_seq3,c40547.graph_c1_seq4,c40547.graph_c1_seq5,c40547.graph_c1_seq6,c40547.graph_c1_seq7	165
Cytochrome P450-222	c69185.graph_c0	--	--	Molecular Function: oxidoreductase activity (GO:0016491);;	K07427|6e-08|phu:Phum_PHUM371380|cytochrome P-450, putative (EC:1.14.15.3)	--	--	Cytochrome P450	Cytochrome P450 4C1 GN=CYP4C1 OS=Blaberus discoidalis (Tropical cockroach) PE=2 SV=1	CYP4 [Fenneropenaeus chinensis]	191.75	252	0.47	0.4	c69185.graph_c0_seq1	3
Cytochrome P450-222	c22743.graph_c1	--	--	Molecular Function: oxidoreductase activity (GO:0016491);;	--	[Q]	Secondary metabolites biosynthesis, transport and catabolism	Cytochrome P450	Cytochrome P450 6k1 GN=CYP6K1 OS=Blattella germanica (German cockroach) PE=2 SV=1	cytochrome P450 [Bemisia tabaci]	401.53	462	1.26	1.07	c22743.graph_c1_seq1	17
Cytochrome P450-222	c26625.graph_c0	[Q]	Secondary metabolites biosynthesis, transport and catabolism	--	K07422|3e-55|spu:581885|similar to MGC140497 protein	[Q]	Secondary metabolites biosynthesis, transport and catabolism	Cytochrome P450	Cytochrome P450 18a1 GN=Cyp18a1 OS=Drosophila melanogaster (Fruit fly) PE=2 SV=2	PREDICTED: cytochrome P450 2J6-like [Metaseiulus occidentalis]	1444.96	1505.45	2.51	2.13	c26625.graph_c0_seq1,c26625.graph_c0_seq2,c26625.graph_c0_seq3	122
Cytochrome P450-222	c9507.graph_c0	[Q]	Secondary metabolites biosynthesis, transport and catabolism	--	--	[Q]	Secondary metabolites biosynthesis, transport and catabolism	Cytochrome P450	Probable cytochrome P450 6d5 GN=Cyp6d5 OS=Drosophila melanogaster (Fruit fly) PE=2 SV=1	hypothetical protein BRAFLDRAFT_284855 [Branchiostoma floridae]	1608.51	1669	1.86	1.58	c9507.graph_c0_seq1	101
Cytochrome P450-222	c36984.graph_c0	[Q]	Secondary metabolites biosynthesis, transport and catabolism	--	--	[Q]	Secondary metabolites biosynthesis, transport and catabolism	Cytochrome P450	Cytochrome P450 6B6 GN=CYP6B6 OS=Helicoverpa armigera (Cotton bollworm) PE=2 SV=1	cytochrome P450 [Bemisia tabaci]	819.67	880.16	6.7	5.69	c36984.graph_c0_seq1,c36984.graph_c0_seq2,c36984.graph_c0_seq3	185
Cytochrome P450-222	c38775.graph_c0	[Q]	Secondary metabolites biosynthesis, transport and catabolism	--	--	[Q]	Secondary metabolites biosynthesis, transport and catabolism	Cytochrome P450	Cytochrome P450 6k1 GN=CYP6K1 OS=Blattella germanica (German cockroach) PE=2 SV=1	cytochrome P450 [Hyriopsis cumingii]	1069.51	1130	3.69	3.13	c38775.graph_c0_seq1	133
Cytochrome P450-222	c32109.graph_c0	[Q]	Secondary metabolites biosynthesis, transport and catabolism	--	--	[Q]	Secondary metabolites biosynthesis, transport and catabolism	Cytochrome P450	Cytochrome P450 6B2 GN=CYP6B2 OS=Helicoverpa armigera (Cotton bollworm) PE=2 SV=1	cytochrome P450 CYP393a1 [Dendroctonus ponderosae]	1294.46	1354.95	0.96	0.82	c32109.graph_c0_seq1,c32109.graph_c0_seq2,c32109.graph_c0_seq3,c32109.graph_c0_seq4,c32109.graph_c0_seq5,c32109.graph_c0_seq6	42
Cytochrome P450-222	c14478.graph_c0	[Q]	Secondary metabolites biosynthesis, transport and catabolism	--	K07424|2e-46|spu:581116|similar to cytochrome P450	[Q]	Secondary metabolites biosynthesis, transport and catabolism	Cytochrome P450	Cytochrome P450 9e2 GN=CYP9E2 OS=Blattella germanica (German cockroach) PE=2 SV=1	Cyp3A-like isoform 2 [Mytilus edulis]	1317.51	1378	1.44	1.22	c14478.graph_c0_seq1	64
Cytochrome P450-222	c37638.graph_c1	[Q]	Secondary metabolites biosynthesis, transport and catabolism	--	--	[Q]	Secondary metabolites biosynthesis, transport and catabolism	Cytochrome P450	Cytochrome P450 9e2 GN=CYP9E2 OS=Blattella germanica (German cockroach) PE=2 SV=1	cytochrome P450 CYP6BD10v2 [Laodelphax striatella]	1590.1	1650.59	29.57	25.09	c37638.graph_c1_seq1,c37638.graph_c1_seq2,c37638.graph_c1_seq3,c37638.graph_c1_seq4,c37638.graph_c1_seq5,c37638.graph_c1_seq6,c37638.graph_c1_seq7,c37638.graph_c1_seq8,c37638.graph_c1_seq9	1584.08
Cytochrome P450-222	c19132.graph_c0	--	--	--	--	[Q]	Secondary metabolites biosynthesis, transport and catabolism	Cytochrome P450	Cytochrome P450 6a8 GN=Cyp6a8 OS=Drosophila melanogaster (Fruit fly) PE=2 SV=2	Anopheles gambiae str. PEST AGAP012850-PA [Anopheles gambiae str. PEST]	357.55	418	0.58	0.49	c19132.graph_c0_seq1	7
Cytochrome P450-222	c19255.graph_c0	--	--	--	--	[Q]	Secondary metabolites biosynthesis, transport and catabolism	Cytochrome P450	Cytochrome P450 6g1 GN=Cyp6g1 OS=Drosophila melanogaster (Fruit fly) PE=2 SV=1	PREDICTED: cytochrome P450 3A27-like [Strongylocentrotus purpuratus]	591.51	652	1.96	1.66	c19255.graph_c0_seq1	39
Cytochrome P450-222	c41323.graph_c0	--	--	--	--	[Q]	Secondary metabolites biosynthesis, transport and catabolism	Cytochrome P450	Probable cytochrome P450 6a13 GN=Cyp6a13 OS=Drosophila melanogaster (Fruit fly) PE=2 SV=1	cytochrome P450 CYP6DG1 [Dendroctonus ponderosae]	714.92	775.33	7.27	6.17	c41323.graph_c0_seq1,c41323.graph_c0_seq10,c41323.graph_c0_seq11,c41323.graph_c0_seq12,c41323.graph_c0_seq13,c41323.graph_c0_seq14,c41323.graph_c0_seq15,c41323.graph_c0_seq16,c41323.graph_c0_seq2,c41323.graph_c0_seq3,c41323.graph_c0_seq4,c41323.graph_c0_seq5,c41323.graph_c0_seq6,c41323.graph_c0_seq7,c41323.graph_c0_seq8,c41323.graph_c0_seq9	175
Cytochrome P450-222	c38058.graph_c0	[Q]	Secondary metabolites biosynthesis, transport and catabolism	--	K07424|3e-72|mdo:100013114|similar to cytochrome P450 3A80	[Q]	Secondary metabolites biosynthesis, transport and catabolism	Cytochrome P450	Cytochrome P450 6B1 GN=CYP6B1 OS=Papilio polyxenes (Black swallowtail butterfly) PE=1 SV=1	PREDICTED: cytochrome P450, family 3, subfamily A, polypeptide 4-like [Saccoglossus kowalevskii]	1308.44	1368.92	23.96	20.33	c38058.graph_c0_seq1,c38058.graph_c0_seq10,c38058.graph_c0_seq11,c38058.graph_c0_seq2,c38058.graph_c0_seq3,c38058.graph_c0_seq4,c38058.graph_c0_seq5,c38058.graph_c0_seq6,c38058.graph_c0_seq7,c38058.graph_c0_seq8,c38058.graph_c0_seq9	1056
Cytochrome P450-222	c26697.graph_c0	--	--	--	K07424|3e-33|bta:282214|CYP3A5, CYP3A28, CYP3A4, MGC137166	[Q]	Secondary metabolites biosynthesis, transport and catabolism	Cytochrome P450	Cytochrome P450 6k1 GN=CYP6K1 OS=Blattella germanica (German cockroach) PE=2 SV=1	PREDICTED: probable cytochrome P450 6a14-like [Apis florea]	811.5	871.99	2.01	1.71	c26697.graph_c0_seq1,c26697.graph_c0_seq2	55
Cytochrome P450-222	c30591.graph_c0	--	--	--	--	[Q]	Secondary metabolites biosynthesis, transport and catabolism	Cytochrome P450	Cytochrome P450 9c1 GN=Cyp9c1 OS=Drosophila melanogaster (Fruit fly) PE=2 SV=1	Cyp3A-like isoform 1 [Mytilus edulis]	406.22	466.52	1.76	1.49	c30591.graph_c0_seq1,c30591.graph_c0_seq2	24
Cytochrome P450-222	c51290.graph_c0	[Q]	Secondary metabolites biosynthesis, transport and catabolism	Molecular Function: binding (GO:0005488);; Molecular Function: oxidoreductase activity (GO:0016491);;	--	[Q]	Secondary metabolites biosynthesis, transport and catabolism	Cytochrome P450	Cytochrome P450 6a2 GN=Cyp6a2 OS=Drosophila melanogaster (Fruit fly) PE=2 SV=2	PREDICTED: similar to cytochrome P450 CYP6BK17 [Tribolium castaneum]	516.52	577	0.75	0.63	c51290.graph_c0_seq1	13
Cytochrome P450-222	c36564.graph_c0	[Q]	Secondary metabolites biosynthesis, transport and catabolism	--	--	[Q]	Secondary metabolites biosynthesis, transport and catabolism	Cytochrome P450;; Cytochrome P450	Cytochrome P450 9e2 GN=CYP9E2 OS=Blattella germanica (German cockroach) PE=2 SV=1	PREDICTED: cytochrome P450 3A24-like [Strongylocentrotus purpuratus]	1670.51	1731	4.19	3.56	c36564.graph_c0_seq1	236
Cytochrome P450-222	c32799.graph_c0	[Q]	Secondary metabolites biosynthesis, transport and catabolism	Molecular Function: oxidoreductase activity (GO:0016491);;	K07427|1e-33|nve:NEMVE_v1g194368|hypothetical protein	[QI]	--	Cytochrome P450	Cytochrome P450 4C1 GN=CYP4C1 OS=Blaberus discoidalis (Tropical cockroach) PE=2 SV=1	hypothetical protein DAPPUDRAFT_311388 [Daphnia pulex]	947.51	1008	1.6	1.36	c32799.graph_c0_seq1	51
Cytochrome P450-222	c11308.graph_c0	[Q]	Secondary metabolites biosynthesis, transport and catabolism	Molecular Function: oxidoreductase activity (GO:0016491);;	--	[Q]	Secondary metabolites biosynthesis, transport and catabolism	Cytochrome P450	Probable cytochrome P450 6a17 GN=Cyp6a17 OS=Drosophila melanogaster (Fruit fly) PE=2 SV=1	PREDICTED: cytochrome P450 3A40-like [Strongylocentrotus purpuratus]	531.52	592	1.17	1	c11308.graph_c0_seq1	21
Cytochrome P450-222	c16227.graph_c0	[Q]	Secondary metabolites biosynthesis, transport and catabolism	Molecular Function: monooxygenase activity (GO:0004497);; Molecular Function: oxidoreductase activity, acting on paired donors, with incorporation or reduction of molecular oxygen (GO:0016705);;	K07427|5e-33|xtr:780124|cyp4v2, MGC147146, bcd, cyp4ah1	[QI]	--	Cytochrome P450	Probable cytochrome P450 4d14 GN=Cyp4d14 OS=Drosophila melanogaster (Fruit fly) PE=3 SV=1	P450 monooxygenase [Bactrocera dorsalis]	942.51	1003	1.13	0.96	c16227.graph_c0_seq1	36
Cytochrome P450-222	c8280.graph_c0	--	--	Molecular Function: oxidoreductase activity (GO:0016491);;	--	[Q]	Secondary metabolites biosynthesis, transport and catabolism	Cytochrome P450	Cytochrome P450 6B5 (Fragment) GN=CYP6B5 OS=Papilio glaucus (Eastern tiger swallowtail butterfly) PE=2 SV=1	hypothetical protein TRIADDRAFT_54379 [Trichoplax adhaerens]	357.55	418	0.83	0.71	c8280.graph_c0_seq1	10
Cytochrome P450-222	c9815.graph_c0	[Q]	Secondary metabolites biosynthesis, transport and catabolism	--	K07424|1e-74|xla:100037189|cyp3a4	[Q]	Secondary metabolites biosynthesis, transport and catabolism	Cytochrome P450	Cytochrome P450 6k1 GN=CYP6K1 OS=Blattella germanica (German cockroach) PE=2 SV=1	PREDICTED: cytochrome P450, family 3, subfamily a, polypeptide 13-like [Saccoglossus kowalevskii]	1402.51	1463	1.93	1.63	c9815.graph_c0_seq1	91
Cytochrome P450-222	c26190.graph_c1	[Q]	Secondary metabolites biosynthesis, transport and catabolism	--	--	[Q]	Secondary metabolites biosynthesis, transport and catabolism	Cytochrome P450	Cytochrome P450 9c1 GN=Cyp9c1 OS=Drosophila melanogaster (Fruit fly) PE=2 SV=1	cytochrome P450 [Bemisia tabaci]	463.52	524	0.96	0.82	c26190.graph_c1_seq1	15
Cytochrome P450-222	c50950.graph_c0	[Q]	Secondary metabolites biosynthesis, transport and catabolism	Molecular Function: monooxygenase activity (GO:0004497);; Molecular Function: oxidoreductase activity, acting on paired donors, with incorporation or reduction of molecular oxygen (GO:0016705);;	--	[Q]	Secondary metabolites biosynthesis, transport and catabolism	Cytochrome P450	Cytochrome P450 9c1 GN=Cyp9c1 OS=Drosophila melanogaster (Fruit fly) PE=2 SV=1	cytochrome P450-9c1 [Drosophila melanogaster]	276.6	337	1.4	1.19	c50950.graph_c0_seq1	13
Cytochrome P450-222	c663.graph_c0	--	--	Molecular Function: oxidoreductase activity (GO:0016491);;	--	[Q]	Secondary metabolites biosynthesis, transport and catabolism	--	--	cytochrome P450, putative [Ixodes scapularis]	421.53	482	0.42	0.36	c663.graph_c0_seq1	6
Cytochrome P450-222	c16081.graph_c0	--	--	--	--	--	--	--	Cytochrome P450 9c1 GN=Cyp9c1 OS=Drosophila melanogaster (Fruit fly) PE=2 SV=1	cytochrome P450 9Z7 [Tribolium castaneum]	143.92	204	0.21	0.18	c16081.graph_c0_seq1	1
Cytochrome P450-222	c19894.graph_c0	[Q]	Secondary metabolites biosynthesis, transport and catabolism	--	--	[Q]	Secondary metabolites biosynthesis, transport and catabolism	Cytochrome P450	Probable cytochrome P450 6a13 GN=Cyp6a13 OS=Drosophila melanogaster (Fruit fly) PE=2 SV=1	hypothetical protein DAPPUDRAFT_96262 [Daphnia pulex]	397.46	457.82	1.42	1.21	c19894.graph_c0_seq1,c19894.graph_c0_seq2	19
Cytochrome P450-222	c45730.graph_c0	--	--	Molecular Function: oxidoreductase activity (GO:0016491);; Cellular Component: membrane-bounded organelle (GO:0043227);;	--	[Q]	Secondary metabolites biosynthesis, transport and catabolism	Cytochrome P450	Cytochrome P450 6B1 GN=CYP6B1 OS=Papilio polyxenes (Black swallowtail butterfly) PE=1 SV=1	hypothetical protein CAPTEDRAFT_3202 [Capitella teleta]	392.54	453	1.59	1.35	c45730.graph_c0_seq1	21
Cytochrome P450-222	c20326.graph_c0	[Q]	Secondary metabolites biosynthesis, transport and catabolism	--	K07424|2e-69|xtr:548503|cyp3a4, MGC108372	[Q]	Secondary metabolites biosynthesis, transport and catabolism	Cytochrome P450	Cytochrome P450 6k1 GN=CYP6K1 OS=Blattella germanica (German cockroach) PE=2 SV=1	PREDICTED: cytochrome P450, family 3, subfamily a, polypeptide 13-like [Saccoglossus kowalevskii]	1479.51	1540	1.61	1.36	c20326.graph_c0_seq1,c20326.graph_c0_seq2	80
Cytochrome P450-222	c23739.graph_c0	[Q]	Secondary metabolites biosynthesis, transport and catabolism	Molecular Function: binding (GO:0005488);; Molecular Function: oxidoreductase activity (GO:0016491);;	--	[Q]	Secondary metabolites biosynthesis, transport and catabolism	Cytochrome P450	Probable cytochrome P450 6a13 GN=Cyp6a13 OS=Drosophila melanogaster (Fruit fly) PE=2 SV=1	cytochrome P450 [Bemisia tabaci]	715.51	776	0.91	0.78	c23739.graph_c0_seq1,c23739.graph_c0_seq2	22
Cytochrome P450-222	c37987.graph_c0	--	--	--	--	[QI]	--	Cytochrome P450	Cytochrome P450 4c3 GN=Cyp4c3 OS=Drosophila melanogaster (Fruit fly) PE=2 SV=1	cytochrome P450 [Culex quinquefasciatus]	1677.51	1738	3.42	2.9	c37987.graph_c0_seq1	193.01
Cytochrome P450-222	c73331.graph_c0	--	--	Molecular Function: oxidoreductase activity (GO:0016491);;	--	[Q]	Secondary metabolites biosynthesis, transport and catabolism	Cytochrome P450	Putative cytochrome P450 CYP13A1 GN=cyp-13A1 OS=Caenorhabditis elegans PE=3 SV=1	hypothetical protein DAPPUDRAFT_225529 [Daphnia pulex]	457.52	518	0.39	0.33	c73331.graph_c0_seq1	6
Cytochrome P450-222	c66179.graph_c0	--	--	--	K07424|4e-23|ecb:100067064|CYP3A89	[Q]	Secondary metabolites biosynthesis, transport and catabolism	--	Cytochrome P450 6B2 GN=CYP6B2 OS=Helicoverpa armigera (Cotton bollworm) PE=2 SV=1	Cytochrome P450 3A9 [Crassostrea gigas]	369.54	430	0.64	0.55	c66179.graph_c0_seq1	8
Cytochrome P450-222	c61753.graph_c0	--	--	Molecular Function: binding (GO:0005488);; Biological Process: response to gamma radiation (GO:0010332);; Molecular Function: oxidoreductase activity (GO:0016491);;	K07408|1e-31|gga:396051|CYP1A1, CYP1A5	[Q]	Secondary metabolites biosynthesis, transport and catabolism	Cytochrome P450	Probable cytochrome P450 CYP36A1 GN=cyp-36A1 OS=Caenorhabditis elegans PE=3 SV=2	Protein CYP-14A1 [Caenorhabditis elegans]	246.64	307	0.12	0.1	c61753.graph_c0_seq1	1
Cytochrome P450-222	c7986.graph_c0	--	--	--	K07424|3e-16|xla:495363|cyp3a5	[Q]	Secondary metabolites biosynthesis, transport and catabolism	Cytochrome P450	Probable cytochrome P450 9f2 GN=Cyp9f2 OS=Drosophila melanogaster (Fruit fly) PE=2 SV=1	PREDICTED: cytochrome P450 3A8-like [Strongylocentrotus purpuratus]	297.58	358	0.2	0.17	c7986.graph_c0_seq1	2
Cytochrome P450-222	c51465.graph_c0	[P]	Inorganic ion transport and metabolism	Molecular Function: nucleotide binding (GO:0000166);; Molecular Function: ion binding (GO:0043167);; Molecular Function: coenzyme binding (GO:0050662);;	--	[C]	Energy production and conversion	--	NADPH oxidoreductase B GN=redB OS=Dictyostelium discoideum (Slime mold) PE=2 SV=1	PREDICTED: NADPH--cytochrome P450 reductase-like [Amphimedon queenslandica]	222.68	283	0.94	0.79	c51465.graph_c0_seq1	7
Cytochrome P450-222	c1029.graph_c0	[Q]	Secondary metabolites biosynthesis, transport and catabolism	Molecular Function: oxidoreductase activity (GO:0016491);; Molecular Function: metal ion binding (GO:0046872);;	K10721|2e-22|nvi:100117435|CYP302A1, NV14828	[Q]	Secondary metabolites biosynthesis, transport and catabolism	Cytochrome P450	Cytochrome P450 302a1, mitochondrial (Precursor) GN=dib OS=Drosophila melanogaster (Fruit fly) PE=2 SV=2	PREDICTED: cytochrome P450 302a1, mitochondrial [Nasonia vitripennis]	359.55	420	0.66	0.56	c1029.graph_c0_seq1,c1029.graph_c0_seq2	8
Cytochrome P450-222	c69568.graph_c0	--	--	Molecular Function: oxidoreductase activity (GO:0016491);;	K07424|3e-16|tgu:100226034|similar to cytochrome P450 A 37	[Q]	Secondary metabolites biosynthesis, transport and catabolism	Cytochrome P450	Putative cytochrome P450 CYP13A10 GN=cyp-13A10 OS=Caenorhabditis elegans PE=3 SV=3	hypothetical protein DAPPUDRAFT_311603 [Daphnia pulex]	275.6	336	0.43	0.37	c69568.graph_c0_seq1	4
Cytochrome P450-222	c29826.graph_c0	[Q]	Secondary metabolites biosynthesis, transport and catabolism	--	--	[Q]	Secondary metabolites biosynthesis, transport and catabolism	Cytochrome P450	Cytochrome P450 9e2 GN=CYP9E2 OS=Blattella germanica (German cockroach) PE=2 SV=1	cytochrome P450, putative [Ixodes scapularis]	1086.51	1147	1.5	1.28	c29826.graph_c0_seq1	55
Cytochrome P450-222	c81079.graph_c0	[Q]	Secondary metabolites biosynthesis, transport and catabolism	Molecular Function: oxidoreductase activity (GO:0016491);;	--	[Q]	Secondary metabolites biosynthesis, transport and catabolism	Cytochrome P450	Probable cytochrome P450 4p2 GN=Cyp4p2 OS=Drosophila melanogaster (Fruit fly) PE=2 SV=1	hypothetical protein BRAFLDRAFT_120375 [Branchiostoma floridae]	144.92	205	0	0	c81079.graph_c0_seq1	0
Cytochrome P450-222	c65777.graph_c0	--	--	Molecular Function: binding (GO:0005488);; Molecular Function: oxidoreductase activity (GO:0016491);;	--	[QI]	--	--	Probable cytochrome P450 313a3 GN=Cyp313a3 OS=Drosophila melanogaster (Fruit fly) PE=3 SV=2	hypothetical protein YQE_02159, partial [Dendroctonus ponderosae]	229.66	290	0.39	0.33	c65777.graph_c0_seq1	3
Cytochrome P450-222	c55188.graph_c0	--	--	--	--	[Q]	Secondary metabolites biosynthesis, transport and catabolism	--	Cytochrome P450 6k1 GN=CYP6K1 OS=Blattella germanica (German cockroach) PE=2 SV=1	PREDICTED: probable cytochrome P450 6a14 [Apis mellifera]	280.6	341	0.74	0.63	c55188.graph_c0_seq1	7
Cytochrome P450-222	c67370.graph_c0	--	--	Molecular Function: binding (GO:0005488);; Molecular Function: oxidoreductase activity (GO:0016491);;	--	[Q]	Secondary metabolites biosynthesis, transport and catabolism	Cytochrome P450	Cytochrome P450 4d10 GN=Cyp4d10 OS=Drosophila mettleri (Fruit fly) PE=1 SV=1	cytochrome P450, putative [Ixodes scapularis]	222.68	283	0.4	0.34	c67370.graph_c0_seq1	3
Cytochrome P450-222	c74639.graph_c0	--	--	--	--	[QI]	--	--	Cytochrome P450 4g15 GN=Cyp4g15 OS=Drosophila melanogaster (Fruit fly) PE=2 SV=1	cytochrome P450 [Aedes aegypti]	234.66	295	0.25	0.22	c74639.graph_c0_seq1	2
Cytochrome P450-222	c39257.graph_c0	--	--	Molecular Function: oxidoreductase activity (GO:0016491);;	--	[QI]	--	Cytochrome P450;; Cytochrome P450	Cytochrome P450 4C1 GN=CYP4C1 OS=Blaberus discoidalis (Tropical cockroach) PE=2 SV=1	PREDICTED: cytochrome P450 4c3-like [Metaseiulus occidentalis]	1669.51	1730	13.14	11.14	c39257.graph_c0_seq1	738.74
Cytochrome P450-222	c37638.graph_c0	--	--	Molecular Function: oxidoreductase activity (GO:0016491);;	--	[Q]	Secondary metabolites biosynthesis, transport and catabolism	Cytochrome P450	Cytochrome P450 6B1 GN=CYP6B1 OS=Papilio polyxenes (Black swallowtail butterfly) PE=1 SV=1	PREDICTED: probable cytochrome P450 6a14-like isoform 1 [Bombus terrestris]	273.61	334	3.37	2.86	c37638.graph_c0_seq1	31
Cytochrome P450-222	c19781.graph_c0	[Q]	Secondary metabolites biosynthesis, transport and catabolism	Molecular Function: monooxygenase activity (GO:0004497);; Molecular Function: binding (GO:0005488);; Molecular Function: oxidoreductase activity, acting on paired donors, with incorporation or reduction of molecular oxygen (GO:0016705);;	--	[Q]	Secondary metabolites biosynthesis, transport and catabolism	Cytochrome P450	Probable cytochrome P450 6a17 GN=Cyp6a17 OS=Drosophila melanogaster (Fruit fly) PE=2 SV=1	cytochrome P450, putative [Ixodes scapularis]	324.57	385	0.92	0.78	c19781.graph_c0_seq1	10
Cytochrome P450-222	c57810.graph_c0	--	--	Molecular Function: binding (GO:0005488);; Molecular Function: oxidoreductase activity (GO:0016491);;	--	--	--	--	Cytochrome P450 6k1 GN=CYP6K1 OS=Blattella germanica (German cockroach) PE=2 SV=1	hypothetical protein YQE_12635, partial [Dendroctonus ponderosae]	212.7	273	0	0	c57810.graph_c0_seq1	0
Cytochrome P450-222	c40343.graph_c0	[Q]	Secondary metabolites biosynthesis, transport and catabolism	--	--	[Q]	Secondary metabolites biosynthesis, transport and catabolism	Cytochrome P450	Cytochrome P450 6j1 GN=CYP6J1 OS=Blattella germanica (German cockroach) PE=2 SV=1	hypothetical protein TcasGA2_TC016235 [Tribolium castaneum]	1733.15	1793.65	1.51	1.28	c40343.graph_c0_seq1,c40343.graph_c0_seq2,c40343.graph_c0_seq3,c40343.graph_c0_seq4,c40343.graph_c0_seq5,c40343.graph_c0_seq6,c40343.graph_c0_seq7,c40343.graph_c0_seq8	88
Cytochrome P450-222	c39136.graph_c0	[P]	Inorganic ion transport and metabolism	--	K00597|2e-82|tca:655238|similar to methionine synthase reductase isoform 2	[C]	Energy production and conversion	FAD binding domain;; Oxidoreductase NAD-binding domain	NADPH--cytochrome P450 reductase GN=Cpr OS=Drosophila melanogaster (Fruit fly) PE=2 SV=2	PREDICTED: similar to methionine synthase reductase [Tribolium castaneum]	1332.51	1393	0.85	0.72	c39136.graph_c0_seq1	38
Cytochrome P450-222	c63397.graph_c0	--	--	--	--	--	--	--	Cytochrome P450 6B6 GN=CYP6B6 OS=Helicoverpa armigera (Cotton bollworm) PE=2 SV=1	PREDICTED: cytochrome P450 3A24-like [Metaseiulus occidentalis]	166.82	227	0.72	0.61	c63397.graph_c0_seq1	4
Cytochrome P450-222	c32887.graph_c0	[Q]	Secondary metabolites biosynthesis, transport and catabolism	--	K07427|1e-112|dsi:Dsim_GD21551|GD21551 gene product from transcript GD21551-RA	[QI]	--	Cytochrome P450	Cytochrome P450 4c3 GN=Cyp4c3 OS=Drosophila melanogaster (Fruit fly) PE=2 SV=1	cytochrome P450 monooxygenase [Panonychus citri]	1915.51	1976	3.05	2.59	c32887.graph_c0_seq1,c32887.graph_c0_seq2	197
Cytochrome P450-222	c27293.graph_c0	[Q]	Secondary metabolites biosynthesis, transport and catabolism	--	--	[Q]	Secondary metabolites biosynthesis, transport and catabolism	Cytochrome P450	Probable cytochrome P450 6a23 GN=Cyp6a23 OS=Drosophila melanogaster (Fruit fly) PE=2 SV=2	hypothetical protein YQE_12635, partial [Dendroctonus ponderosae]	1546.51	1607	56.8	48.19	c27293.graph_c0_seq1	2959
Cytochrome P450-222	c40510.graph_c0	[Q]	Secondary metabolites biosynthesis, transport and catabolism	--	--	[Q]	Secondary metabolites biosynthesis, transport and catabolism	Cytochrome P450	Cytochrome P450 9e2 GN=CYP9E2 OS=Blattella germanica (German cockroach) PE=2 SV=1	PREDICTED: similar to cytochrome P450 monooxygenase [Tribolium castaneum]	2454.75	2515.24	12.29	10.43	c40510.graph_c0_seq1,c40510.graph_c0_seq2	1016.7
Cytochrome P450-222	c66332.graph_c0	--	--	Molecular Function: monooxygenase activity (GO:0004497);; Molecular Function: iron ion binding (GO:0005506);; Molecular Function: electron carrier activity (GO:0009055);; Molecular Function: oxidoreductase activity, acting on paired donors, with incorporation or reduction of molecular oxygen (GO:0016705);; Molecular Function: heme binding (GO:0020037);; Biological Process: oxidation-reduction pro…	--	--	--	--	Probable cytochrome P450 6d5 GN=Cyp6d5 OS=Drosophila melanogaster (Fruit fly) PE=2 SV=1	cytochrome P450 CYP6BQ21 [Dastarcus helophoroides]	175.79	236	0	0	c66332.graph_c0_seq1	0
Cytochrome P450-222	c47404.graph_c0	--	--	--	--	--	--	Cytochrome P450	Cytochrome P450 6j1 GN=CYP6J1 OS=Blattella germanica (German cockroach) PE=2 SV=1	PREDICTED: probable cytochrome P450 6a14-like [Bombus terrestris]	199.72	260	0.9	0.76	c47404.graph_c0_seq1	6
Cytochrome P450-222	c74412.graph_c0	--	--	Molecular Function: binding (GO:0005488);; Molecular Function: oxidoreductase activity (GO:0016491);;	--	[Q]	Secondary metabolites biosynthesis, transport and catabolism	Cytochrome P450	Putative cytochrome P450 cyp-13B1 GN=cyp-13B1 OS=Caenorhabditis elegans PE=3 SV=2	PREDICTED: cytochrome P450 3A27-like [Strongylocentrotus purpuratus]	145.91	206	0.2	0.17	c74412.graph_c0_seq1	1
Cytochrome P450-222	c31789.graph_c0	[Q]	Secondary metabolites biosynthesis, transport and catabolism	--	--	[Q]	Secondary metabolites biosynthesis, transport and catabolism	Cytochrome P450	Probable cytochrome P450 6a19 GN=Cyp6a19 OS=Drosophila melanogaster (Fruit fly) PE=3 SV=1	hypothetical protein TcasGA2_TC016235 [Tribolium castaneum]	829.68	890.17	3.8	3.22	c31789.graph_c0_seq1,c31789.graph_c0_seq2,c31789.graph_c0_seq3,c31789.graph_c0_seq4	106
Cytochrome P450-222	c14583.graph_c0	--	--	Molecular Function: monooxygenase activity (GO:0004497);; Molecular Function: oxidoreductase activity, acting on paired donors, with incorporation or reduction of molecular oxygen (GO:0016705);;	--	[Q]	Secondary metabolites biosynthesis, transport and catabolism	Cytochrome P450	Putative cytochrome P450 cyp-13B1 GN=cyp-13B1 OS=Caenorhabditis elegans PE=3 SV=2	cytochrome P450, putative [Ixodes scapularis]	454.52	515	1.05	0.89	c14583.graph_c0_seq1	16
Cytochrome P450-222	c44526.graph_c0	--	--	Molecular Function: monooxygenase activity (GO:0004497);; Molecular Function: binding (GO:0005488);; Molecular Function: oxidoreductase activity, acting on paired donors, with incorporation or reduction of molecular oxygen (GO:0016705);;	K07424|4e-18|ecb:100067064|CYP3A89	[Q]	Secondary metabolites biosynthesis, transport and catabolism	Cytochrome P450	Probable cytochrome P450 9f2 GN=Cyp9f2 OS=Drosophila melanogaster (Fruit fly) PE=2 SV=1	PREDICTED: cytochrome P450, family 3, subfamily a, polypeptide 13-like [Saccoglossus kowalevskii]	242.64	303	2.21	1.88	c44526.graph_c0_seq1	18
Cytochrome P450-222	c37379.graph_c0	[Q]	Secondary metabolites biosynthesis, transport and catabolism	Molecular Function: binding (GO:0005488);; Molecular Function: oxidoreductase activity (GO:0016491);;	--	[Q]	Secondary metabolites biosynthesis, transport and catabolism	Cytochrome P450	Probable cytochrome P450 6a13 GN=Cyp6a13 OS=Drosophila melanogaster (Fruit fly) PE=2 SV=1	cytochrome P450 [Bemisia tabaci]	901.14	961.64	21.72	18.43	c37379.graph_c0_seq1,c37379.graph_c0_seq2	659
Cytochrome P450-222	c70824.graph_c0	--	--	--	--	[Q]	Secondary metabolites biosynthesis, transport and catabolism	Cytochrome P450	Cytochrome P450 6a22 GN=Cyp6a22 OS=Drosophila melanogaster (Fruit fly) PE=2 SV=1	cytochrome P450 [Culex quinquefasciatus]	169.81	230	0.35	0.3	c70824.graph_c0_seq1	2
Cytochrome P450-222	c47870.graph_c0	--	--	Molecular Function: binding (GO:0005488);; Molecular Function: oxidoreductase activity (GO:0016491);;	--	[Q]	Secondary metabolites biosynthesis, transport and catabolism	Cytochrome P450	Ecdysone 20-monooxygenase (Precursor) GN=shd OS=Drosophila melanogaster (Fruit fly) PE=1 SV=3	cytochrome P450, putative [Ixodes scapularis]	785.51	846	1.13	0.96	c47870.graph_c0_seq1	30
Cytochrome P450-222	c18427.graph_c0	--	--	Molecular Function: binding (GO:0005488);; Molecular Function: oxidoreductase activity (GO:0016491);;	--	--	--	--	--	PREDICTED: similar to cytochrome P450 [Tribolium castaneum]	305.58	366	0	0	c18427.graph_c0_seq1	0
Cytochrome P450-222	c53531.graph_c0	--	--	--	--	--	--	Cytochrome P450	--	cytochrome P450, putative [Ixodes scapularis]	286.59	347	0.21	0.18	c53531.graph_c0_seq1	2
Cytochrome P450-222	c2126.graph_c0	--	--	Molecular Function: binding (GO:0005488);; Molecular Function: oxidoreductase activity (GO:0016491);;	K07427|2e-10|tca:655001|similar to Cytochrome P450 4c3 (CYPIVC3)	[QI]	--	Cytochrome P450	Probable cytochrome P450 4s3 GN=Cyp4s3 OS=Drosophila melanogaster (Fruit fly) PE=3 SV=1	PREDICTED: similar to cytochrome P450 [Tribolium castaneum]	184.76	245	0.48	0.41	c2126.graph_c0_seq1	3
Cytochrome P450-222	c50046.graph_c0	[Q]	Secondary metabolites biosynthesis, transport and catabolism	Molecular Function: binding (GO:0005488);; Molecular Function: oxidoreductase activity (GO:0016491);;	K00488|4e-11|ecb:100055936|hypothetical protein LOC100055936	[Q]	Secondary metabolites biosynthesis, transport and catabolism	Cytochrome P450	Probable cytochrome P450 301a1, mitochondrial (Precursor) GN=Cyp301a1 OS=Drosophila melanogaster (Fruit fly) PE=2 SV=1	Putative cytochrome P450 CYP44 [Crassostrea gigas]	241.65	302	0.99	0.84	c50046.graph_c0_seq1	8
Cytochrome P450-222	c72297.graph_c0	--	--	--	--	[Q]	Secondary metabolites biosynthesis, transport and catabolism	Cytochrome P450	Probable cytochrome P450 6a13 GN=Cyp6a13 OS=Drosophila melanogaster (Fruit fly) PE=2 SV=1	PREDICTED: probable cytochrome P450 6a14-like, partial [Ceratitis capitata]	174.8	235	0.51	0.43	c72297.graph_c0_seq1	3
Cytochrome P450-222	c1188.graph_c0	--	--	Molecular Function: monooxygenase activity (GO:0004497);; Molecular Function: binding (GO:0005488);; Molecular Function: oxidoreductase activity, acting on paired donors, with incorporation or reduction of molecular oxygen (GO:0016705);;	K07424|4e-12|xla:100037189|cyp3a4	[Q]	Secondary metabolites biosynthesis, transport and catabolism	Cytochrome P450	Probable cytochrome P450 9f2 GN=Cyp9f2 OS=Drosophila melanogaster (Fruit fly) PE=2 SV=1	PREDICTED: cytochrome P450 3A27-like [Strongylocentrotus purpuratus]	150.89	211	0.4	0.34	c1188.graph_c0_seq1	2
Cytochrome P450-222	c9266.graph_c0	--	--	Molecular Function: monooxygenase activity (GO:0004497);; Molecular Function: binding (GO:0005488);; Molecular Function: oxidoreductase activity, acting on paired donors, with incorporation or reduction of molecular oxygen (GO:0016705);;	--	[Q]	Secondary metabolites biosynthesis, transport and catabolism	Cytochrome P450	Cytochrome P450 6B7 GN=CYP6B7 OS=Helicoverpa armigera (Cotton bollworm) PE=2 SV=1	Putative cytochrome P450 CYP13A5, partial [Crassostrea gigas]	200.72	261	2.38	2.02	c9266.graph_c0_seq1	16
Cytochrome P450-222	c30266.graph_c0	--	--	Molecular Function: binding (GO:0005488);; Molecular Function: oxidoreductase activity (GO:0016491);;	K07424|2e-23|tca:664295|CYP9Z4, GLEAN_06444	[Q]	Secondary metabolites biosynthesis, transport and catabolism	Cytochrome P450	Cytochrome P450 6k1 GN=CYP6K1 OS=Blattella germanica (German cockroach) PE=2 SV=1	hypothetical protein YQE_09335, partial [Dendroctonus ponderosae]	313.57	374	0.28	0.24	c30266.graph_c0_seq1	3
Cytochrome P450-222	c49157.graph_c0	--	--	Molecular Function: electron carrier activity (GO:0009055);; Cellular Component: membrane (GO:0016020);; Molecular Function: oxidoreductase activity (GO:0016491);; Cellular Component: intracellular membrane-bounded organelle (GO:0043231);; Molecular Function: metal ion binding (GO:0046872);;	--	[QI]	--	Cytochrome P450	Probable cytochrome P450 4s3 GN=Cyp4s3 OS=Drosophila melanogaster (Fruit fly) PE=3 SV=1	GL15203 [Drosophila persimilis]	233.66	294	1.02	0.87	c49157.graph_c0_seq1	8
Cytochrome P450-222	c55033.graph_c0	--	--	Molecular Function: monooxygenase activity (GO:0004497);; Molecular Function: iron ion binding (GO:0005506);; Molecular Function: electron carrier activity (GO:0009055);; Molecular Function: oxidoreductase activity, acting on paired donors, with incorporation or reduction of molecular oxygen (GO:0016705);; Molecular Function: heme binding (GO:0020037);; Biological Process: oxidation-reduction pro…	K07424|3e-12|aga:AgaP_AGAP012292|AGAP012292-PA	[Q]	Secondary metabolites biosynthesis, transport and catabolism	--	Cytochrome P450 9c1 GN=Cyp9c1 OS=Drosophila melanogaster (Fruit fly) PE=2 SV=1	AGAP012292-PA [Anopheles gambiae str. PEST]	168.82	229	0.35	0.3	c55033.graph_c0_seq1	2
Cytochrome P450-222	c32502.graph_c0	[Q]	Secondary metabolites biosynthesis, transport and catabolism	--	--	[Q]	Secondary metabolites biosynthesis, transport and catabolism	Cytochrome P450	Cytochrome P450 9e2 GN=CYP9E2 OS=Blattella germanica (German cockroach) PE=2 SV=1	cytochrome P450 isoform 9F2 [Tribolium castaneum]	636.51	697	0.37	0.32	c32502.graph_c0_seq1	8
Cytochrome P450-222	c40412.graph_c0	[Q]	Secondary metabolites biosynthesis, transport and catabolism	Molecular Function: binding (GO:0005488);; Molecular Function: oxidoreductase activity (GO:0016491);;	--	[Q]	Secondary metabolites biosynthesis, transport and catabolism	Cytochrome P450	Cytochrome P450 9e2 GN=CYP9E2 OS=Blattella germanica (German cockroach) PE=2 SV=1	PREDICTED: similar to cytochrome P450 [Tribolium castaneum]	1450.56	1511.04	0.61	0.52	c40412.graph_c0_seq1,c40412.graph_c0_seq2	30
Cytochrome P450-222	c68294.graph_c0	--	--	--	K07424|2e-08|gga:416477|CYP3A4, CYP3A80	[Q]	Secondary metabolites biosynthesis, transport and catabolism	Cytochrome P450	Probable cytochrome P450 6d4 GN=Cyp6d4 OS=Drosophila melanogaster (Fruit fly) PE=2 SV=1	Cyp3A-like isoform 1 [Mytilus edulis]	146.91	207	0.61	0.52	c68294.graph_c0_seq1	3
Cytochrome P450-222	c33148.graph_c0	[Q]	Secondary metabolites biosynthesis, transport and catabolism	Molecular Function: monooxygenase activity (GO:0004497);; Molecular Function: oxidoreductase activity, acting on paired donors, with incorporation or reduction of molecular oxygen (GO:0016705);; Cellular Component: membrane-bounded organelle (GO:0043227);;	K07427|1e-100|aag:AaeL_AAEL008017|cytochrome P450	[QI]	--	Cytochrome P450	Cytochrome P450 4C1 GN=CYP4C1 OS=Blaberus discoidalis (Tropical cockroach) PE=2 SV=1	PREDICTED: cytochrome P450 4c3-like [Metaseiulus occidentalis]	1887.76	1948.26	8.47	7.19	c33148.graph_c0_seq1,c33148.graph_c0_seq2	539
Cytochrome P450-222	c53907.graph_c0	--	--	Molecular Function: binding (GO:0005488);; Molecular Function: oxidoreductase activity (GO:0016491);;	K07424|1e-26|mmu:56388|Cyp3a25, AI327008	[Q]	Secondary metabolites biosynthesis, transport and catabolism	Cytochrome P450	Cytochrome P450 9e2 GN=CYP9E2 OS=Blattella germanica (German cockroach) PE=2 SV=1	hypothetical protein TRIADDRAFT_13664 [Trichoplax adhaerens]	306.58	367	0.68	0.58	c53907.graph_c0_seq1	7
Cytochrome P450-222	c55771.graph_c0	[Q]	Secondary metabolites biosynthesis, transport and catabolism	Molecular Function: binding (GO:0005488);; Biological Process: metabolic process (GO:0008152);; Cellular Component: membrane (GO:0016020);; Molecular Function: oxidoreductase activity (GO:0016491);; Cellular Component: intracellular membrane-bounded organelle (GO:0043231);;	--	[QI]	--	Cytochrome P450	Cytochrome P450 4C1 GN=CYP4C1 OS=Blaberus discoidalis (Tropical cockroach) PE=2 SV=1	hypothetical protein YQE_04420, partial [Dendroctonus ponderosae]	684.51	745	0.74	0.63	c55771.graph_c0_seq1	17
Cytochrome P450-222	c8997.graph_c0	[Q]	Secondary metabolites biosynthesis, transport and catabolism	Molecular Function: binding (GO:0005488);; Molecular Function: oxidoreductase activity (GO:0016491);;	K07424|1e-33|rno:25642|Cyp3a23/3a1, CYP, CYP3A23, Cyp3a1, Cyp3a3, MGC108757, RL33, cDEX	[Q]	Secondary metabolites biosynthesis, transport and catabolism	Cytochrome P450	Cytochrome P450 6k1 GN=CYP6K1 OS=Blattella germanica (German cockroach) PE=2 SV=1	hypothetical protein DAPPUDRAFT_221291 [Daphnia pulex]	451.52	512	1.71	1.45	c8997.graph_c0_seq1	26
Cytochrome P450-222	c31332.graph_c0	--	--	--	K07424|1e-36|tad:TRIADDRAFT_13664|hypothetical protein	[Q]	Secondary metabolites biosynthesis, transport and catabolism	Cytochrome P450	Probable cytochrome P450 6a14 GN=Cyp6a14 OS=Drosophila melanogaster (Fruit fly) PE=3 SV=2	hypothetical protein TRIADDRAFT_13664 [Trichoplax adhaerens]	678.51	739	3.33	2.82	c31332.graph_c0_seq1	76
Cytochrome P450-222	c29964.graph_c0	[Q]	Secondary metabolites biosynthesis, transport and catabolism	--	--	[QI]	--	Cytochrome P450	Cytochrome P450 4c3 GN=Cyp4c3 OS=Drosophila melanogaster (Fruit fly) PE=2 SV=1	cytochrome P450 CYP411a1 [Dendroctonus ponderosae]	1067.45	1127.94	0.72	0.61	c29964.graph_c0_seq1,c29964.graph_c0_seq2	26
Cytochrome P450-222	c54725.graph_c0	[Q]	Secondary metabolites biosynthesis, transport and catabolism	Molecular Function: monooxygenase activity (GO:0004497);; Molecular Function: iron ion binding (GO:0005506);; Molecular Function: electron carrier activity (GO:0009055);; Molecular Function: oxidoreductase activity, acting on paired donors, with incorporation or reduction of molecular oxygen (GO:0016705);; Molecular Function: heme binding (GO:0020037);; Biological Process: oxidation-reduction pro…	--	[Q]	Secondary metabolites biosynthesis, transport and catabolism	Cytochrome P450	Probable cytochrome P450 6a13 GN=Cyp6a13 OS=Drosophila melanogaster (Fruit fly) PE=2 SV=1	hypothetical protein TRIADDRAFT_63933 [Trichoplax adhaerens]	174.8	235	0.85	0.72	c54725.graph_c0_seq1	5
Cytochrome P450-222	c37468.graph_c0	[Q]	Secondary metabolites biosynthesis, transport and catabolism	Molecular Function: binding (GO:0005488);; Molecular Function: oxidoreductase activity (GO:0016491);;	--	[Q]	Secondary metabolites biosynthesis, transport and catabolism	Cytochrome P450	Cytochrome P450 9e2 GN=CYP9E2 OS=Blattella germanica (German cockroach) PE=2 SV=1	PREDICTED: similar to cytochrome P450 [Tribolium castaneum]	1731.51	1792	14.09	11.96	c37468.graph_c0_seq1	822
Cytochrome P450-222	c72981.graph_c0	--	--	Molecular Function: monooxygenase activity (GO:0004497);; Molecular Function: oxidoreductase activity, acting on paired donors, with incorporation or reduction of molecular oxygen (GO:0016705);; Molecular Function: metal ion binding (GO:0046872);;	K07408|2e-36|gga:396051|CYP1A1, CYP1A5	[Q]	Secondary metabolites biosynthesis, transport and catabolism	Cytochrome P450	Cytochrome P450 18a1 GN=Cyp18a1 OS=Drosophila melanogaster (Fruit fly) PE=2 SV=2	PREDICTED: cytochrome P450 1A1-like [Strongylocentrotus purpuratus]	210.7	271	0	0	c72981.graph_c0_seq1	0
Cytochrome P450-222	c31382.graph_c0	--	--	--	K07424|9e-14|tca:664295|CYP9Z4, GLEAN_06444	--	--	--	--	cytochrome P450 9Z4 [Tribolium castaneum]	664.51	725	0.4	0.34	c31382.graph_c0_seq1	9
Cytochrome P450-222	c14384.graph_c0	--	--	Molecular Function: binding (GO:0005488);; Molecular Function: oxidoreductase activity (GO:0016491);;	--	[QI]	--	Cytochrome P450	Cytochrome P450 4c3 GN=Cyp4c3 OS=Drosophila melanogaster (Fruit fly) PE=2 SV=1	hypothetical protein YQE_02159, partial [Dendroctonus ponderosae]	609.51	670	1.37	1.16	c14384.graph_c0_seq1	28
Cytochrome P450-222	c62915.graph_c0	--	--	--	--	[Q]	Secondary metabolites biosynthesis, transport and catabolism	--	Probable cytochrome P450 6g2 GN=Cyp6g2 OS=Drosophila melanogaster (Fruit fly) PE=2 SV=1	PREDICTED: similar to antennae-rich cytochrome P450 [Tribolium castaneum]	238.65	299	0.5	0.42	c62915.graph_c0_seq1	4
Cytochrome P450-222	c64991.graph_c0	--	--	Biological Process: single-organism metabolic process (GO:0044710);; Molecular Function: metal ion binding (GO:0046872);; Molecular Function: tocopherol omega-hydroxylase activity (GO:0052870);;	K07427|1e-21|mdo:100014017|similar to cytochrome P450, family 4, subfamily V, polypeptide 2	[QI]	--	Cytochrome P450	Probable cytochrome P450 4e1 GN=Cyp4e1 OS=Drosophila melanogaster (Fruit fly) PE=2 SV=1	cytochrome P450 monooxygenase [Panonychus citri]	305.58	366	0.58	0.5	c64991.graph_c0_seq1	6
Cytochrome P450-222	c13445.graph_c1	[Q]	Secondary metabolites biosynthesis, transport and catabolism	Molecular Function: acetylcholine-activated cation-selective channel activity (GO:0004889);; Molecular Function: protein binding (GO:0005515);; Cellular Component: mitochondrion (GO:0005739);; Biological Process: ecdysone biosynthetic process (GO:0006697);; Biological Process: regulation of mitotic cell cycle (GO:0007346);; Biological Process: dorsal closure (GO:0007391);; Biological Process: ima…	--	[Q]	Secondary metabolites biosynthesis, transport and catabolism	Cytochrome P450	Cytochrome P450 10 GN=CYP10 OS=Lymnaea stagnalis (Great pond snail) PE=2 SV=1	PREDICTED: cytochrome P450 315a1, mitochondrial-like [Metaseiulus occidentalis]	248.64	309	1.2	1.02	c13445.graph_c1_seq1	10
Cytochrome P450-222	c61352.graph_c0	--	--	Molecular Function: oxidoreductase activity (GO:0016491);; Molecular Function: metal ion binding (GO:0046872);;	--	[QI]	--	Cytochrome P450	Cytochrome P450 4d10 GN=Cyp4d10 OS=Drosophila mettleri (Fruit fly) PE=1 SV=1	cytochrome P450-like protein [Tribolium castaneum]	188.75	249	0	0	c61352.graph_c0_seq1	0
Cytochrome P450-222	c58371.graph_c0	[Q]	Secondary metabolites biosynthesis, transport and catabolism	Molecular Function: monooxygenase activity (GO:0004497);; Molecular Function: oxidoreductase activity, acting on paired donors, with incorporation or reduction of molecular oxygen (GO:0016705);; Molecular Function: metal ion binding (GO:0046872);;	K07424|8e-15|cin:100169892|cytochrome P450 CYP3-like member 1	[Q]	Secondary metabolites biosynthesis, transport and catabolism	Cytochrome P450	Cytochrome P450 6B3 GN=CYP6B3 OS=Papilio polyxenes (Black swallowtail butterfly) PE=2 SV=1	thromboxane A synthase-like protein [Daphnia pulex]	245.64	306	0.85	0.72	c58371.graph_c0_seq1	7
Cytochrome P450-222	c22462.graph_c0	--	--	Molecular Function: monooxygenase activity (GO:0004497);; Molecular Function: iron ion binding (GO:0005506);; Molecular Function: electron carrier activity (GO:0009055);; Molecular Function: oxidoreductase activity, acting on paired donors, with incorporation or reduction of molecular oxygen (GO:0016705);; Molecular Function: heme binding (GO:0020037);; Biological Process: oxidation-reduction pro…	--	[Q]	Secondary metabolites biosynthesis, transport and catabolism	Cytochrome P450	Probable cytochrome P450 9h1 GN=Cyp9h1 OS=Drosophila melanogaster (Fruit fly) PE=3 SV=1	PREDICTED: similar to cytochrome P450 [Tribolium castaneum]	276.6	337	0.65	0.55	c22462.graph_c0_seq1	6
Cytochrome P450-222	c19920.graph_c0	[Q]	Secondary metabolites biosynthesis, transport and catabolism	Molecular Function: binding (GO:0005488);; Molecular Function: oxidoreductase activity (GO:0016491);;	--	[Q]	Secondary metabolites biosynthesis, transport and catabolism	Cytochrome P450	Probable cytochrome P450 6a13 GN=Cyp6a13 OS=Drosophila melanogaster (Fruit fly) PE=2 SV=1	cytochrome P450 CYP6AY1 protein [Nilaparvata lugens]	301.99	362.38	2.17	1.84	c19920.graph_c0_seq1,c19920.graph_c0_seq2	22
Cytochrome P450-222	c50163.graph_c0	[Q]	Secondary metabolites biosynthesis, transport and catabolism	Molecular Function: binding (GO:0005488);; Molecular Function: oxidoreductase activity (GO:0016491);;	--	[Q]	Secondary metabolites biosynthesis, transport and catabolism	Cytochrome P450	Cytochrome P450 6k1 GN=CYP6K1 OS=Blattella germanica (German cockroach) PE=2 SV=1	AGAP002867-PA [Anopheles gambiae str. PEST]	360.55	421	0.91	0.77	c50163.graph_c0_seq1	11
Cytochrome P450-222	c65620.graph_c0	--	--	Molecular Function: monooxygenase activity (GO:0004497);; Molecular Function: oxidoreductase activity, acting on paired donors, with incorporation or reduction of molecular oxygen (GO:0016705);; Molecular Function: metal ion binding (GO:0046872);;	K07408|8e-29|mdo:100029871|similar to cytochrome P450 1A1	[Q]	Secondary metabolites biosynthesis, transport and catabolism	Cytochrome P450	Probable cytochrome P450 508B1 GN=cyp508B1 OS=Dictyostelium discoideum (Slime mold) PE=3 SV=1	PREDICTED: cytochrome P450 1A1-like [Strongylocentrotus purpuratus]	213.69	274	0.28	0.24	c65620.graph_c0_seq1	2
Cytochrome P450-222	c36851.graph_c0	[Q]	Secondary metabolites biosynthesis, transport and catabolism	Molecular Function: binding (GO:0005488);; Molecular Function: oxidoreductase activity (GO:0016491);; Cellular Component: membrane-bounded organelle (GO:0043227);;	--	[Q]	Secondary metabolites biosynthesis, transport and catabolism	Cytochrome P450	Cytochrome P450 6k1 GN=CYP6K1 OS=Blattella germanica (German cockroach) PE=2 SV=1	PREDICTED: similar to antennae-rich cytochrome P450 [Tribolium castaneum]	1873.98	1934.48	11.82	10.03	c36851.graph_c0_seq1,c36851.graph_c0_seq2	746
Cytochrome P450-222	c38759.graph_c0	--	--	Molecular Function: oxidoreductase activity (GO:0016491);; Molecular Function: metal ion binding (GO:0046872);;	--	[QI]	--	Cytochrome P450	Cytochrome P450 4d1 GN=Cyp4d1 OS=Drosophila simulans (Fruit fly) PE=3 SV=1	cytochrome P450-like protein [Tribolium castaneum]	452.01	512.48	0.47	0.4	c38759.graph_c0_seq1,c38759.graph_c0_seq2,c38759.graph_c0_seq3,c38759.graph_c0_seq4,c38759.graph_c0_seq5	7.12
Cytochrome P450-222	c53718.graph_c0	--	--	--	--	[QI]	--	--	Probable cytochrome P450 4p3 GN=Cyp4p3 OS=Drosophila melanogaster (Fruit fly) PE=2 SV=3	GK12963 [Drosophila willistoni]	190.75	251	0.31	0.27	c53718.graph_c0_seq1	2
Cytochrome P450-222	c76818.graph_c0	[Q]	Secondary metabolites biosynthesis, transport and catabolism	Molecular Function: binding (GO:0005488);; Molecular Function: oxidoreductase activity (GO:0016491);;	--	[Q]	Secondary metabolites biosynthesis, transport and catabolism	Cytochrome P450	Probable cytochrome P450 6g2 GN=Cyp6g2 OS=Drosophila melanogaster (Fruit fly) PE=2 SV=1	Probable cytochrome P450 6a13 [Camponotus floridanus]	169.81	230	0	0	c76818.graph_c0_seq1	0
Cytochrome P450-222	c42120.graph_c0	[Q]	Secondary metabolites biosynthesis, transport and catabolism	Molecular Function: binding (GO:0005488);; Molecular Function: oxidoreductase activity (GO:0016491);;	--	[Q]	Secondary metabolites biosynthesis, transport and catabolism	Cytochrome P450	Cytochrome P450 6a2 GN=Cyp6a2 OS=Drosophila melanogaster (Fruit fly) PE=2 SV=2	cytochrome P450 CYP6CR2 [Dendroctonus ponderosae]	2453.24	2513.73	30.18	25.61	c42120.graph_c0_seq1,c42120.graph_c0_seq2,c42120.graph_c0_seq3,c42120.graph_c0_seq4,c42120.graph_c0_seq5,c42120.graph_c0_seq6	2495.06
Cytochrome P450-222	c40989.graph_c0	[Q]	Secondary metabolites biosynthesis, transport and catabolism	Molecular Function: binding (GO:0005488);; Molecular Function: oxidoreductase activity (GO:0016491);;	--	[Q]	Secondary metabolites biosynthesis, transport and catabolism	Cytochrome P450	Probable cytochrome P450 6a17 GN=Cyp6a17 OS=Drosophila melanogaster (Fruit fly) PE=2 SV=1	cytochrome P450 6BQ7 [Tribolium castaneum]	1908.51	1969	2.44	2.07	c40989.graph_c0_seq1,c40989.graph_c0_seq2,c40989.graph_c0_seq3,c40989.graph_c0_seq4,c40989.graph_c0_seq5,c40989.graph_c0_seq6	157
Cytochrome P450-222	c25462.graph_c0	--	--	Molecular Function: monooxygenase activity (GO:0004497);; Molecular Function: oxidoreductase activity, acting on paired donors, with incorporation or reduction of molecular oxygen (GO:0016705);; Molecular Function: metal ion binding (GO:0046872);;	--	[Q]	Secondary metabolites biosynthesis, transport and catabolism	Cytochrome P450	Probable cytochrome P450 6a13 GN=Cyp6a13 OS=Drosophila melanogaster (Fruit fly) PE=2 SV=1	cytochrome P450 CYP6AY1 protein [Nilaparvata lugens]	318.57	379	1.12	0.95	c25462.graph_c0_seq1	12
Cytochrome P450-222	c37224.graph_c0	[Q]	Secondary metabolites biosynthesis, transport and catabolism	Molecular Function: binding (GO:0005488);; Molecular Function: oxidoreductase activity (GO:0016491);;	--	[Q]	Secondary metabolites biosynthesis, transport and catabolism	Cytochrome P450	Cytochrome P450 6k1 GN=CYP6K1 OS=Blattella germanica (German cockroach) PE=2 SV=1	PREDICTED: similar to antennae-rich cytochrome P450 [Tribolium castaneum]	2070.51	2131	17.98	15.25	c37224.graph_c0_seq1	1254
Cytochrome P450-222	c66018.graph_c0	--	--	Molecular Function: oxidoreductase activity (GO:0016491);; Molecular Function: metal ion binding (GO:0046872);;	--	[Q]	Secondary metabolites biosynthesis, transport and catabolism	Cytochrome P450	Probable cytochrome P450 6a13 GN=Cyp6a13 OS=Drosophila melanogaster (Fruit fly) PE=2 SV=1	cytochrome P450 [Aedes aegypti]	213.69	274	0.56	0.47	c66018.graph_c0_seq1	4
Cytochrome P450-222	c33750.graph_c0	[Q]	Secondary metabolites biosynthesis, transport and catabolism	Molecular Function: binding (GO:0005488);; Molecular Function: oxidoreductase activity (GO:0016491);; Cellular Component: membrane-bounded organelle (GO:0043227);;	--	[QI]	--	Cytochrome P450	Cytochrome P450 4C1 GN=CYP4C1 OS=Blaberus discoidalis (Tropical cockroach) PE=2 SV=1	hypothetical protein YQE_02159, partial [Dendroctonus ponderosae]	1280.83	1341.32	4.43	3.76	c33750.graph_c0_seq1,c33750.graph_c0_seq2,c33750.graph_c0_seq3,c33750.graph_c0_seq4,c33750.graph_c0_seq5,c33750.graph_c0_seq6,c33750.graph_c0_seq7	191
Cytochrome P450-222	c68426.graph_c0	--	--	Molecular Function: binding (GO:0005488);; Molecular Function: oxidoreductase activity (GO:0016491);;	--	[QI]	--	Cytochrome P450	Cytochrome P450 4c3 GN=Cyp4c3 OS=Drosophila melanogaster (Fruit fly) PE=2 SV=1	cytochrome P450 monooxygenase [Panonychus citri]	219.68	280	0.41	0.35	c68426.graph_c0_seq1	3
Cytochrome P450-222	c58466.graph_c0	[Q]	Secondary metabolites biosynthesis, transport and catabolism	Molecular Function: monooxygenase activity (GO:0004497);; Molecular Function: oxidoreductase activity, acting on paired donors, with incorporation or reduction of molecular oxygen (GO:0016705);; Molecular Function: metal ion binding (GO:0046872);;	K07424|1e-18|mdo:100010783|similar to cytochrome P450 CYP3A70	[Q]	Secondary metabolites biosynthesis, transport and catabolism	Cytochrome P450	Probable cytochrome P450 6a14 GN=Cyp6a14 OS=Drosophila melanogaster (Fruit fly) PE=3 SV=2	PREDICTED: cytochrome P450 9e2-like [Bombus impatiens]	228.67	289	0.65	0.55	c58466.graph_c0_seq1	5
Cytochrome P450-222	c59699.graph_c0	[Q]	Secondary metabolites biosynthesis, transport and catabolism	Molecular Function: monooxygenase activity (GO:0004497);; Cellular Component: endoplasmic reticulum (GO:0005783);; Molecular Function: oxidoreductase activity, acting on paired donors, with incorporation or reduction of molecular oxygen (GO:0016705);; Cellular Component: organelle membrane (GO:0031090);; Molecular Function: metal ion binding (GO:0046872);;	--	[Q]	Secondary metabolites biosynthesis, transport and catabolism	Cytochrome P450	Cytochrome P450 9e2 GN=CYP9E2 OS=Blattella germanica (German cockroach) PE=2 SV=1	cytochrome P450, putative [Ixodes scapularis]	163.83	224	0	0	c59699.graph_c0_seq1	0
Cytochrome P450-222	c39044.graph_c0	[Q]	Secondary metabolites biosynthesis, transport and catabolism	Molecular Function: oxidoreductase activity (GO:0016491);; Molecular Function: metal ion binding (GO:0046872);;	--	[Q]	Secondary metabolites biosynthesis, transport and catabolism	Cytochrome P450	Cytochrome P450 6A1 GN=CYP6A1 OS=Musca domestica (House fly) PE=2 SV=1	cytochrome P450 [Leptinotarsa decemlineata]	929.51	990	7.19	6.1	c39044.graph_c0_seq1,c39044.graph_c0_seq2,c39044.graph_c0_seq3	225
Cytochrome P450-222	c73288.graph_c0	[Q]	Secondary metabolites biosynthesis, transport and catabolism	Molecular Function: binding (GO:0005488);; Molecular Function: oxidoreductase activity (GO:0016491);;	--	[Q]	Secondary metabolites biosynthesis, transport and catabolism	Cytochrome P450	Putative cytochrome P450 CYP13A8 GN=cyp-13A8 OS=Caenorhabditis elegans PE=3 SV=2	cytochrome P450 CYP6BB1v2 [Culex quinquefasciatus]	382.54	443	0.39	0.33	c73288.graph_c0_seq1	5
Cytochrome P450-222	c37546.graph_c0	--	--	Molecular Function: binding (GO:0005488);; Molecular Function: oxidoreductase activity (GO:0016491);;	--	[Q]	Secondary metabolites biosynthesis, transport and catabolism	Cytochrome P450	Cytochrome P450 6A1 GN=CYP6A1 OS=Musca domestica (House fly) PE=2 SV=1	cytochrome P450 [Leptinotarsa decemlineata]	864.51	925	1	0.85	c37546.graph_c0_seq1,c37546.graph_c0_seq2	29
Cytochrome P450-222	c38968.graph_c0	[Q]	Secondary metabolites biosynthesis, transport and catabolism	Molecular Function: binding (GO:0005488);; Molecular Function: oxidoreductase activity (GO:0016491);;	--	[QI]	--	Cytochrome P450	Probable cytochrome P450 4aa1 GN=Cyp4aa1 OS=Drosophila melanogaster (Fruit fly) PE=2 SV=2	PREDICTED: similar to Probable cytochrome P450 4aa1 (CYPIVAA1) [Tribolium castaneum]	885.96	946.44	1.27	1.08	c38968.graph_c0_seq1,c38968.graph_c0_seq2,c38968.graph_c0_seq3	38
Cytochrome P450-222	c38234.graph_c0	[Q]	Secondary metabolites biosynthesis, transport and catabolism	Molecular Function: monooxygenase activity (GO:0004497);; Molecular Function: oxidoreductase activity, acting on paired donors, with incorporation or reduction of molecular oxygen (GO:0016705);; Molecular Function: metal ion binding (GO:0046872);;	--	[Q]	Secondary metabolites biosynthesis, transport and catabolism	Cytochrome P450	Cytochrome P450 CYP12A2 GN=CYP12A2 OS=Musca domestica (House fly) PE=2 SV=1	PREDICTED: similar to cytochrome P450 [Tribolium castaneum]	884.7	945.19	3.49	2.96	c38234.graph_c0_seq1,c38234.graph_c0_seq2,c38234.graph_c0_seq3,c38234.graph_c0_seq4,c38234.graph_c0_seq5,c38234.graph_c0_seq6,c38234.graph_c0_seq7,c38234.graph_c0_seq8	104
Cytochrome P450-222	c37941.graph_c0	[Q]	Secondary metabolites biosynthesis, transport and catabolism	Molecular Function: oxidoreductase activity (GO:0016491);; Molecular Function: metal ion binding (GO:0046872);;	--	[Q]	Secondary metabolites biosynthesis, transport and catabolism	Cytochrome P450	Cytochrome P450 6A1 GN=CYP6A1 OS=Musca domestica (House fly) PE=2 SV=1	cytochrome P450 [Leptinotarsa decemlineata]	1932.96	1993.46	33.96	28.81	c37941.graph_c0_seq1,c37941.graph_c0_seq2	2211.3
Cytochrome P450-222	c39559.graph_c2	[Q]	Secondary metabolites biosynthesis, transport and catabolism	Molecular Function: binding (GO:0005488);; Molecular Function: oxidoreductase activity (GO:0016491);;	--	[Q]	Secondary metabolites biosynthesis, transport and catabolism	Cytochrome P450	Probable cytochrome P450 6a20 GN=Cyp6a20 OS=Drosophila melanogaster (Fruit fly) PE=2 SV=2	cytochrome P450 [Leptinotarsa decemlineata]	1493.3	1553.77	11.99	10.17	c39559.graph_c2_seq1,c39559.graph_c2_seq2	603
Cytochrome P450-222	c41279.graph_c0	[Q]	Secondary metabolites biosynthesis, transport and catabolism	Molecular Function: oxidoreductase activity (GO:0016491);; Molecular Function: metal ion binding (GO:0046872);;	--	[QI]	--	Cytochrome P450	Cytochrome P450 4c3 GN=Cyp4c3 OS=Drosophila melanogaster (Fruit fly) PE=2 SV=1	cytochrome P450-like protein [Tribolium castaneum]	1866.71	1927.2	6.74	5.72	c41279.graph_c0_seq1,c41279.graph_c0_seq2	423.81
Cytochrome P450-222	c40738.graph_c0	[Q]	Secondary metabolites biosynthesis, transport and catabolism	Molecular Function: oxidoreductase activity (GO:0016491);; Molecular Function: metal ion binding (GO:0046872);;	--	[QI]	--	Cytochrome P450	Cytochrome P450 4d2 GN=Cyp4d2 OS=Drosophila melanogaster (Fruit fly) PE=2 SV=2	cytochrome P450-like protein [Tribolium castaneum]	1162.97	1223.43	22.08	18.73	c40738.graph_c0_seq1,c40738.graph_c0_seq2,c40738.graph_c0_seq3,c40738.graph_c0_seq4,c40738.graph_c0_seq5,c40738.graph_c0_seq6,c40738.graph_c0_seq7	864.73
Cytochrome P450-222	c39810.graph_c0	[Q]	Secondary metabolites biosynthesis, transport and catabolism	Molecular Function: oxidoreductase activity (GO:0016491);; Molecular Function: metal ion binding (GO:0046872);;	--	[Q]	Secondary metabolites biosynthesis, transport and catabolism	Cytochrome P450	Cytochrome P450 6a9 GN=Cyp6a9 OS=Drosophila melanogaster (Fruit fly) PE=2 SV=3	cytochrome P450 [Leptinotarsa decemlineata]	1685.4	1745.89	145.94	123.82	c39810.graph_c0_seq1,c39810.graph_c0_seq10,c39810.graph_c0_seq11,c39810.graph_c0_seq12,c39810.graph_c0_seq2,c39810.graph_c0_seq3,c39810.graph_c0_seq4,c39810.graph_c0_seq5,c39810.graph_c0_seq6,c39810.graph_c0_seq7,c39810.graph_c0_seq8,c39810.graph_c0_seq9	8286.19
Cytochrome P450-222	c31996.graph_c0	--	--	Molecular Function: oxidoreductase activity (GO:0016491);; Molecular Function: metal ion binding (GO:0046872);;	--	[Q]	Secondary metabolites biosynthesis, transport and catabolism	Cytochrome P450	Probable cytochrome P450 6a21 GN=Cyp6a21 OS=Drosophila melanogaster (Fruit fly) PE=2 SV=1	cytochrome P450 [Leptinotarsa decemlineata]	367.55	428	2.43	2.06	c31996.graph_c0_seq1	30
Cytochrome P450-222	c65474.graph_c0	[Q]	Secondary metabolites biosynthesis, transport and catabolism	Molecular Function: monooxygenase activity (GO:0004497);; Molecular Function: electron carrier activity (GO:0009055);; Cellular Component: membrane (GO:0016020);; Molecular Function: oxidoreductase activity, acting on paired donors, with incorporation or reduction of molecular oxygen (GO:0016705);; Cellular Component: intracellular membrane-bounded organelle (GO:0043231);; Molecular Function: met…	--	[QI]	--	Cytochrome P450	Cytochrome P450 4c3 GN=Cyp4c3 OS=Drosophila melanogaster (Fruit fly) PE=2 SV=1	cytochrome P450, partial [Laodelphax striatella]	174.8	235	0.68	0.58	c65474.graph_c0_seq1	4
Cytochrome P450-222	c40340.graph_c0	[Q]	Secondary metabolites biosynthesis, transport and catabolism	Molecular Function: oxidoreductase activity (GO:0016491);; Molecular Function: metal ion binding (GO:0046872);;	--	[QI]	--	Cytochrome P450	Cytochrome P450 4c3 GN=Cyp4c3 OS=Drosophila melanogaster (Fruit fly) PE=2 SV=1	cytochrome P450-like protein [Tribolium castaneum]	1829.51	1890	7.17	6.08	c40340.graph_c0_seq1	441.73
Cytochrome P450-222	c41739.graph_c1	[Q]	Secondary metabolites biosynthesis, transport and catabolism	Molecular Function: oxidoreductase activity (GO:0016491);; Molecular Function: metal ion binding (GO:0046872);;	--	[Q]	Secondary metabolites biosynthesis, transport and catabolism	Cytochrome P450	Cytochrome P450 6a2 GN=Cyp6a2 OS=Drosophila melanogaster (Fruit fly) PE=2 SV=2	cytochrome P450 [Leptinotarsa decemlineata]	2068.04	2128.53	127.66	108.31	c41739.graph_c1_seq1,c41739.graph_c1_seq2	8895.13
Cytochrome P450-222	c50482.graph_c0	[Q]	Secondary metabolites biosynthesis, transport and catabolism	Molecular Function: monooxygenase activity (GO:0004497);; Molecular Function: iron ion binding (GO:0005506);; Molecular Function: electron carrier activity (GO:0009055);; Molecular Function: oxidoreductase activity, acting on paired donors, with incorporation or reduction of molecular oxygen (GO:0016705);; Molecular Function: heme binding (GO:0020037);; Biological Process: oxidation-reduction pro…	--	[Q]	Secondary metabolites biosynthesis, transport and catabolism	Cytochrome P450	Cytochrome P450 6a9 GN=Cyp6a9 OS=Drosophila melanogaster (Fruit fly) PE=2 SV=3	cytochrome P450 CYP6CR2 [Dendroctonus ponderosae]	300.58	361	0.69	0.59	c50482.graph_c0_seq1	7
Cytochrome P450-222	c18770.graph_c0	--	--	Molecular Function: oxidoreductase activity (GO:0016491);; Molecular Function: metal ion binding (GO:0046872);;	K07424|3e-27|tca:664295|CYP9Z4, GLEAN_06444	[Q]	Secondary metabolites biosynthesis, transport and catabolism	Cytochrome P450	Cytochrome P450 9e2 GN=CYP9E2 OS=Blattella germanica (German cockroach) PE=2 SV=1	hypothetical protein YQE_09335, partial [Dendroctonus ponderosae]	288.59	349	56.41	47.86	c18770.graph_c0_seq1	546.81
Cytochrome P450-222	c40839.graph_c0	[Q]	Secondary metabolites biosynthesis, transport and catabolism	Molecular Function: binding (GO:0005488);; Molecular Function: oxidoreductase activity (GO:0016491);;	--	[Q]	Secondary metabolites biosynthesis, transport and catabolism	Cytochrome P450	Cytochrome P450 6a8 GN=Cyp6a8 OS=Drosophila melanogaster (Fruit fly) PE=2 SV=2	cytochrome P450 6BQ7 [Tribolium castaneum]	2019.51	2080	0.69	0.59	c40839.graph_c0_seq1,c40839.graph_c0_seq2	47
Cytochrome P450-222	c60506.graph_c0	[Q]	Secondary metabolites biosynthesis, transport and catabolism	Molecular Function: binding (GO:0005488);; Molecular Function: oxidoreductase activity (GO:0016491);;	--	[Q]	Secondary metabolites biosynthesis, transport and catabolism	Cytochrome P450	Probable cytochrome P450 9h1 GN=Cyp9h1 OS=Drosophila melanogaster (Fruit fly) PE=3 SV=1	thromboxane A synthase-like protein [Daphnia pulex]	248.64	309	0.48	0.41	c60506.graph_c0_seq1	4
Cytochrome P450-222	c40370.graph_c0	[Q]	Secondary metabolites biosynthesis, transport and catabolism	Molecular Function: oxidoreductase activity (GO:0016491);; Molecular Function: metal ion binding (GO:0046872);;	K07424|1e-171|tca:664295|CYP9Z4, GLEAN_06444	[Q]	Secondary metabolites biosynthesis, transport and catabolism	Cytochrome P450	Cytochrome P450 9e2 GN=CYP9E2 OS=Blattella germanica (German cockroach) PE=2 SV=1	cytochrome P450 9Z4 [Tribolium castaneum]	1920.25	1980.74	128.04	108.63	c40370.graph_c0_seq1,c40370.graph_c0_seq2,c40370.graph_c0_seq3,c40370.graph_c0_seq4,c40370.graph_c0_seq5,c40370.graph_c0_seq6,c40370.graph_c0_seq7	8283.27
Cytochrome P450-222	c64857.graph_c0	--	--	Molecular Function: monooxygenase activity (GO:0004497);; Molecular Function: oxidoreductase activity, acting on paired donors, with incorporation or reduction of molecular oxygen (GO:0016705);; Molecular Function: metal ion binding (GO:0046872);;	K07424|3e-22|mmu:337924|Cyp3a44	[Q]	Secondary metabolites biosynthesis, transport and catabolism	Cytochrome P450	Cytochrome P450 9e2 GN=CYP9E2 OS=Blattella germanica (German cockroach) PE=2 SV=1	PREDICTED: cytochrome P450, family 3, subfamily a, polypeptide 13-like [Saccoglossus kowalevskii]	201.72	262	0	0	c64857.graph_c0_seq1	0
Cytochrome P450-222	c31302.graph_c0	[Q]	Secondary metabolites biosynthesis, transport and catabolism	Molecular Function: monooxygenase activity (GO:0004497);; Molecular Function: oxidoreductase activity, acting on paired donors, with incorporation or reduction of molecular oxygen (GO:0016705);; Molecular Function: metal ion binding (GO:0046872);;	K10722|1e-140|tca:658665|similar to Cytochrome P450 315a1, mitochondrial precursor (CYPCCCXVA1) (Shadow protein)	[Q]	Secondary metabolites biosynthesis, transport and catabolism	Cytochrome P450	Cytochrome P450 315a1, mitochondrial (Precursor) GN=sad OS=Drosophila melanogaster (Fruit fly) PE=2 SV=1	PREDICTED: similar to Cytochrome P450 315a1, mitochondrial precursor (CYPCCCXVA1) (Protein shadow) [Tribolium castaneum]	1777.51	1838	7.46	6.33	c31302.graph_c0_seq1	447
Cytochrome P450-222	c32624.graph_c0	[Q]	Secondary metabolites biosynthesis, transport and catabolism	Molecular Function: oxidoreductase activity (GO:0016491);; Molecular Function: metal ion binding (GO:0046872);;	K07424|1e-86|tca:664295|CYP9Z4, GLEAN_06444	[Q]	Secondary metabolites biosynthesis, transport and catabolism	Cytochrome P450;; Cytochrome P450	Cytochrome P450 9e2 GN=CYP9E2 OS=Blattella germanica (German cockroach) PE=2 SV=1	hypothetical protein TcasGA2_TC006764 [Tribolium castaneum]	2037.3	2097.79	10.27	8.71	c32624.graph_c0_seq1,c32624.graph_c0_seq2	705
Cytochrome P450-222	c64799.graph_c0	--	--	Molecular Function: oxidoreductase activity (GO:0016491);; Molecular Function: metal ion binding (GO:0046872);;	--	[Q]	Secondary metabolites biosynthesis, transport and catabolism	Cytochrome P450	Cytochrome P450 6j1 GN=CYP6J1 OS=Blattella germanica (German cockroach) PE=2 SV=1	PREDICTED: similar to cytochrome P450 CYP6BK17 [Tribolium castaneum]	224.67	285	0.53	0.45	c64799.graph_c0_seq1	4
Cytochrome P450-222	c39767.graph_c1	[Q]	Secondary metabolites biosynthesis, transport and catabolism	Molecular Function: oxidoreductase activity (GO:0016491);; Molecular Function: metal ion binding (GO:0046872);;	--	[Q]	Secondary metabolites biosynthesis, transport and catabolism	Cytochrome P450	Probable cytochrome P450 6a20 GN=Cyp6a20 OS=Drosophila melanogaster (Fruit fly) PE=2 SV=2	cytochrome P450 6BQ10 [Tribolium castaneum]	1313.51	1374	6.9	5.85	c39767.graph_c1_seq1	305.19
Cytochrome P450-222	c35864.graph_c0	--	--	Molecular Function: oxidoreductase activity (GO:0016491);; Molecular Function: metal ion binding (GO:0046872);;	--	[Q]	Secondary metabolites biosynthesis, transport and catabolism	Cytochrome P450	Probable cytochrome P450 6a14 GN=Cyp6a14 OS=Drosophila melanogaster (Fruit fly) PE=3 SV=2	cytochrome P450 [Leptinotarsa decemlineata]	741.51	802	7.45	6.32	c35864.graph_c0_seq1,c35864.graph_c0_seq2	186
Cytochrome P450-222	c9516.graph_c0	--	--	Molecular Function: monooxygenase activity (GO:0004497);; Molecular Function: oxidoreductase activity, acting on paired donors, with incorporation or reduction of molecular oxygen (GO:0016705);; Molecular Function: metal ion binding (GO:0046872);;	--	[QI]	--	Cytochrome P450	Probable cytochrome P450 4ac3 GN=Cyp4ac3 OS=Drosophila melanogaster (Fruit fly) PE=2 SV=2	PREDICTED: cytochrome P450 4V2-like [Metaseiulus occidentalis]	222.68	283	1.74	1.48	c9516.graph_c0_seq1	13
Cytochrome P450-222	c55131.graph_c0	[Q]	Secondary metabolites biosynthesis, transport and catabolism	Molecular Function: monooxygenase activity (GO:0004497);; Molecular Function: oxidoreductase activity, acting on paired donors, with incorporation or reduction of molecular oxygen (GO:0016705);; Molecular Function: metal ion binding (GO:0046872);;	--	[QI]	--	Cytochrome P450	Cytochrome P450 4c21 GN=CYP4C21 OS=Blattella germanica (German cockroach) PE=2 SV=1	AGAP006047-PA [Anopheles gambiae str. PEST]	588.51	649	0.66	0.56	c55131.graph_c0_seq1	13
Cytochrome P450-222	c35415.graph_c0	[Q]	Secondary metabolites biosynthesis, transport and catabolism	Molecular Function: oxidoreductase activity (GO:0016491);; Molecular Function: metal ion binding (GO:0046872);;	--	[Q]	Secondary metabolites biosynthesis, transport and catabolism	Cytochrome P450	Cytochrome P450 6A1 GN=CYP6A1 OS=Musca domestica (House fly) PE=2 SV=1	PREDICTED: similar to cytochrome P450 CYP6BK17 [Tribolium castaneum]	1019.51	1080	45.35	38.48	c35415.graph_c0_seq1	1557
Cytochrome P450-222	c39354.graph_c0	[Q]	Secondary metabolites biosynthesis, transport and catabolism	Molecular Function: monooxygenase activity (GO:0004497);; Molecular Function: oxidoreductase activity, acting on paired donors, with incorporation or reduction of molecular oxygen (GO:0016705);; Molecular Function: metal ion binding (GO:0046872);;	--	[Q]	Secondary metabolites biosynthesis, transport and catabolism	Cytochrome P450;; Cytochrome P450	Probable cytochrome P450 303a1 GN=Cyp303a1 OS=Drosophila melanogaster (Fruit fly) PE=2 SV=1	PREDICTED: similar to cytochrome P450 [Tribolium castaneum]	1572.29	1632.78	14.02	11.9	c39354.graph_c0_seq1,c39354.graph_c0_seq2,c39354.graph_c0_seq3	742.81
Cytochrome P450-222	c38458.graph_c0	[Q]	Secondary metabolites biosynthesis, transport and catabolism	Molecular Function: oxidoreductase activity (GO:0016491);; Molecular Function: metal ion binding (GO:0046872);;	--	[Q]	Secondary metabolites biosynthesis, transport and catabolism	Cytochrome P450	Cytochrome P450 6A1 GN=CYP6A1 OS=Musca domestica (House fly) PE=2 SV=1	cytochrome P450 [Leptinotarsa decemlineata]	2373.51	2434	43.19	36.65	c38458.graph_c0_seq1	3454.4
Cytochrome P450-222	c55690.graph_c0	[Q]	Secondary metabolites biosynthesis, transport and catabolism	Molecular Function: monooxygenase activity (GO:0004497);; Cellular Component: endoplasmic reticulum (GO:0005783);; Molecular Function: oxidoreductase activity, acting on paired donors, with incorporation or reduction of molecular oxygen (GO:0016705);; Cellular Component: organelle membrane (GO:0031090);; Molecular Function: metal ion binding (GO:0046872);;	--	[Q]	Secondary metabolites biosynthesis, transport and catabolism	Cytochrome P450	Cytochrome P450 9e2 GN=CYP9E2 OS=Blattella germanica (German cockroach) PE=2 SV=1	cytochrome P450 6a22 [Culex quinquefasciatus]	299.58	360	0.79	0.67	c55690.graph_c0_seq1	8
Cytochrome P450-222	c31745.graph_c0	--	--	Molecular Function: oxidoreductase activity (GO:0016491);; Molecular Function: metal ion binding (GO:0046872);;	--	[Q]	Secondary metabolites biosynthesis, transport and catabolism	Cytochrome P450	Cytochrome P450 6A1 GN=CYP6A1 OS=Musca domestica (House fly) PE=2 SV=1	PREDICTED: similar to cytochrome P450 CYP6BK17 [Tribolium castaneum]	520.52	581	0.63	0.53	c31745.graph_c0_seq1,c31745.graph_c0_seq2	11
Cytochrome P450-222	c68231.graph_c0	--	--	Molecular Function: binding (GO:0005488);; Molecular Function: oxidoreductase activity (GO:0016491);;	--	[QI]	--	Cytochrome P450	Cytochrome P450 4d2 GN=Cyp4d2 OS=Drosophila melanogaster (Fruit fly) PE=2 SV=2	cytochrome P450, family 4, subfamily Q, polypeptide 4 precursor [Tribolium castaneum]	288.59	349	0	0	c68231.graph_c0_seq1	0
Cytochrome P450-222	c40802.graph_c0	[Q]	Secondary metabolites biosynthesis, transport and catabolism	Molecular Function: binding (GO:0005488);; Molecular Function: oxidoreductase activity (GO:0016491);;	--	[Q]	Secondary metabolites biosynthesis, transport and catabolism	Cytochrome P450;; Cytochrome P450	Probable cytochrome P450 12a5, mitochondrial (Precursor) GN=Cyp12a5 OS=Drosophila melanogaster (Fruit fly) PE=2 SV=1	cytochrome P450 353A1 [Tribolium castaneum]	2632.22	2692.71	0.71	0.6	c40802.graph_c0_seq1,c40802.graph_c0_seq2	63
Cytochrome P450-222	c52817.graph_c0	[P]	Inorganic ion transport and metabolism	Molecular Function: iron ion binding (GO:0005506);; Cellular Component: endoplasmic reticulum (GO:0005783);; Molecular Function: electron carrier activity (GO:0009055);; Molecular Function: FMN binding (GO:0010181);; Cellular Component: membrane (GO:0016020);; Biological Process: electron transport chain (GO:0022900);; Molecular Function: thiamine pyrophosphate binding (GO:0030976);; Molecular Fu…	K00327|3e-15|aga:AgaP_AGAP000500|AGAP000500-PA	[C]	Energy production and conversion	Oxidoreductase NAD-binding domain	Pyruvate dehydrogenase [NADP(+)] GN=PFOR OS=Cryptosporidium parvum PE=2 SV=1	NADPH--cytochrome P450 reductase [Trichinella spiralis]	143.92	204	0.41	0.35	c52817.graph_c0_seq1	2
Cytochrome P450-222	c10329.graph_c0	--	--	Molecular Function: monooxygenase activity (GO:0004497);; Molecular Function: iron ion binding (GO:0005506);; Molecular Function: electron carrier activity (GO:0009055);; Molecular Function: oxidoreductase activity, acting on paired donors, with incorporation or reduction of molecular oxygen (GO:0016705);; Molecular Function: heme binding (GO:0020037);; Biological Process: oxidation-reduction pro…	K07424|5e-28|tca:664295|CYP9Z4, GLEAN_06444	[Q]	Secondary metabolites biosynthesis, transport and catabolism	Cytochrome P450	Cytochrome P450 9e2 GN=CYP9E2 OS=Blattella germanica (German cockroach) PE=2 SV=1	cytochrome P450 9Z4 [Tribolium castaneum]	254.63	315	0	0	c10329.graph_c0_seq1	0
Cytochrome P450-222	c40753.graph_c0	[Q]	Secondary metabolites biosynthesis, transport and catabolism	Molecular Function: oxidoreductase activity (GO:0016491);; Molecular Function: metal ion binding (GO:0046872);;	--	[Q]	Secondary metabolites biosynthesis, transport and catabolism	Cytochrome P450	Cytochrome P450 6a2 GN=Cyp6a2 OS=Drosophila melanogaster (Fruit fly) PE=2 SV=2	cytochrome P450 [Leptinotarsa decemlineata]	1756.12	1816.61	4.88	4.14	c40753.graph_c0_seq1,c40753.graph_c0_seq2,c40753.graph_c0_seq3,c40753.graph_c0_seq4,c40753.graph_c0_seq5	289
Cytochrome P450-222	c40116.graph_c0	[Q]	Secondary metabolites biosynthesis, transport and catabolism	Molecular Function: oxidoreductase activity (GO:0016491);; Molecular Function: metal ion binding (GO:0046872);;	--	[Q]	Secondary metabolites biosynthesis, transport and catabolism	Cytochrome P450	Cytochrome P450 6a2 GN=Cyp6a2 OS=Drosophila melanogaster (Fruit fly) PE=2 SV=2	cytochrome P450 [Leptinotarsa decemlineata]	2074.51	2135	0.41	0.35	c40116.graph_c0_seq1,c40116.graph_c0_seq2,c40116.graph_c0_seq3	29
Cytochrome P450-222	c33609.graph_c0	[Q]	Secondary metabolites biosynthesis, transport and catabolism	Molecular Function: monooxygenase activity (GO:0004497);; Molecular Function: iron ion binding (GO:0005506);; Molecular Function: electron carrier activity (GO:0009055);; Molecular Function: oxidoreductase activity, acting on paired donors, with incorporation or reduction of molecular oxygen (GO:0016705);; Molecular Function: heme binding (GO:0020037);; Biological Process: oxidation-reduction pro…	--	[Q]	Secondary metabolites biosynthesis, transport and catabolism	Cytochrome P450	Cytochrome P450 6l1 GN=CYP6L1 OS=Blattella germanica (German cockroach) PE=2 SV=1	PREDICTED: similar to cytochrome P450 CYP6BK17 [Tribolium castaneum]	309.58	370	4.52	3.83	c33609.graph_c0_seq1	47
Cytochrome P450-222	c41067.graph_c0	[Q]	Secondary metabolites biosynthesis, transport and catabolism	Molecular Function: oxidoreductase activity (GO:0016491);; Molecular Function: metal ion binding (GO:0046872);;	--	[Q]	Secondary metabolites biosynthesis, transport and catabolism	Cytochrome P450	Probable cytochrome P450 6a14 GN=Cyp6a14 OS=Drosophila melanogaster (Fruit fly) PE=3 SV=2	cytochrome P450 [Leptinotarsa decemlineata]	1833.16	1893.65	62.46	52.99	c41067.graph_c0_seq1,c41067.graph_c0_seq2	3857.17
Cytochrome P450-222	c39767.graph_c0	[Q]	Secondary metabolites biosynthesis, transport and catabolism	Molecular Function: oxidoreductase activity (GO:0016491);; Molecular Function: metal ion binding (GO:0046872);;	--	[Q]	Secondary metabolites biosynthesis, transport and catabolism	Cytochrome P450	Probable cytochrome P450 6a13 GN=Cyp6a13 OS=Drosophila melanogaster (Fruit fly) PE=2 SV=1	PREDICTED: similar to cytochrome P450 [Tribolium castaneum]	456.52	517	11.2	9.51	c39767.graph_c0_seq1	172
Cytochrome P450-222	c11675.graph_c0	--	--	Molecular Function: iron ion binding (GO:0005506);; Molecular Function: cholesterol monooxygenase (side-chain-cleaving) activity (GO:0008386);; Molecular Function: electron carrier activity (GO:0009055);; Molecular Function: heme binding (GO:0020037);; Biological Process: oxidation-reduction process (GO:0055114);;	--	[Q]	Secondary metabolites biosynthesis, transport and catabolism	Cytochrome P450	Cytochrome P450 315a1, mitochondrial (Precursor) GN=sad OS=Drosophila melanogaster (Fruit fly) PE=2 SV=1	cytochrome P450, putative [Ixodes scapularis]	575.51	636	1.19	1.01	c11675.graph_c0_seq1	23
Cytochrome P450-222	c39342.graph_c0	[Q]	Secondary metabolites biosynthesis, transport and catabolism	Molecular Function: oxidoreductase activity (GO:0016491);; Molecular Function: metal ion binding (GO:0046872);;	--	[QI]	--	Cytochrome P450	Cytochrome P450 4C1 GN=CYP4C1 OS=Blaberus discoidalis (Tropical cockroach) PE=2 SV=1	cytochrome P450, family 4, subfamily Q, polypeptide 4 precursor [Tribolium castaneum]	1484.51	1545	21.76	18.46	c39342.graph_c0_seq1	1088
Cytochrome P450-222	c39603.graph_c0	[Q]	Secondary metabolites biosynthesis, transport and catabolism	Molecular Function: oxidoreductase activity (GO:0016491);; Molecular Function: metal ion binding (GO:0046872);;	--	[QI]	--	Cytochrome P450	Cytochrome P450 4C1 GN=CYP4C1 OS=Blaberus discoidalis (Tropical cockroach) PE=2 SV=1	cytochrome P450, family 4, subfamily Q, polypeptide 4 precursor [Tribolium castaneum]	1660.51	1721	3.15	2.67	c39603.graph_c0_seq1	176
Cytochrome P450-222	c30690.graph_c0	[Q]	Secondary metabolites biosynthesis, transport and catabolism	Molecular Function: oxidoreductase activity (GO:0016491);; Molecular Function: metal ion binding (GO:0046872);;	--	[QI]	--	Cytochrome P450	Cytochrome P450 4d8 GN=Cyp4d8 OS=Drosophila melanogaster (Fruit fly) PE=2 SV=2	cytochrome P450-like protein [Tribolium castaneum]	1063.55	1124.04	38.64	32.79	c30690.graph_c0_seq1,c30690.graph_c0_seq2,c30690.graph_c0_seq3,c30690.graph_c0_seq4,c30690.graph_c0_seq5,c30690.graph_c0_seq6	1384
Cytochrome P450-222	c33845.graph_c0	[Q]	Secondary metabolites biosynthesis, transport and catabolism	Molecular Function: monooxygenase activity (GO:0004497);; Molecular Function: iron ion binding (GO:0005506);; Molecular Function: electron carrier activity (GO:0009055);; Molecular Function: oxidoreductase activity, acting on paired donors, with incorporation or reduction of molecular oxygen (GO:0016705);; Molecular Function: heme binding (GO:0020037);; Biological Process: oxidation-reduction pro…	--	[Q]	Secondary metabolites biosynthesis, transport and catabolism	Cytochrome P450	Cytochrome P450 6k1 GN=CYP6K1 OS=Blattella germanica (German cockroach) PE=2 SV=1	cytochrome P450 CYP6BK4 [Tribolium castaneum]	478.52	539	10.07	8.54	c33845.graph_c0_seq1	162
Cytochrome P450-222	c42455.graph_c0	[Q]	Secondary metabolites biosynthesis, transport and catabolism	Molecular Function: monooxygenase activity (GO:0004497);; Cellular Component: membrane (GO:0016020);; Molecular Function: oxidoreductase activity, acting on paired donors, with incorporation or reduction of molecular oxygen (GO:0016705);; Cellular Component: intracellular membrane-bounded organelle (GO:0043231);; Molecular Function: metal ion binding (GO:0046872);;	--	[Q]	Secondary metabolites biosynthesis, transport and catabolism	Cytochrome P450	Cytochrome P450 6k1 GN=CYP6K1 OS=Blattella germanica (German cockroach) PE=2 SV=1	PREDICTED: similar to antennae-rich cytochrome P450 [Tribolium castaneum]	1460.67	1521.16	1.95	1.66	c42455.graph_c0_seq1,c42455.graph_c0_seq2,c42455.graph_c0_seq3,c42455.graph_c0_seq4,c42455.graph_c0_seq5	96
Cytochrome P450-222	c34231.graph_c0	--	--	Molecular Function: oxidoreductase activity (GO:0016491);; Molecular Function: metal ion binding (GO:0046872);;	K07424|1e-48|tca:664295|CYP9Z4, GLEAN_06444	[Q]	Secondary metabolites biosynthesis, transport and catabolism	Cytochrome P450	Cytochrome P450 9e2 GN=CYP9E2 OS=Blattella germanica (German cockroach) PE=2 SV=1	cytochrome P450 [Leptinotarsa decemlineata]	486.52	547	3.12	2.64	c34231.graph_c0_seq1	51
Cytochrome P450-222	c11638.graph_c0	--	--	Molecular Function: monooxygenase activity (GO:0004497);; Molecular Function: oxidoreductase activity, acting on paired donors, with incorporation or reduction of molecular oxygen (GO:0016705);; Molecular Function: metal ion binding (GO:0046872);;	--	[Q]	Secondary metabolites biosynthesis, transport and catabolism	Cytochrome P450	Probable cytochrome P450 12a4, mitochondrial (Precursor) GN=Cyp12a4 OS=Drosophila melanogaster (Fruit fly) PE=2 SV=2	PREDICTED: similar to cytochrome P450 [Tribolium castaneum]	165.83	226	0.36	0.31	c11638.graph_c0_seq1	2
Cytochrome P450-222	c41909.graph_c0	[Q]	Secondary metabolites biosynthesis, transport and catabolism	Molecular Function: oxidoreductase activity (GO:0016491);; Molecular Function: metal ion binding (GO:0046872);;	--	[Q]	Secondary metabolites biosynthesis, transport and catabolism	Cytochrome P450	Cytochrome P450 6a2 GN=Cyp6a2 OS=Drosophila melanogaster (Fruit fly) PE=2 SV=2	cytochrome P450 [Leptinotarsa decemlineata]	1724.6	1785.09	161.49	137.01	c41909.graph_c0_seq1,c41909.graph_c0_seq2,c41909.graph_c0_seq3,c41909.graph_c0_seq4,c41909.graph_c0_seq5,c41909.graph_c0_seq6,c41909.graph_c0_seq7,c41909.graph_c0_seq8	9382.29
Cytochrome P450-222	c19710.graph_c0	[Q]	Secondary metabolites biosynthesis, transport and catabolism	Molecular Function: oxidoreductase activity (GO:0016491);; Molecular Function: metal ion binding (GO:0046872);;	--	[Q]	Secondary metabolites biosynthesis, transport and catabolism	Cytochrome P450	Cytochrome P450 6j1 GN=CYP6J1 OS=Blattella germanica (German cockroach) PE=2 SV=1	cytochrome P450 [Leptinotarsa decemlineata]	348.55	409	0.09	0.07	c19710.graph_c0_seq1	1
Cytochrome P450-222	c37155.graph_c0	[Q]	Secondary metabolites biosynthesis, transport and catabolism	Molecular Function: oxidoreductase activity (GO:0016491);; Molecular Function: metal ion binding (GO:0046872);;	K07424|1e-163|tca:664295|CYP9Z4, GLEAN_06444	[Q]	Secondary metabolites biosynthesis, transport and catabolism	Cytochrome P450	Cytochrome P450 9e2 GN=CYP9E2 OS=Blattella germanica (German cockroach) PE=2 SV=1	cytochrome P450 9Z4 [Tribolium castaneum]	1816.03	1876.52	62.54	53.06	c37155.graph_c0_seq1,c37155.graph_c0_seq2	3826.04
Cytochrome P450-222	c42017.graph_c0	[Q]	Secondary metabolites biosynthesis, transport and catabolism	Molecular Function: oxidoreductase activity (GO:0016491);; Molecular Function: metal ion binding (GO:0046872);;	--	[Q]	Secondary metabolites biosynthesis, transport and catabolism	Cytochrome P450	Cytochrome P450 6a2 GN=Cyp6a2 OS=Drosophila melanogaster (Fruit fly) PE=2 SV=2	cytochrome P450 [Leptinotarsa decemlineata]	1802.96	1863.46	111.74	94.8	c42017.graph_c0_seq1,c42017.graph_c0_seq2,c42017.graph_c0_seq3,c42017.graph_c0_seq4,c42017.graph_c0_seq5,c42017.graph_c0_seq6,c42017.graph_c0_seq7,c42017.graph_c0_seq8	6786.99
Cytochrome P450-222	c36280.graph_c0	[Q]	Secondary metabolites biosynthesis, transport and catabolism	Molecular Function: oxidoreductase activity (GO:0016491);; Cellular Component: membrane-bounded organelle (GO:0043227);; Molecular Function: metal ion binding (GO:0046872);;	--	[Q]	Secondary metabolites biosynthesis, transport and catabolism	Cytochrome P450	Cytochrome P450 6k1 GN=CYP6K1 OS=Blattella germanica (German cockroach) PE=2 SV=1	hypothetical protein YQE_06277, partial [Dendroctonus ponderosae]	1868.51	1929	1.16	0.98	c36280.graph_c0_seq1	73
Cytochrome P450-222	c39837.graph_c0	[Q]	Secondary metabolites biosynthesis, transport and catabolism	Molecular Function: monooxygenase activity (GO:0004497);; Molecular Function: oxidoreductase activity, acting on paired donors, with incorporation or reduction of molecular oxygen (GO:0016705);; Molecular Function: metal ion binding (GO:0046872);;	K10720|1e-172|tca:656884|CYP306A1	[Q]	Secondary metabolites biosynthesis, transport and catabolism	Cytochrome P450;; Domain of unknown function DUF22	Cytochrome P450 306a1 GN=phm OS=Drosophila melanogaster (Fruit fly) PE=1 SV=1	PREDICTED: similar to cytochrome P450, partial [Tribolium castaneum]	1566.51	1627	2.94	2.49	c39837.graph_c0_seq1,c39837.graph_c0_seq2	155
Cytochrome P450-222	c19176.graph_c0	[Q]	Secondary metabolites biosynthesis, transport and catabolism	Molecular Function: monooxygenase activity (GO:0004497);; Molecular Function: iron ion binding (GO:0005506);; Molecular Function: electron carrier activity (GO:0009055);; Molecular Function: oxidoreductase activity, acting on paired donors, with incorporation or reduction of molecular oxygen (GO:0016705);; Molecular Function: heme binding (GO:0020037);; Biological Process: oxidation-reduction pro…	--	[Q]	Secondary metabolites biosynthesis, transport and catabolism	Cytochrome P450	Cytochrome P450 302a1, mitochondrial (Precursor) GN=dib OS=Drosophila melanogaster (Fruit fly) PE=2 SV=2	cytochrome P450 CYP334e1 [Dendroctonus ponderosae]	628.51	689	0.52	0.44	c19176.graph_c0_seq1	11
Cytochrome P450-222	c42970.graph_c0	--	--	Molecular Function: oxidoreductase activity (GO:0016491);; Molecular Function: metal ion binding (GO:0046872);;	K07424|2e-12|tca:664295|CYP9Z4, GLEAN_06444	[Q]	Secondary metabolites biosynthesis, transport and catabolism	Cytochrome P450	Cytochrome P450 9e2 GN=CYP9E2 OS=Blattella germanica (German cockroach) PE=2 SV=1	cytochrome P450 [Leptinotarsa decemlineata]	192.74	253	23.52	19.95	c42970.graph_c0_seq1	152
Cytochrome P450-222	c29312.graph_c0	[Q]	Secondary metabolites biosynthesis, transport and catabolism	--	K07424|1e-101|tca:664295|CYP9Z4, GLEAN_06444	[Q]	Secondary metabolites biosynthesis, transport and catabolism	Cytochrome P450	Cytochrome P450 9e2 GN=CYP9E2 OS=Blattella germanica (German cockroach) PE=2 SV=1	cytochrome P450 9Z4 [Tribolium castaneum]	830.51	891	3.93	3.34	c29312.graph_c0_seq1,c29312.graph_c0_seq2,c29312.graph_c0_seq3	110
Cytochrome P450-222	c29995.graph_c0	--	--	Molecular Function: monooxygenase activity (GO:0004497);; Molecular Function: iron ion binding (GO:0005506);; Molecular Function: electron carrier activity (GO:0009055);; Molecular Function: oxidoreductase activity, acting on paired donors, with incorporation or reduction of molecular oxygen (GO:0016705);; Molecular Function: heme binding (GO:0020037);; Biological Process: oxidation-reduction pro…	--	[QI]	--	Cytochrome P450	Cytochrome P450 4C1 GN=CYP4C1 OS=Blaberus discoidalis (Tropical cockroach) PE=2 SV=1	cytochrome P450 monooxigenase CYP4Q2 [Tribolium castaneum]	990.51	1051	0.69	0.59	c29995.graph_c0_seq1,c29995.graph_c0_seq2	23
Cytochrome P450-222	c30479.graph_c0	[Q]	Secondary metabolites biosynthesis, transport and catabolism	Molecular Function: monooxygenase activity (GO:0004497);; Molecular Function: iron ion binding (GO:0005506);; Molecular Function: electron carrier activity (GO:0009055);; Molecular Function: oxidoreductase activity, acting on paired donors, with incorporation or reduction of molecular oxygen (GO:0016705);; Molecular Function: heme binding (GO:0020037);; Biological Process: oxidation-reduction pro…	--	[Q]	Secondary metabolites biosynthesis, transport and catabolism	Cytochrome P450	Ecdysone 20-monooxygenase (Precursor) GN=shd OS=Drosophila melanogaster (Fruit fly) PE=1 SV=3	cytochrome P450 CYP314A1 [Tribolium castaneum]	1989.51	2050	17.04	14.46	c30479.graph_c0_seq1	1142.1
Cytochrome P450-222	c16578.graph_c0	--	--	Molecular Function: oxidoreductase activity (GO:0016491);; Molecular Function: metal ion binding (GO:0046872);;	--	[Q]	Secondary metabolites biosynthesis, transport and catabolism	Cytochrome P450	Probable cytochrome P450 9f2 GN=Cyp9f2 OS=Drosophila melanogaster (Fruit fly) PE=2 SV=1	cytochrome P450 [Leptinotarsa decemlineata]	388.54	449	0.54	0.45	c16578.graph_c0_seq1	7
Cytochrome P450-222	c80820.graph_c0	--	--	Molecular Function: iron ion binding (GO:0005506);; Biological Process: steroid biosynthetic process (GO:0006694);; Biological Process: chorion-containing eggshell formation (GO:0007304);; Biological Process: imaginal disc-derived leg morphogenesis (GO:0007480);; Molecular Function: steroid hydroxylase activity (GO:0008395);; Molecular Function: electron carrier activity (GO:0009055);; Cellular C…	--	[Q]	Secondary metabolites biosynthesis, transport and catabolism	Cytochrome P450	Cytochrome P450 18a1 GN=Cyp18a1 OS=Drosophila melanogaster (Fruit fly) PE=2 SV=2	cytochrome P450, putative [Ixodes scapularis]	167.82	228	0.53	0.45	c80820.graph_c0_seq1	3
Cytochrome P450-222	c38296.graph_c0	[Q]	Secondary metabolites biosynthesis, transport and catabolism	Molecular Function: oxidoreductase activity (GO:0016491);; Molecular Function: metal ion binding (GO:0046872);;	--	[Q]	Secondary metabolites biosynthesis, transport and catabolism	Cytochrome P450	Probable cytochrome P450 6a14 GN=Cyp6a14 OS=Drosophila melanogaster (Fruit fly) PE=3 SV=2	cytochrome P450 [Leptinotarsa decemlineata]	1663.51	1724	16.04	13.61	c38296.graph_c0_seq1	899
Cytochrome P450-222	c13445.graph_c0	--	--	Molecular Function: monooxygenase activity (GO:0004497);; Molecular Function: oxidoreductase activity, acting on paired donors, with incorporation or reduction of molecular oxygen (GO:0016705);; Molecular Function: metal ion binding (GO:0046872);;	--	[Q]	Secondary metabolites biosynthesis, transport and catabolism	Cytochrome P450	Cytochrome P450 10 GN=CYP10 OS=Lymnaea stagnalis (Great pond snail) PE=2 SV=1	PREDICTED: cytochrome P450 315a1, mitochondrial-like [Metaseiulus occidentalis]	327.56	388	1.09	0.93	c13445.graph_c0_seq1	12
Cytochrome P450-222	c64423.graph_c0	--	--	Molecular Function: monooxygenase activity (GO:0004497);; Molecular Function: iron ion binding (GO:0005506);; Molecular Function: electron carrier activity (GO:0009055);; Molecular Function: oxidoreductase activity, acting on paired donors, with incorporation or reduction of molecular oxygen (GO:0016705);; Molecular Function: heme binding (GO:0020037);; Biological Process: oxidation-reduction pro…	--	[Q]	Secondary metabolites biosynthesis, transport and catabolism	Cytochrome P450	Probable cytochrome P450 301a1, mitochondrial (Precursor) GN=Cyp301a1 OS=Drosophila melanogaster (Fruit fly) PE=2 SV=1	hypothetical protein YQE_01219, partial [Dendroctonus ponderosae]	244.64	305	0.24	0.21	c64423.graph_c0_seq1	2
Cytochrome P450-222	c31153.graph_c0	--	--	--	K07424|6e-57|tca:664295|CYP9Z4, GLEAN_06444	[Q]	Secondary metabolites biosynthesis, transport and catabolism	Cytochrome P450	Cytochrome P450 9e2 GN=CYP9E2 OS=Blattella germanica (German cockroach) PE=2 SV=1	cytochrome P450 9Z4 [Tribolium castaneum]	494.52	555	2.28	1.94	c31153.graph_c0_seq1	38
Cytochrome P450-222	c71959.graph_c0	[Q]	Secondary metabolites biosynthesis, transport and catabolism	Molecular Function: oxidoreductase activity (GO:0016491);; Molecular Function: metal ion binding (GO:0046872);;	--	[QI]	--	Cytochrome P450	Probable cytochrome P450 4d14 GN=Cyp4d14 OS=Drosophila melanogaster (Fruit fly) PE=3 SV=1	cytochrome P450-like protein [Tribolium castaneum]	259.62	320	0	0	c71959.graph_c0_seq1	0
Cytochrome P450-222	c31000.graph_c0	[Q]	Secondary metabolites biosynthesis, transport and catabolism	--	K07424|4e-50|tca:664295|CYP9Z4, GLEAN_06444	[Q]	Secondary metabolites biosynthesis, transport and catabolism	Cytochrome P450	Cytochrome P450 9e2 GN=CYP9E2 OS=Blattella germanica (German cockroach) PE=2 SV=1	cytochrome P450 9Z4 [Tribolium castaneum]	406.53	467	11.12	9.44	c31000.graph_c0_seq1	152
Cytochrome P450-222	c27732.graph_c0	--	--	--	--	[Q]	Secondary metabolites biosynthesis, transport and catabolism	Cytochrome P450	Probable cytochrome P450 6a21 GN=Cyp6a21 OS=Drosophila melanogaster (Fruit fly) PE=2 SV=1	cytochrome P450 [Leptinotarsa decemlineata]	372.54	433	5.91	5.01	c27732.graph_c0_seq1	74
Cytochrome P450-222	c24179.graph_c0	[Q]	Secondary metabolites biosynthesis, transport and catabolism	Molecular Function: monooxygenase activity (GO:0004497);; Molecular Function: iron ion binding (GO:0005506);; Molecular Function: electron carrier activity (GO:0009055);; Molecular Function: oxidoreductase activity, acting on paired donors, with incorporation or reduction of molecular oxygen (GO:0016705);; Molecular Function: heme binding (GO:0020037);; Biological Process: oxidation-reduction pro…	--	[Q]	Secondary metabolites biosynthesis, transport and catabolism	Cytochrome P450	Cytochrome P450 6l1 GN=CYP6L1 OS=Blattella germanica (German cockroach) PE=2 SV=1	PREDICTED: similar to cytochrome P450 CYP6BK17 [Tribolium castaneum]	328.56	389	3.8	3.23	c24179.graph_c0_seq1	42
Cytochrome P450-222	c33872.graph_c0	[Q]	Secondary metabolites biosynthesis, transport and catabolism	Molecular Function: monooxygenase activity (GO:0004497);; Molecular Function: iron ion binding (GO:0005506);; Molecular Function: electron carrier activity (GO:0009055);; Molecular Function: oxidoreductase activity, acting on paired donors, with incorporation or reduction of molecular oxygen (GO:0016705);; Molecular Function: heme binding (GO:0020037);; Biological Process: oxidation-reduction pro…	--	[Q]	Secondary metabolites biosynthesis, transport and catabolism	Cytochrome P450	Cytochrome P450 6k1 GN=CYP6K1 OS=Blattella germanica (German cockroach) PE=2 SV=1	cytochrome P450 CYP6BK18 [Dastarcus helophoroides]	632.51	693	31.43	26.67	c33872.graph_c0_seq1	669
Cytochrome P450-222	c43476.graph_c0	[Q]	Secondary metabolites biosynthesis, transport and catabolism	Molecular Function: monooxygenase activity (GO:0004497);; Molecular Function: iron ion binding (GO:0005506);; Molecular Function: electron carrier activity (GO:0009055);; Molecular Function: oxidoreductase activity, acting on paired donors, with incorporation or reduction of molecular oxygen (GO:0016705);; Molecular Function: heme binding (GO:0020037);; Biological Process: oxidation-reduction pro…	--	[Q]	Secondary metabolites biosynthesis, transport and catabolism	Cytochrome P450	Cytochrome P450 9e2 GN=CYP9E2 OS=Blattella germanica (German cockroach) PE=2 SV=1	cytochrome P450 6BQ1 [Tribolium castaneum]	238.65	299	1.37	1.17	c43476.graph_c0_seq1	11
Cytochrome P450-222	c40307.graph_c0	[Q]	Secondary metabolites biosynthesis, transport and catabolism	Molecular Function: binding (GO:0005488);; Molecular Function: oxidoreductase activity (GO:0016491);;	--	[QI]	--	Cytochrome P450;; Cytochrome P450;; Cytochrome P450	Cytochrome P450 4d2 GN=Cyp4d2 OS=Drosophila melanogaster (Fruit fly) PE=2 SV=2	hypothetical protein YQE_06739, partial [Dendroctonus ponderosae]	1643.51	1704	0.56	0.48	c40307.graph_c0_seq1,c40307.graph_c0_seq2	31
Cytochrome P450-222	c47727.graph_c0	--	--	Molecular Function: monooxygenase activity (GO:0004497);; Molecular Function: iron ion binding (GO:0005506);; Molecular Function: electron carrier activity (GO:0009055);; Cellular Component: membrane (GO:0016020);; Molecular Function: oxidoreductase activity, acting on paired donors, with incorporation or reduction of molecular oxygen (GO:0016705);; Molecular Function: heme binding (GO:0020037);;…	--	[Q]	Secondary metabolites biosynthesis, transport and catabolism	--	Cytochrome P450 6d3 GN=CYP6D3 OS=Musca domestica (House fly) PE=2 SV=1	cytochrome P450 [Aedes aegypti]	263.62	324	1.02	0.86	c47727.graph_c0_seq1	9
Cytochrome P450-222	c27244.graph_c0	--	--	Molecular Function: oxidoreductase activity (GO:0016491);; Molecular Function: metal ion binding (GO:0046872);;	K07424|2e-34|tca:664295|CYP9Z4, GLEAN_06444	[Q]	Secondary metabolites biosynthesis, transport and catabolism	Cytochrome P450	Cytochrome P450 9e2 GN=CYP9E2 OS=Blattella germanica (German cockroach) PE=2 SV=1	cytochrome P450 9Z4 [Tribolium castaneum]	284.6	345	7.43	6.3	c27244.graph_c0_seq1	71
Cytochrome P450-222	c73215.graph_c0	[Q]	Secondary metabolites biosynthesis, transport and catabolism	Molecular Function: acetylcholine-activated cation-selective channel activity (GO:0004889);; Molecular Function: transforming growth factor beta receptor, cytoplasmic mediator activity (GO:0005072);; Molecular Function: iron ion binding (GO:0005506);; Molecular Function: protein binding (GO:0005515);; Cellular Component: mitochondrion (GO:0005739);; Cellular Component: acetylcholine-gated channel…	--	[Q]	Secondary metabolites biosynthesis, transport and catabolism	Cytochrome P450	Cytochrome P450 315a1, mitochondrial (Precursor) GN=sad OS=Drosophila melanogaster (Fruit fly) PE=2 SV=1	cytochrome P450, putative [Ixodes scapularis]	140.94	201	0.21	0.18	c73215.graph_c0_seq1	1
Cytochrome P450-222	c27068.graph_c0	--	--	Molecular Function: oxidoreductase activity (GO:0016491);; Molecular Function: metal ion binding (GO:0046872);;	K07424|4e-47|tca:664295|CYP9Z4, GLEAN_06444	[Q]	Secondary metabolites biosynthesis, transport and catabolism	Cytochrome P450	Cytochrome P450 9e2 GN=CYP9E2 OS=Blattella germanica (German cockroach) PE=2 SV=1	cytochrome P450 9Z4 [Tribolium castaneum]	471.88	532.36	10.21	8.66	c27068.graph_c0_seq1,c27068.graph_c0_seq2	162
Cytochrome P450-222	c10414.graph_c0	[Q]	Secondary metabolites biosynthesis, transport and catabolism	Molecular Function: oxidoreductase activity (GO:0016491);; Molecular Function: metal ion binding (GO:0046872);;	--	[Q]	Secondary metabolites biosynthesis, transport and catabolism	Cytochrome P450	Probable cytochrome P450 6d5 GN=Cyp6d5 OS=Drosophila melanogaster (Fruit fly) PE=2 SV=1	cytochrome P450 6BK5 [Tribolium castaneum]	181.77	242	1.64	1.39	c10414.graph_c0_seq1	10
Cytochrome P450-222	c10327.graph_c0	--	--	Molecular Function: oxidoreductase activity (GO:0016491);; Molecular Function: metal ion binding (GO:0046872);;	--	[Q]	Secondary metabolites biosynthesis, transport and catabolism	Cytochrome P450	Probable cytochrome P450 6a14 GN=Cyp6a14 OS=Drosophila melanogaster (Fruit fly) PE=3 SV=2	cytochrome P450 [Leptinotarsa decemlineata]	350.55	411	0.85	0.72	c10327.graph_c0_seq1	10
Cytochrome P450-222	c39854.graph_c0	[Q]	Secondary metabolites biosynthesis, transport and catabolism	Molecular Function: oxidoreductase activity (GO:0016491);; Molecular Function: metal ion binding (GO:0046872);;	K07424|0.0|tca:664295|CYP9Z4, GLEAN_06444	[Q]	Secondary metabolites biosynthesis, transport and catabolism	Cytochrome P450	Cytochrome P450 9e2 GN=CYP9E2 OS=Blattella germanica (German cockroach) PE=2 SV=1	cytochrome P450 9Z4 [Tribolium castaneum]	1946.22	2006.71	939.18	796.85	c39854.graph_c0_seq1,c39854.graph_c0_seq2,c39854.graph_c0_seq3,c39854.graph_c0_seq4,c39854.graph_c0_seq5,c39854.graph_c0_seq6,c39854.graph_c0_seq7	61582.3
Cytochrome P450-222	c57241.graph_c0	[Q]	Secondary metabolites biosynthesis, transport and catabolism	Molecular Function: monooxygenase activity (GO:0004497);; Molecular Function: iron ion binding (GO:0005506);; Molecular Function: electron carrier activity (GO:0009055);; Molecular Function: oxidoreductase activity, acting on paired donors, with incorporation or reduction of molecular oxygen (GO:0016705);; Molecular Function: heme binding (GO:0020037);; Biological Process: oxidation-reduction pro…	--	[QI]	--	Cytochrome P450	Cytochrome P450 4c3 GN=Cyp4c3 OS=Drosophila melanogaster (Fruit fly) PE=2 SV=1	cytochrome P450 monooxygenase, partial [Tetranychus urticae]	171.81	232	0.52	0.44	c57241.graph_c0_seq1	3
Cytochrome P450-222	c29697.graph_c0	[P]	Inorganic ion transport and metabolism	Molecular Function: NADPH-hemoprotein reductase activity (GO:0003958);; Molecular Function: iron ion binding (GO:0005506);; Cellular Component: endoplasmic reticulum membrane (GO:0005789);; Molecular Function: FMN binding (GO:0010181);; Biological Process: oxidation-reduction process (GO:0055114);;	K00327|0.0|isc:IscW_ISCW020316|cytochrome P450, putative (EC:1.6.2.4)	[C]	Energy production and conversion	FAD binding domain;; Flavodoxin;; Oxidoreductase NAD-binding domain	NADPH--cytochrome P450 reductase GN=Cpr OS=Drosophila melanogaster (Fruit fly) PE=2 SV=2	cytochrome P450, putative [Ixodes scapularis]	2429.93	2490.42	6.93	5.88	c29697.graph_c0_seq1,c29697.graph_c0_seq2	567
Cytochrome P450-222	c36686.graph_c0	[Q]	Secondary metabolites biosynthesis, transport and catabolism	Molecular Function: monooxygenase activity (GO:0004497);; Molecular Function: iron ion binding (GO:0005506);; Molecular Function: electron carrier activity (GO:0009055);; Molecular Function: oxidoreductase activity, acting on paired donors, with incorporation or reduction of molecular oxygen (GO:0016705);; Molecular Function: heme binding (GO:0020037);; Biological Process: oxidation-reduction pro…	K07424|4e-78|tca:664295|CYP9Z4, GLEAN_06444	[Q]	Secondary metabolites biosynthesis, transport and catabolism	Cytochrome P450	Cytochrome P450 9e2 GN=CYP9E2 OS=Blattella germanica (German cockroach) PE=2 SV=1	cytochrome P450 9Z4 [Tribolium castaneum]	605.51	666	2.7	2.29	c36686.graph_c0_seq1,c36686.graph_c0_seq2	55
Cytochrome P450-222	c58476.graph_c0	--	--	Molecular Function: oxidoreductase activity (GO:0016491);; Molecular Function: metal ion binding (GO:0046872);;	--	[QI]	--	Cytochrome P450	Cytochrome P450 4g15 GN=Cyp4g15 OS=Drosophila melanogaster (Fruit fly) PE=2 SV=1	hypothetical protein YQE_05477, partial [Dendroctonus ponderosae]	201.72	262	0.74	0.63	c58476.graph_c0_seq1	5
Cytochrome P450-222	c64939.graph_c0	--	--	Molecular Function: monooxygenase activity (GO:0004497);; Molecular Function: iron ion binding (GO:0005506);; Molecular Function: electron carrier activity (GO:0009055);; Molecular Function: oxidoreductase activity, acting on paired donors, with incorporation or reduction of molecular oxygen (GO:0016705);; Molecular Function: heme binding (GO:0020037);; Biological Process: oxidation-reduction pro…	K07424|8e-23|tca:664295|CYP9Z4, GLEAN_06444	[Q]	Secondary metabolites biosynthesis, transport and catabolism	--	Cytochrome P450 9e2 GN=CYP9E2 OS=Blattella germanica (German cockroach) PE=2 SV=1	cytochrome P450 9Z4 [Tribolium castaneum]	157.86	218	0	0	c64939.graph_c0_seq1	0
Cytochrome P450-222	c39406.graph_c0	[Q]	Secondary metabolites biosynthesis, transport and catabolism	Molecular Function: oxidoreductase activity (GO:0016491);; Molecular Function: metal ion binding (GO:0046872);;	K10721|1e-160|tca:663098|CYP302A1	[Q]	Secondary metabolites biosynthesis, transport and catabolism	Cytochrome P450;; Cytochrome P450;; Cytochrome P450	Cytochrome P450 302a1, mitochondrial (Precursor) GN=dib OS=Drosophila melanogaster (Fruit fly) PE=2 SV=2	hypothetical protein YQE_02075, partial [Dendroctonus ponderosae]	1219.01	1279.5	3.19	2.71	c39406.graph_c0_seq1,c39406.graph_c0_seq10,c39406.graph_c0_seq11,c39406.graph_c0_seq12,c39406.graph_c0_seq13,c39406.graph_c0_seq14,c39406.graph_c0_seq15,c39406.graph_c0_seq16,c39406.graph_c0_seq17,c39406.graph_c0_seq18,c39406.graph_c0_seq19,c39406.graph_c0_seq2,c39406.graph_c0_seq20,c39406.graph_c0_seq21,c39406.graph_c0_seq22,c39406.graph_c0_seq23,c39406.graph_c0_seq24,c39406.graph_c0_seq3,c39406…	131
Cytochrome P450-222	c73209.graph_c0	[Q]	Secondary metabolites biosynthesis, transport and catabolism	Molecular Function: monooxygenase activity (GO:0004497);; Molecular Function: iron ion binding (GO:0005506);; Cellular Component: endoplasmic reticulum (GO:0005783);; Molecular Function: electron carrier activity (GO:0009055);; Molecular Function: oxidoreductase activity, acting on paired donors, with incorporation or reduction of molecular oxygen (GO:0016705);; Molecular Function: heme binding (…	--	[Q]	Secondary metabolites biosynthesis, transport and catabolism	Cytochrome P450	Cytochrome P450 9e2 GN=CYP9E2 OS=Blattella germanica (German cockroach) PE=2 SV=1	cytochrome P450 6a22 [Culex quinquefasciatus]	166.82	227	0.18	0.15	c73209.graph_c0_seq1	1
Cytochrome P450-222	c30543.graph_c0	[Q]	Secondary metabolites biosynthesis, transport and catabolism	--	--	[QI]	--	Cytochrome P450	Cytochrome P450 4g15 GN=Cyp4g15 OS=Drosophila melanogaster (Fruit fly) PE=2 SV=1	cytochrome P450 CYP4g56 [Dendroctonus ponderosae]	1759.51	1820	73.81	62.62	c30543.graph_c0_seq1,c30543.graph_c0_seq2	4375
Cytochrome P450-222	c68717.graph_c0	--	--	Molecular Function: monooxygenase activity (GO:0004497);; Molecular Function: iron ion binding (GO:0005506);; Molecular Function: electron carrier activity (GO:0009055);; Molecular Function: oxidoreductase activity, acting on paired donors, with incorporation or reduction of molecular oxygen (GO:0016705);; Molecular Function: heme binding (GO:0020037);; Biological Process: oxidation-reduction pro…	--	[QI]	--	Cytochrome P450	Cytochrome P450 4c21 GN=CYP4C21 OS=Blattella germanica (German cockroach) PE=2 SV=1	PREDICTED: similar to cytochrome P450 monooxygenase [Tribolium castaneum]	183.77	244	0	0	c68717.graph_c0_seq1	0
Cytochrome P450-222	c10362.graph_c0	--	--	Molecular Function: monooxygenase activity (GO:0004497);; Molecular Function: iron ion binding (GO:0005506);; Molecular Function: electron carrier activity (GO:0009055);; Molecular Function: oxidoreductase activity, acting on paired donors, with incorporation or reduction of molecular oxygen (GO:0016705);; Molecular Function: heme binding (GO:0020037);; Biological Process: oxidation-reduction pro…	K07424|2e-15|tca:664295|CYP9Z4, GLEAN_06444	[Q]	Secondary metabolites biosynthesis, transport and catabolism	Cytochrome P450	Probable cytochrome P450 9f2 GN=Cyp9f2 OS=Drosophila melanogaster (Fruit fly) PE=2 SV=1	cytochrome P450 [Leptinotarsa decemlineata]	278.6	339	2.76	2.34	c10362.graph_c0_seq1	25.81
Cytochrome P450-222	c22743.graph_c0	--	--	--	--	[Q]	Secondary metabolites biosynthesis, transport and catabolism	Cytochrome P450	Probable cytochrome P450 6a17 GN=Cyp6a17 OS=Drosophila melanogaster (Fruit fly) PE=2 SV=1	cytochrome P450 [Bemisia tabaci]	310.57	371	0.44	0.37	c22743.graph_c0_seq1	4.6
Cytochrome P450-222	c40573.graph_c0	[Q]	Secondary metabolites biosynthesis, transport and catabolism	Molecular Function: monooxygenase activity (GO:0004497);; Molecular Function: iron ion binding (GO:0005506);; Molecular Function: electron carrier activity (GO:0009055);; Molecular Function: oxidoreductase activity, acting on paired donors, with incorporation or reduction of molecular oxygen (GO:0016705);; Molecular Function: heme binding (GO:0020037);; Biological Process: oxidation-reduction pro…	--	[Q]	Secondary metabolites biosynthesis, transport and catabolism	Cytochrome P450	Probable cytochrome P450 6a14 GN=Cyp6a14 OS=Drosophila melanogaster (Fruit fly) PE=3 SV=2	PREDICTED: similar to cytochrome P450 CYP6BK17 [Tribolium castaneum]	1753.51	1814	1.37	1.16	c40573.graph_c0_seq1	81
Cytochrome P450-222	c40763.graph_c0	[Q]	Secondary metabolites biosynthesis, transport and catabolism	Molecular Function: monooxygenase activity (GO:0004497);; Molecular Function: iron ion binding (GO:0005506);; Molecular Function: electron carrier activity (GO:0009055);; Molecular Function: oxidoreductase activity, acting on paired donors, with incorporation or reduction of molecular oxygen (GO:0016705);; Molecular Function: heme binding (GO:0020037);; Biological Process: oxidation-reduction pro…	--	[Q]	Secondary metabolites biosynthesis, transport and catabolism	Cytochrome P450	Probable cytochrome P450 49a1 GN=Cyp49a1 OS=Drosophila melanogaster (Fruit fly) PE=2 SV=3	cytochrome P450 301B1 [Tribolium castaneum]	1579.59	1640.09	2.84	2.41	c40763.graph_c0_seq1,c40763.graph_c0_seq2	151.11
Cytochrome P450-222	c31996.graph_c1	[Q]	Secondary metabolites biosynthesis, transport and catabolism	Molecular Function: monooxygenase activity (GO:0004497);; Molecular Function: iron ion binding (GO:0005506);; Molecular Function: electron carrier activity (GO:0009055);; Molecular Function: oxidoreductase activity, acting on paired donors, with incorporation or reduction of molecular oxygen (GO:0016705);; Molecular Function: heme binding (GO:0020037);; Biological Process: oxidation-reduction pro…	--	[Q]	Secondary metabolites biosynthesis, transport and catabolism	Cytochrome P450	Cytochrome P450 6a9 GN=Cyp6a9 OS=Drosophila melanogaster (Fruit fly) PE=2 SV=3	cytochrome P450 CYP6BK4 [Tribolium castaneum]	231.66	292	2.44	2.07	c31996.graph_c1_seq1	19
Cytochrome P450-222	c23748.graph_c0	--	--	Molecular Function: monooxygenase activity (GO:0004497);; Molecular Function: iron ion binding (GO:0005506);; Molecular Function: electron carrier activity (GO:0009055);; Molecular Function: oxidoreductase activity, acting on paired donors, with incorporation or reduction of molecular oxygen (GO:0016705);; Molecular Function: heme binding (GO:0020037);; Biological Process: oxidation-reduction pro…	K07424|6e-14|tca:664295|CYP9Z4, GLEAN_06444	[Q]	Secondary metabolites biosynthesis, transport and catabolism	--	Cytochrome P450 9e2 GN=CYP9E2 OS=Blattella germanica (German cockroach) PE=2 SV=1	cytochrome P450 [Leptinotarsa decemlineata]	381.54	442	3.43	2.91	c23748.graph_c0_seq1	44
Cytochrome P450-222	c58394.graph_c0	--	--	Molecular Function: monooxygenase activity (GO:0004497);; Molecular Function: iron ion binding (GO:0005506);; Molecular Function: electron carrier activity (GO:0009055);; Molecular Function: oxidoreductase activity, acting on paired donors, with incorporation or reduction of molecular oxygen (GO:0016705);; Molecular Function: heme binding (GO:0020037);; Biological Process: oxidation-reduction pro…	K07424|1e-21|tca:664295|CYP9Z4, GLEAN_06444	[Q]	Secondary metabolites biosynthesis, transport and catabolism	Cytochrome P450	Cytochrome P450 9e2 GN=CYP9E2 OS=Blattella germanica (German cockroach) PE=2 SV=1	cytochrome P450 [Leptinotarsa decemlineata]	143.92	204	0.41	0.35	c58394.graph_c0_seq1	2
Cytochrome P450-222	c23803.graph_c0	[Q]	Secondary metabolites biosynthesis, transport and catabolism	Molecular Function: monooxygenase activity (GO:0004497);; Molecular Function: iron ion binding (GO:0005506);; Molecular Function: electron carrier activity (GO:0009055);; Molecular Function: oxidoreductase activity, acting on paired donors, with incorporation or reduction of molecular oxygen (GO:0016705);; Molecular Function: heme binding (GO:0020037);; Biological Process: oxidation-reduction pro…	--	[Q]	Secondary metabolites biosynthesis, transport and catabolism	Cytochrome P450	Cytochrome P450 18a1 GN=Cyp18a1 OS=Drosophila melanogaster (Fruit fly) PE=2 SV=2	PREDICTED: similar to cytochrome P450 CYP15A1 [Tribolium castaneum]	653.93	714.42	0.77	0.66	c23803.graph_c0_seq1,c23803.graph_c0_seq2	17
Cytochrome P450-222	c24501.graph_c0	[Q]	Secondary metabolites biosynthesis, transport and catabolism	Molecular Function: monooxygenase activity (GO:0004497);; Molecular Function: iron ion binding (GO:0005506);; Molecular Function: electron carrier activity (GO:0009055);; Molecular Function: oxidoreductase activity, acting on paired donors, with incorporation or reduction of molecular oxygen (GO:0016705);; Molecular Function: heme binding (GO:0020037);; Biological Process: oxidation-reduction pro…	K07424|2e-42|tca:664295|CYP9Z4, GLEAN_06444	[Q]	Secondary metabolites biosynthesis, transport and catabolism	Cytochrome P450	Cytochrome P450 9e2 GN=CYP9E2 OS=Blattella germanica (German cockroach) PE=2 SV=1	cytochrome P450 9Z4 [Tribolium castaneum]	286.59	347	2.8	2.38	c24501.graph_c0_seq1	26.99
Cytochrome P450-222	c29182.graph_c0	--	--	--	--	[Q]	Secondary metabolites biosynthesis, transport and catabolism	Cytochrome P450	Probable cytochrome P450 305a1 GN=Cyp305a1 OS=Drosophila melanogaster (Fruit fly) PE=2 SV=1	PREDICTED: similar to cytochrome P450 CYP15A1 [Tribolium castaneum]	978.51	1039	1	0.85	c29182.graph_c0_seq1	33
Cytochrome P450-222	c42967.graph_c0	--	--	Molecular Function: monooxygenase activity (GO:0004497);; Molecular Function: iron ion binding (GO:0005506);; Molecular Function: electron carrier activity (GO:0009055);; Molecular Function: oxidoreductase activity, acting on paired donors, with incorporation or reduction of molecular oxygen (GO:0016705);; Molecular Function: heme binding (GO:0020037);; Biological Process: oxidation-reduction pro…	K07424|1e-21|tca:664295|CYP9Z4, GLEAN_06444	[Q]	Secondary metabolites biosynthesis, transport and catabolism	Cytochrome P450	Probable cytochrome P450 9f2 GN=Cyp9f2 OS=Drosophila melanogaster (Fruit fly) PE=2 SV=1	cytochrome P450 [Leptinotarsa decemlineata]	251.63	312	23.23	19.71	c42967.graph_c0_seq1	196.19
Cytochrome P450-222	c41193.graph_c0	[Q]	Secondary metabolites biosynthesis, transport and catabolism	Molecular Function: monooxygenase activity (GO:0004497);; Molecular Function: iron ion binding (GO:0005506);; Cellular Component: mitochondrion (GO:0005739);; Molecular Function: electron carrier activity (GO:0009055);; Cellular Component: membrane (GO:0016020);; Molecular Function: oxidoreductase activity, acting on paired donors, with incorporation or reduction of molecular oxygen (GO:0016705);…	--	[Q]	Secondary metabolites biosynthesis, transport and catabolism	Cytochrome P450	Probable cytochrome P450 49a1 GN=Cyp49a1 OS=Drosophila melanogaster (Fruit fly) PE=2 SV=3	PREDICTED: similar to Cyp49a1 [Tribolium castaneum]	1878.08	1938.57	4.09	3.47	c41193.graph_c0_seq1,c41193.graph_c0_seq2	259
Cytochrome P450-222	c37232.graph_c0	--	--	Molecular Function: ecdysone 20-monooxygenase activity (GO:0004501);; Molecular Function: iron ion binding (GO:0005506);; Molecular Function: electron carrier activity (GO:0009055);; Molecular Function: heme binding (GO:0020037);; Biological Process: oxidation-reduction process (GO:0055114);;	--	[Q]	Secondary metabolites biosynthesis, transport and catabolism	Cytochrome P450	Probable cytochrome P450 301a1, mitochondrial (Precursor) GN=Cyp301a1 OS=Drosophila melanogaster (Fruit fly) PE=2 SV=1	PREDICTED: similar to AGAP006082-PA [Tribolium castaneum]	817.12	877.61	2.36	2	c37232.graph_c0_seq1,c37232.graph_c0_seq2	65
Cytochrome P450-222	c36976.graph_c0	--	--	Molecular Function: iron ion binding (GO:0005506);; Biological Process: steroid biosynthetic process (GO:0006694);; Biological Process: chorion-containing eggshell formation (GO:0007304);; Biological Process: imaginal disc-derived leg morphogenesis (GO:0007480);; Molecular Function: steroid hydroxylase activity (GO:0008395);; Molecular Function: electron carrier activity (GO:0009055);; Cellular C…	--	[Q]	Secondary metabolites biosynthesis, transport and catabolism	Cytochrome P450	Cytochrome P450 18a1 GN=Cyp18a1 OS=Drosophila melanogaster (Fruit fly) PE=2 SV=2	cytochrome P450 CYP18A1 [Tribolium castaneum]	777.51	838	55.29	46.91	c36976.graph_c0_seq1	1447.01
Cytochrome P450-222	c39155.graph_c0	[P]	Inorganic ion transport and metabolism	Molecular Function: NADPH-hemoprotein reductase activity (GO:0003958);; Molecular Function: iron ion binding (GO:0005506);; Molecular Function: GTP binding (GO:0005525);; Cellular Component: endoplasmic reticulum membrane (GO:0005789);; Biological Process: small GTPase mediated signal transduction (GO:0007264);; Molecular Function: FMN binding (GO:0010181);; Biological Process: oxidation-reductio…	K00327|0.0|tca:659809|similar to nadph cytochrome P450	[C]	Energy production and conversion	FAD binding domain;; Flavodoxin;; Oxidoreductase NAD-binding domain	NADPH--cytochrome P450 reductase GN=Cpr OS=Drosophila melanogaster (Fruit fly) PE=2 SV=2	PREDICTED: similar to nadph cytochrome P450 [Tribolium castaneum]	2539.23	2599.72	314.14	266.53	c39155.graph_c0_seq1,c39155.graph_c0_seq2	26878
Cytochrome P450-222	c31219.graph_c0	--	--	Molecular Function: monooxygenase activity (GO:0004497);; Molecular Function: iron ion binding (GO:0005506);; Molecular Function: electron carrier activity (GO:0009055);; Molecular Function: oxidoreductase activity, acting on paired donors, with incorporation or reduction of molecular oxygen (GO:0016705);; Molecular Function: heme binding (GO:0020037);; Biological Process: oxidation-reduction pro…	--	[QI]	--	Cytochrome P450	Cytochrome P450 4g15 GN=Cyp4g15 OS=Drosophila melanogaster (Fruit fly) PE=2 SV=1	cytochrome P450 [Leptinotarsa decemlineata]	1872.51	1933	530.64	450.22	c31219.graph_c0_seq1	33475.6
Cytochrome P450-222	c36976.graph_c1	[Q]	Secondary metabolites biosynthesis, transport and catabolism	Molecular Function: iron ion binding (GO:0005506);; Molecular Function: electron carrier activity (GO:0009055);; Molecular Function: heme binding (GO:0020037);; Biological Process: oxidation-reduction process (GO:0055114);; Molecular Function: aromatase activity (GO:0070330);;	--	[Q]	Secondary metabolites biosynthesis, transport and catabolism	Cytochrome P450	Cytochrome P450 18a1 GN=Cyp18a1 OS=Drosophila melanogaster (Fruit fly) PE=2 SV=2	cytochrome P450 CYP18A1 [Tribolium castaneum]	1329.51	1390	59.58	50.55	c36976.graph_c1_seq1	2668
Gamma-aminobutyric acid receptor－23	c6212.graph_c0	--	--	Molecular Function: GABA-A receptor activity (GO:0004890);; Molecular Function: extracellular ligand-gated ion channel activity (GO:0005230);; Cellular Component: plasma membrane (GO:0005886);; Biological Process: ion transport (GO:0006811);; Cellular Component: integral component of membrane (GO:0016021);; Cellular Component: cell junction (GO:0030054);; Cellular Component: postsynaptic membrane…	K05270|4e-41|tca:663754|Lcch3	[T]	Signal transduction mechanisms	Neurotransmitter-gated ion-channel transmembrane region	Gamma-aminobutyric acid receptor subunit beta-like (Precursor) GN=Lcch3 OS=Drosophila melanogaster (Fruit fly) PE=1 SV=2	PREDICTED: gamma-aminobutyric acid receptor subunit beta-like [Ceratitis capitata]	194.74	255	0.61	0.52	c6212.graph_c0_seq1	4
Gamma-aminobutyric acid receptor－23	c26234.graph_c0	--	--	Cellular Component: membrane (GO:0016020);; Biological Process: single-multicellular organism process (GO:0044707);; Biological Process: response to stimulus (GO:0050896);;	--	[T]	Signal transduction mechanisms	Neurotransmitter-gated ion-channel transmembrane region;; Neurotransmitter-gated ion-channel ligand binding domain	Gamma-aminobutyric acid receptor subunit beta (Precursor) GN=Rdl OS=Drosophila simulans (Fruit fly) PE=2 SV=1	PREDICTED: glycine receptor, alpha 4b-like [Saccoglossus kowalevskii]	1653.51	1714	1.1	0.93	c26234.graph_c0_seq1,c26234.graph_c0_seq2,c26234.graph_c0_seq3	61
Gamma-aminobutyric acid receptor－23	c6200.graph_c0	--	--	--	K05193|1e-15|tgu:100219454|GLRA1	[T]	Signal transduction mechanisms	Neurotransmitter-gated ion-channel ligand binding domain	Gamma-aminobutyric acid receptor subunit beta (Precursor) GN=Rdl OS=Drosophila melanogaster (Fruit fly) PE=2 SV=3	unnamed protein product [Oikopleura dioica]	243.64	304	0.37	0.31	c6200.graph_c0_seq1,c6200.graph_c0_seq2	3
Gamma-aminobutyric acid receptor－23	c46633.graph_c0	--	--	--	--	[T]	Signal transduction mechanisms	Neurotransmitter-gated ion-channel transmembrane region	Gamma-aminobutyric acid receptor subunit beta-like (Precursor) GN=Lcch3 OS=Drosophila melanogaster (Fruit fly) PE=1 SV=2	unnamed protein product [Oikopleura dioica]	488.52	549	1.46	1.24	c46633.graph_c0_seq1	24
Gamma-aminobutyric acid receptor－23	c23703.graph_c0	[M]	Cell wall/membrane/envelope biogenesis	Biological Process: response to mechanical stimulus (GO:0009612);; Cellular Component: membrane (GO:0016020);; Cellular Component: axon (GO:0030424);; Cellular Component: dendrite (GO:0030425);; Biological Process: sleep (GO:0030431);; Biological Process: regulation of circadian sleep/wake cycle (GO:0042749);; Biological Process: negative regulation of synaptic transmission (GO:0050805);; Biologi…	--	[T]	Signal transduction mechanisms	Neurotransmitter-gated ion-channel transmembrane region	Gamma-aminobutyric acid receptor subunit beta (Precursor) GN=Rdl OS=Drosophila simulans (Fruit fly) PE=2 SV=1	GJ12672 [Drosophila virilis]	861.49	921.98	0.66	0.56	c23703.graph_c0_seq1,c23703.graph_c0_seq2,c23703.graph_c0_seq3,c23703.graph_c0_seq4	19
Gamma-aminobutyric acid receptor－23	c27161.graph_c0	--	--	Molecular Function: GABA-A receptor activity (GO:0004890);; Biological Process: response to mechanical stimulus (GO:0009612);; Cellular Component: membrane (GO:0016020);; Cellular Component: axon (GO:0030424);; Cellular Component: dendrite (GO:0030425);; Biological Process: sleep (GO:0030431);; Biological Process: regulation of circadian sleep/wake cycle (GO:0042749);; Biological Process: negativ…	--	[T]	Signal transduction mechanisms	Neurotransmitter-gated ion-channel ligand binding domain;; Neurotransmitter-gated ion-channel transmembrane region	Gamma-aminobutyric acid receptor subunit beta (Precursor) GN=Rdl OS=Drosophila melanogaster (Fruit fly) PE=2 SV=3	hypothetical protein DAPPUDRAFT_55650 [Daphnia pulex]	607.31	667.77	1.52	1.29	c27161.graph_c0_seq1,c27161.graph_c0_seq2,c27161.graph_c0_seq3,c27161.graph_c0_seq4	31
Gamma-aminobutyric acid receptor－23	c53258.graph_c0	--	--	Cellular Component: membrane (GO:0016020);;	--	[T]	Signal transduction mechanisms	Neurotransmitter-gated ion-channel ligand binding domain	Gamma-aminobutyric acid receptor subunit beta (Precursor) GN=Rdl OS=Musca domestica (House fly) PE=1 SV=2	GABA receptor, partial [Diabrotica virgifera virgifera]	385.54	446	0.93	0.79	c53258.graph_c0_seq1	12
Gamma-aminobutyric acid receptor－23	c35672.graph_c0	--	--	Cellular Component: membrane (GO:0016020);;	--	[T]	Signal transduction mechanisms	Neurotransmitter-gated ion-channel transmembrane region;; Neurotransmitter-gated ion-channel ligand binding domain	Gamma-aminobutyric acid receptor subunit beta (Precursor) GN=Rdl OS=Drosophila simulans (Fruit fly) PE=2 SV=1	PREDICTED: gamma-aminobutyric acid receptor subunit beta-like isoform X2 [Ceratitis capitata]	1102.51	1163	1.35	1.14	c35672.graph_c0_seq1,c35672.graph_c0_seq2	50
Gamma-aminobutyric acid receptor－23	c12286.graph_c0	--	--	Cellular Component: membrane (GO:0016020);;	--	[T]	Signal transduction mechanisms	Neurotransmitter-gated ion-channel transmembrane region	Gamma-aminobutyric acid receptor alpha-like (Precursor) GN=Grd OS=Drosophila melanogaster (Fruit fly) PE=1 SV=1	PREDICTED: gamma-aminobutyric acid receptor alpha-like [Metaseiulus occidentalis]	306.58	367	1.07	0.91	c12286.graph_c0_seq1	11
Gamma-aminobutyric acid receptor－23	c62119.graph_c0	--	--	Molecular Function: GABA-A receptor activity (GO:0004890);; Molecular Function: extracellular ligand-gated ion channel activity (GO:0005230);; Cellular Component: plasma membrane (GO:0005886);; Biological Process: ion transport (GO:0006811);; Cellular Component: integral component of membrane (GO:0016021);; Cellular Component: cell junction (GO:0030054);; Cellular Component: postsynaptic membrane…	K05270|8e-11|isc:IscW_ISCW021469|Gaba-gated chloride channel, putative	[T]	Signal transduction mechanisms	Neurotransmitter-gated ion-channel transmembrane region	Gamma-aminobutyric acid receptor subunit beta-like (Precursor) GN=Lcch3 OS=Drosophila melanogaster (Fruit fly) PE=1 SV=2	putative GABA-gated ion channel, partial [Ixodes scapularis]	166.82	227	0.36	0.3	c62119.graph_c0_seq1	2
Gamma-aminobutyric acid receptor－23	c7931.graph_c0	--	--	Molecular Function: G-protein coupled GABA receptor activity (GO:0004965);; Biological Process: G-protein coupled receptor signaling pathway (GO:0007186);; Cellular Component: integral component of membrane (GO:0016021);;	K04615|8e-37|phu:Phum_PHUM479480|class C metabotropic glutamate-like G-protein coupled receptor GPRgbb1, putative	[PET]	--	Receptor family ligand binding region	--	metabotropic gamma-aminobutyric acid receptor [Rhipicephalus microplus]	274.61	335	0.87	0.74	c7931.graph_c0_seq1	8
Gamma-aminobutyric acid receptor－23	c75607.graph_c0	--	--	Molecular Function: GABA-A receptor activity (GO:0004890);; Molecular Function: extracellular ligand-gated ion channel activity (GO:0005230);; Cellular Component: plasma membrane (GO:0005886);; Biological Process: ion transport (GO:0006811);; Cellular Component: integral component of membrane (GO:0016021);; Cellular Component: cell junction (GO:0030054);; Cellular Component: postsynaptic membrane…	--	[T]	Signal transduction mechanisms	Neurotransmitter-gated ion-channel ligand binding domain	Gamma-aminobutyric acid receptor alpha-like (Precursor) GN=Grd OS=Drosophila melanogaster (Fruit fly) PE=1 SV=1	putative GABA-gated ion channel, partial [Ixodes scapularis]	153.87	214	0	0	c75607.graph_c0_seq1	0
Gamma-aminobutyric acid receptor－23	c38850.graph_c0	--	--	Biological Process: ion transport (GO:0006811);; Molecular Function: extracellular-glycine-gated chloride channel activity (GO:0016934);; Cellular Component: glycine-gated chloride channel complex (GO:0016935);; Cellular Component: cell junction (GO:0030054);; Cellular Component: postsynaptic membrane (GO:0045211);;	--	[T]	Signal transduction mechanisms	Neurotransmitter-gated ion-channel ligand binding domain;; Neurotransmitter-gated ion-channel transmembrane region	Gamma-aminobutyric acid receptor subunit beta (Precursor) GN=Rdl OS=Musca domestica (House fly) PE=1 SV=2	ligand-gated ion channel subunit precursor [Tribolium castaneum]	2312.51	2373	2.91	2.47	c38850.graph_c0_seq1,c38850.graph_c0_seq2	227
Gamma-aminobutyric acid receptor－23	c29513.graph_c0	--	--	Molecular Function: GABA-A receptor activity (GO:0004890);; Molecular Function: extracellular ligand-gated ion channel activity (GO:0005230);; Cellular Component: plasma membrane (GO:0005886);; Biological Process: ion transport (GO:0006811);; Cellular Component: integral component of membrane (GO:0016021);; Cellular Component: cell junction (GO:0030054);; Cellular Component: postsynaptic membrane…	--	[T]	Signal transduction mechanisms	Neurotransmitter-gated ion-channel ligand binding domain	Gamma-aminobutyric acid receptor subunit beta (Precursor) GN=Rdl OS=Musca domestica (House fly) PE=1 SV=2	GABA-gated chloride channel 3 subunit, partial [Tetranychus urticae]	935.51	996	1.21	1.02	c29513.graph_c0_seq1	38
Gamma-aminobutyric acid receptor－23	c63481.graph_c0	--	--	Molecular Function: GABA-A receptor activity (GO:0004890);; Molecular Function: extracellular ligand-gated ion channel activity (GO:0005230);; Cellular Component: plasma membrane (GO:0005886);; Biological Process: ion transport (GO:0006811);; Cellular Component: integral component of membrane (GO:0016021);; Cellular Component: cell junction (GO:0030054);; Cellular Component: postsynaptic membrane…	--	[T]	Signal transduction mechanisms	Neurotransmitter-gated ion-channel ligand binding domain	Gamma-aminobutyric acid receptor subunit beta (Precursor) GN=Rdl OS=Musca domestica (House fly) PE=1 SV=2	PREDICTED: LOW QUALITY PROTEIN: gamma-aminobutyric acid receptor subunit beta-like [Metaseiulus occidentalis]	407.53	468	0.58	0.5	c63481.graph_c0_seq1	8
Gamma-aminobutyric acid receptor－23	c48985.graph_c0	--	--	Molecular Function: GABA-A receptor activity (GO:0004890);; Molecular Function: extracellular ligand-gated ion channel activity (GO:0005230);; Cellular Component: plasma membrane (GO:0005886);; Biological Process: ion transport (GO:0006811);; Cellular Component: integral component of membrane (GO:0016021);; Cellular Component: cell junction (GO:0030054);; Cellular Component: postsynaptic membrane…	--	[T]	Signal transduction mechanisms	Neurotransmitter-gated ion-channel ligand binding domain	Gamma-aminobutyric acid receptor subunit beta (Precursor) GN=Rdl OS=Drosophila simulans (Fruit fly) PE=2 SV=1	GABA-gated chloride channel, partial [Ixodes scapularis]	463.52	524	0.71	0.6	c48985.graph_c0_seq1	11
Gamma-aminobutyric acid receptor－23	c31640.graph_c0	--	--	Molecular Function: GABA-A receptor activity (GO:0004890);; Molecular Function: extracellular ligand-gated ion channel activity (GO:0005230);; Cellular Component: plasma membrane (GO:0005886);; Biological Process: ion transport (GO:0006811);; Cellular Component: integral component of membrane (GO:0016021);; Cellular Component: cell junction (GO:0030054);; Cellular Component: postsynaptic membrane…	--	[T]	Signal transduction mechanisms	Neurotransmitter-gated ion-channel ligand binding domain;; Neurotransmitter-gated ion-channel transmembrane region	Gamma-aminobutyric acid receptor alpha-like (Precursor) GN=Grd OS=Drosophila melanogaster (Fruit fly) PE=1 SV=1	GABA-gated ion channel [Tribolium castaneum]	1524.31	1584.8	0.49	0.41	c31640.graph_c0_seq1,c31640.graph_c0_seq2	25
Gamma-aminobutyric acid receptor－23	c1410.graph_c0	--	--	Molecular Function: GABA-A receptor activity (GO:0004890);; Molecular Function: extracellular ligand-gated ion channel activity (GO:0005230);; Cellular Component: plasma membrane (GO:0005886);; Biological Process: ion transport (GO:0006811);; Biological Process: response to mechanical stimulus (GO:0009612);; Cellular Component: integral component of membrane (GO:0016021);; Cellular Component: cel…	--	[T]	Signal transduction mechanisms	--	Gamma-aminobutyric acid receptor subunit beta (Precursor) GN=Rdl OS=Drosophila simulans (Fruit fly) PE=2 SV=1	GABA-gated chloride channel 3 subunit, partial [Tetranychus urticae]	207.71	268	0.57	0.49	c1410.graph_c0_seq1	4
Gamma-aminobutyric acid receptor－23	c4412.graph_c0	--	--	Molecular Function: GABA-A receptor activity (GO:0004890);; Molecular Function: extracellular ligand-gated ion channel activity (GO:0005230);; Cellular Component: plasma membrane (GO:0005886);; Biological Process: ion transport (GO:0006811);; Cellular Component: integral component of membrane (GO:0016021);; Cellular Component: cell junction (GO:0030054);; Cellular Component: postsynaptic membrane…	K05270|2e-29|dvi:Dvir_GJ18972|GJ18972 gene product from transcript GJ18972-RA	[T]	Signal transduction mechanisms	Neurotransmitter-gated ion-channel transmembrane region	Gamma-aminobutyric acid receptor alpha-like (Precursor) GN=Grd OS=Drosophila melanogaster (Fruit fly) PE=1 SV=1	putative GABA-gated ion channel, partial [Ixodes scapularis]	180.78	241	0.82	0.7	c4412.graph_c0_seq1	5
Gamma-aminobutyric acid receptor－23	c74728.graph_c0	--	--	Molecular Function: GABA-A receptor activity (GO:0004890);; Molecular Function: extracellular ligand-gated ion channel activity (GO:0005230);; Cellular Component: plasma membrane (GO:0005886);; Biological Process: ion transport (GO:0006811);; Cellular Component: integral component of membrane (GO:0016021);; Cellular Component: cell junction (GO:0030054);; Cellular Component: postsynaptic membrane…	--	[T]	Signal transduction mechanisms	Neurotransmitter-gated ion-channel transmembrane region	Gamma-aminobutyric acid receptor subunit beta (Precursor) GN=Rdl OS=Drosophila simulans (Fruit fly) PE=2 SV=1	GABA-gated chloride channel 2 subunit, partial [Tetranychus urticae]	153.87	214	0.39	0.33	c74728.graph_c0_seq1	2
Gamma-aminobutyric acid receptor－23	c20692.graph_c0	--	--	Molecular Function: GABA-A receptor activity (GO:0004890);; Molecular Function: extracellular ligand-gated ion channel activity (GO:0005230);; Cellular Component: plasma membrane (GO:0005886);; Biological Process: ion transport (GO:0006811);; Cellular Component: integral component of membrane (GO:0016021);; Cellular Component: cell junction (GO:0030054);; Cellular Component: postsynaptic membrane…	K05270|1e-121|ame:412740|LCCH3	[T]	Signal transduction mechanisms	Neurotransmitter-gated ion-channel ligand binding domain;; Neurotransmitter-gated ion-channel transmembrane region	Gamma-aminobutyric acid receptor subunit beta-like (Precursor) GN=Lcch3 OS=Drosophila melanogaster (Fruit fly) PE=1 SV=2	Gamma-aminobutyric acid receptor subunit beta-like [Harpegnathos saltator]	751.51	812	1.19	1.01	c20692.graph_c0_seq1	30
Gamma-aminobutyric acid receptor－23	c65136.graph_c0	--	--	Molecular Function: GABA-A receptor activity (GO:0004890);; Molecular Function: extracellular ligand-gated ion channel activity (GO:0005230);; Cellular Component: plasma membrane (GO:0005886);; Biological Process: ion transport (GO:0006811);; Cellular Component: integral component of membrane (GO:0016021);; Cellular Component: cell junction (GO:0030054);; Cellular Component: postsynaptic membrane…	--	[T]	Signal transduction mechanisms	Neurotransmitter-gated ion-channel transmembrane region	Gamma-aminobutyric acid receptor subunit beta (Precursor) GN=Rdl OS=Drosophila simulans (Fruit fly) PE=2 SV=1	PREDICTED: LOW QUALITY PROTEIN: gamma-aminobutyric acid receptor subunit beta-like [Metaseiulus occidentalis]	165.83	226	0.54	0.46	c65136.graph_c0_seq1	3
Gamma-aminobutyric acid receptor－23	c80641.graph_c0	--	--	Molecular Function: GABA-A receptor activity (GO:0004890);; Molecular Function: extracellular ligand-gated ion channel activity (GO:0005230);; Cellular Component: plasma membrane (GO:0005886);; Biological Process: ion transport (GO:0006811);; Cellular Component: integral component of membrane (GO:0016021);; Cellular Component: cell junction (GO:0030054);; Cellular Component: postsynaptic membrane…	K05270|4e-19|tca:663754|Lcch3	[T]	Signal transduction mechanisms	--	Gamma-aminobutyric acid receptor subunit beta-like (Precursor) GN=Lcch3 OS=Drosophila melanogaster (Fruit fly) PE=1 SV=2	ligand-gated chloride channel homolog 3 [Tribolium castaneum]	178.78	239	0	0	c80641.graph_c0_seq1	0
Glutathione S-transferase-96	c43143.graph_c0	--	--	--	--	[O]	Posttranslational modification, protein turnover, chaperones	Glutathione S-transferase, N-terminal domain	Glutathione S-transferase 1 GN=GST1 OS=Ascaris suum (Pig roundworm) PE=1 SV=3	hypothetical protein CAPTEDRAFT_177148 [Capitella teleta]	949.51	1010	15.48	13.14	c43143.graph_c0_seq1	495
Glutathione S-transferase-96	c2244.graph_c0	--	--	--	--	[O]	Posttranslational modification, protein turnover, chaperones	Glutathione S-transferase, C-terminal domain;; Glutathione S-transferase, C-terminal domain	--	glutathione transferase [Capsaspora owczarzaki ATCC 30864]	314.57	375	0.09	0.08	c2244.graph_c0_seq1	1
Glutathione S-transferase-96	c10463.graph_c0	--	--	--	K13171|1e-06|cel:F28D9.1|rsr-1	--	--	Acetyltransferase (GNAT) family;; Glutaredoxin;; Glutathione S-transferase, N-terminal domain	--	unnamed protein product, partial [Leishmania mexicana MHOM/GT/2001/U1103]	1125.51	1186	3.54	3	c10463.graph_c0_seq1	134
Glutathione S-transferase-96	c61125.graph_c0	[O]	Posttranslational modification, protein turnover, chaperones	--	--	[O]	Posttranslational modification, protein turnover, chaperones	Glutathione S-transferase, N-terminal domain;; Glutathione S-transferase, N-terminal domain;; Glutathione S-transferase, N-terminal domain	Glutathione S-transferase 1 GN=GST1 OS=Ascaris suum (Pig roundworm) PE=1 SV=3	hypothetical protein CAPTEDRAFT_152307 [Capitella teleta]	426.53	487	0.7	0.59	c61125.graph_c0_seq1	10
Glutathione S-transferase-96	c8990.graph_c0	[O]	Posttranslational modification, protein turnover, chaperones	--	--	[O]	Posttranslational modification, protein turnover, chaperones	Glutathione S-transferase, N-terminal domain;; Glutathione S-transferase, N-terminal domain;; Chaperonin 10 Kd subunit	Glutathione S-transferase 1 (Fragment) GN=GST1 OS=Onchocerca volvulus PE=1 SV=1	predicted protein [Nematostella vectensis]	1175.51	1236	2.65	2.25	c8990.graph_c0_seq1	105
Glutathione S-transferase-96	c65645.graph_c0	--	--	--	--	--	--	Glutathione S-transferase, C-terminal domain	Glutathione S-transferase 1, isoform D GN=GstD1 OS=Anopheles gambiae (African malaria mosquito) PE=1 SV=1	Chain A, Glutathione S-transferase 1-6 From Anopheles Dirus Species B	203.72	264	0.15	0.12	c65645.graph_c0_seq1	1
Glutathione S-transferase-96	c35783.graph_c0	--	--	--	K13299|2e-31|tgu:100224064|glutathione S-transferase kappa 1	--	--	DSBA-like thioredoxin domain	Glutathione S-transferase kappa 1 GN=gstk-1 OS=Caenorhabditis elegans PE=3 SV=1	PREDICTED: glutathione S-transferase kappa 1-like [Metaseiulus occidentalis]	935.51	996	5.11	4.34	c35783.graph_c0_seq1	161
Glutathione S-transferase-96	c417.graph_c0	--	--	--	K13299|1e-32|rno:297029|Gstk1, GST13-13, GSTkappa	--	--	DSBA-like thioredoxin domain	Glutathione S-transferase kappa 1 GN=gstk-1 OS=Caenorhabditis elegans PE=3 SV=1	PREDICTED: glutathione S-transferase kappa 1-like [Saccoglossus kowalevskii]	774.51	835	1	0.85	c417.graph_c0_seq1	26
Glutathione S-transferase-96	c15563.graph_c0	--	--	--	--	[O]	Posttranslational modification, protein turnover, chaperones	Glutathione S-transferase, N-terminal domain;; Glutathione S-transferase, N-terminal domain;; Glutathione S-transferase, N-terminal domain	Probable glutathione S-transferase 7 GN=gst-7 OS=Caenorhabditis elegans PE=3 SV=1	hypothetical protein PTSG_03958 [Salpingoeca sp. ATCC 50818]	245.64	306	1.7	1.44	c15563.graph_c0_seq1	14
Glutathione S-transferase-96	c28526.graph_c0	--	--	--	--	[O]	Posttranslational modification, protein turnover, chaperones	Glutathione S-transferase, N-terminal domain	Glutathione S-transferase OS=Dermatophagoides pteronyssinus (European house dust mite) PE=1 SV=1	allergen Aca s 8 [Acarus siro]	863.69	924.18	2.34	1.98	c28526.graph_c0_seq1,c28526.graph_c0_seq2,c28526.graph_c0_seq3	67.98
Glutathione S-transferase-96	c33494.graph_c0	[O]	Posttranslational modification, protein turnover, chaperones	--	K00799|3e-31|phu:Phum_PHUM189430|GSTD1-5 protein, putative (EC:2.5.1.18)	[O]	Posttranslational modification, protein turnover, chaperones	Glutathione S-transferase, N-terminal domain;; Glutathione S-transferase, N-terminal domain;; Glutathione S-transferase, N-terminal domain;; Glutathione S-transferase, C-terminal domain;; Glutathione S-transferase, C-terminal domain	Glutathione S-transferase 1, isoform C GN=GstD1 OS=Anopheles gambiae (African malaria mosquito) PE=1 SV=2	glutathione-S-transferase-like protein [Galleria mellonella]	857.51	918	2.08	1.76	c33494.graph_c0_seq1	60
Glutathione S-transferase-96	c20002.graph_c0	--	--	--	--	[O]	Posttranslational modification, protein turnover, chaperones	Glutathione S-transferase, C-terminal domain;; Glutathione S-transferase, C-terminal domain	Glutathione S-transferase 1, isoform C GN=GstD1 OS=Anopheles gambiae (African malaria mosquito) PE=1 SV=2	glutathione transferase delta-like Yv4019D08 [Sarcoptes scabiei type hominis]	433.53	494	1.44	1.22	c20002.graph_c0_seq1	20.93
Glutathione S-transferase-96	c18998.graph_c0	--	--	--	K00799|4e-22|nve:NEMVE_v1g184426|hypothetical protein	[O]	Posttranslational modification, protein turnover, chaperones	--	Glutathione S-transferase OS=Dermatophagoides pteronyssinus (European house dust mite) PE=1 SV=1	glutathione transferase mu class Dp7019C10 [Dermatophagoides pteronyssinus]	548.51	609	4.39	3.72	c18998.graph_c0_seq1	81
Glutathione S-transferase-96	c29276.graph_c0	--	--	--	K00799|4e-14|isc:IscW_ISCW011508|glutathione S-transferase, putative (EC:2.5.1.18)	[O]	Posttranslational modification, protein turnover, chaperones	--	Glutathione S-transferase D7 GN=GstD7 OS=Anopheles gambiae (African malaria mosquito) PE=2 SV=1	delta glutathione-S-transferase [Sarcoptes scabiei]	566.51	627	1.05	0.89	c29276.graph_c0_seq1,c29276.graph_c0_seq2	20
Glutathione S-transferase-96	c46338.graph_c0	[O]	Posttranslational modification, protein turnover, chaperones	--	K00799|2e-35|isc:IscW_ISCW019308|glutathione S-transferase, putative (EC:2.5.1.18)	[O]	Posttranslational modification, protein turnover, chaperones	Glutathione S-transferase, N-terminal domain;; Glutathione S-transferase, C-terminal domain	Glutathione S-transferase class-mu 26 kDa isozyme 1 OS=Fasciola hepatica (Liver fluke) PE=1 SV=2	allergen Aca s 8 [Acarus siro]	706.51	767	1.3	1.11	c46338.graph_c0_seq1	31
Glutathione S-transferase-96	c52198.graph_c0	--	--	--	--	--	--	Glutathione S-transferase, N-terminal domain	--	hypothetical protein LOAG_05718 [Loa loa]	341.56	402	0.7	0.59	c52198.graph_c0_seq1	8
Glutathione S-transferase-96	c12093.graph_c0	--	--	--	--	[O]	Posttranslational modification, protein turnover, chaperones	Glutathione S-transferase, N-terminal domain;; Glutathione S-transferase, N-terminal domain	Glutathione transferase omega-1 GN=gsto-1 OS=Caenorhabditis elegans PE=1 SV=1	TPA: TPA_inf: glutathione S-transferase [Amblyomma variegatum]	267.61	328	0.33	0.28	c12093.graph_c0_seq1	3
Glutathione S-transferase-96	c50523.graph_c0	--	--	--	K00799|2e-10|cin:100187387|similar to glutathione S-transferase I	[O]	Posttranslational modification, protein turnover, chaperones	Glutathione S-transferase, C-terminal domain;; Glutathione S-transferase, C-terminal domain;; Glutathione S-transferase, C-terminal domain	Glutathione S-transferase D6 GN=GstD6 OS=Drosophila melanogaster (Fruit fly) PE=1 SV=1	PREDICTED: glutathione S-transferase 1, isoform C-like [Ciona intestinalis]	294.59	355	0.91	0.77	c50523.graph_c0_seq1	9
Glutathione S-transferase-96	c26837.graph_c0	[O]	Posttranslational modification, protein turnover, chaperones	--	K00799|2e-37|phu:Phum_PHUM189430|GSTD1-5 protein, putative (EC:2.5.1.18)	[O]	Posttranslational modification, protein turnover, chaperones	Glutathione S-transferase, N-terminal domain;; Glutathione S-transferase, N-terminal domain;; Glutathione S-transferase, N-terminal domain;; Glutathione S-transferase, C-terminal domain;; Glutathione S-transferase, C-terminal domain	Glutathione S-transferase 2 GN=Gst2 OS=Musca domestica (House fly) PE=2 SV=2	glutathione S-transferase theta [Panonychus citri]	741.16	801.65	2.89	2.45	c26837.graph_c0_seq1,c26837.graph_c0_seq2,c26837.graph_c0_seq3,c26837.graph_c0_seq4	72
Glutathione S-transferase-96	c60701.graph_c0	--	--	--	K00799|2e-08|rno:57298|Gstm3, GstYb4, Gstm4	[O]	Posttranslational modification, protein turnover, chaperones	Glutathione S-transferase, C-terminal domain;; Glutathione S-transferase, C-terminal domain	Glutathione S-transferase class-mu 26 kDa isozyme 51 OS=Fasciola hepatica (Liver fluke) PE=1 SV=3	allergen Aca s 8 [Acarus siro]	247.64	308	0.6	0.51	c60701.graph_c0_seq1	5
Glutathione S-transferase-96	c13773.graph_c0	[O]	Posttranslational modification, protein turnover, chaperones	Molecular Function: glutathione transferase activity (GO:0004364);; Biological Process: glutathione metabolic process (GO:0006749);;	K00799|4e-26|dsi:Dsim_GD18822|GD18822 gene product from transcript GD18822-RA	[O]	Posttranslational modification, protein turnover, chaperones	Glutathione S-transferase, N-terminal domain;; Glutathione S-transferase, N-terminal domain;; Glutathione S-transferase, N-terminal domain	Glutathione S-transferase D7 GN=GstD7 OS=Anopheles gambiae (African malaria mosquito) PE=2 SV=1	glutathione transferase delta-like Yv4019D08 [Sarcoptes scabiei type hominis]	462.63	523.11	1.74	1.47	c13773.graph_c0_seq1,c13773.graph_c0_seq2	27
Glutathione S-transferase-96	c60554.graph_c0	--	--	--	K00799|1e-11|isc:IscW_ISCW022157|glutathione S-transferase, putative (EC:2.5.1.18)	[O]	Posttranslational modification, protein turnover, chaperones	--	Glutathione S-transferase OS=Dermatophagoides pteronyssinus (European house dust mite) PE=1 SV=1	allergen Ale o 8 [Aleuroglyphus ovatus]	282.6	343	0.63	0.54	c60554.graph_c0_seq1	6
Glutathione S-transferase-96	c7312.graph_c0	--	--	--	K00799|9e-07|isc:IscW_ISCW019308|glutathione S-transferase, putative (EC:2.5.1.18)	--	--	Glutathione S-transferase, N-terminal domain	Glutathione S-transferase OS=Dermatophagoides pteronyssinus (European house dust mite) PE=1 SV=1	Blo t 8 allergen [Blomia tropicalis]	265.61	326	0.67	0.57	c7312.graph_c0_seq1	6
Glutathione S-transferase-96	c10512.graph_c0	--	--	--	--	[O]	Posttranslational modification, protein turnover, chaperones	Glutathione S-transferase, N-terminal domain;; Glutathione S-transferase, C-terminal domain	Glutathione S-transferase class-mu 26 kDa isozyme 51 OS=Fasciola hepatica (Liver fluke) PE=1 SV=3	allergen Aca s 8 [Acarus siro]	673.51	734	1.15	0.97	c10512.graph_c0_seq1	26
Glutathione S-transferase-96	c44708.graph_c0	--	--	--	K03233|1e-32|mmu:67160|Eef1g, 2610301D06Rik, AA407312, EF1G, MGC103354, MGC144723, MGC144724	[J]	Translation, ribosomal structure and biogenesis	Elongation factor 1 gamma, conserved domain;; Glutathione S-transferase, C-terminal domain;; Glutathione S-transferase, C-terminal domain	Probable elongation factor 1-gamma GN=F17C11.9 OS=Caenorhabditis elegans PE=2 SV=1	elongation factor 1-gamma [Cryptosporidium hominis TU502]	1277.51	1338	2.18	1.85	c44708.graph_c0_seq1	94
Glutathione S-transferase-96	c20063.graph_c0	--	--	Molecular Function: catalytic activity (GO:0003824);;	K05309|9e-64|tca:662467|similar to CG4086-PA	[R]	General function prediction only	Glutathione S-transferase, C-terminal domain	--	PREDICTED: similar to prostaglandin E synthase 2 [Tribolium castaneum]	910.51	971	1.14	0.97	c20063.graph_c0_seq1	35
Glutathione S-transferase-96	c36023.graph_c0	[O]	Posttranslational modification, protein turnover, chaperones	--	K00799|7e-32|phu:Phum_PHUM189430|GSTD1-5 protein, putative (EC:2.5.1.18)	[O]	Posttranslational modification, protein turnover, chaperones	Glutathione S-transferase, N-terminal domain;; Glutathione S-transferase, N-terminal domain;; Glutathione S-transferase, N-terminal domain;; Glutathione S-transferase, C-terminal domain;; Glutathione S-transferase, C-terminal domain;; Glutathione S-transferase, C-terminal domain	Glutathione S-transferase 1, isoform C GN=GstD1 OS=Anopheles gambiae (African malaria mosquito) PE=1 SV=2	glutathione transferase delta-like Yv4019D08 [Sarcoptes scabiei type hominis]	1307.03	1367.52	5.87	4.98	c36023.graph_c0_seq1,c36023.graph_c0_seq2	258.49
Glutathione S-transferase-96	c58550.graph_c0	--	--	Molecular Function: catalytic activity (GO:0003824);;	K01800|1e-08|tca:662347|similar to Probable maleylacetoacetate isomerase 2 (MAAI 2)	[O]	Posttranslational modification, protein turnover, chaperones	--	Probable maleylacetoacetate isomerase 2 GN=CG9363 OS=Drosophila melanogaster (Fruit fly) PE=2 SV=1	PREDICTED: similar to glutathione S-transferase [Tribolium castaneum]	166.82	227	0.72	0.61	c58550.graph_c0_seq1	4
Glutathione S-transferase-96	c72834.graph_c0	--	--	--	--	[O]	Posttranslational modification, protein turnover, chaperones	--	Glutathione S-transferase OS=Dermatophagoides pteronyssinus (European house dust mite) PE=1 SV=1	allergen Aca s 8 [Acarus siro]	340.56	401	0.44	0.37	c72834.graph_c0_seq1	5
Glutathione S-transferase-96	c37472.graph_c0	[O]	Posttranslational modification, protein turnover, chaperones	--	K00799|2e-38|tca:663119|similar to Glutathione S-transferase 1-1 (GST class-theta)	[O]	Posttranslational modification, protein turnover, chaperones	Glutathione S-transferase, N-terminal domain;; Glutathione S-transferase, N-terminal domain;; Glutathione S-transferase, N-terminal domain;; Glutathione S-transferase, C-terminal domain	Glutathione S-transferase 1-1 GN=GstD1 OS=Drosophila simulans (Fruit fly) PE=2 SV=2	glutathione-S-transferase-like protein [Galleria mellonella]	761.94	822.43	3.7	3.14	c37472.graph_c0_seq1,c37472.graph_c0_seq2,c37472.graph_c0_seq3,c37472.graph_c0_seq4	95
Glutathione S-transferase-96	c80673.graph_c0	--	--	--	--	--	--	Glutathione S-transferase, C-terminal domain	Glutathione S-transferase OS=Dermatophagoides pteronyssinus (European house dust mite) PE=1 SV=1	glutathione S-transferase [Psoroptes ovis]	143.92	204	0.21	0.18	c80673.graph_c0_seq1	1
Glutathione S-transferase-96	c17296.graph_c0	--	--	--	K00799|3e-29|mmu:14862|Gstm1, Gstb-1, Gstb1	[O]	Posttranslational modification, protein turnover, chaperones	Glutathione S-transferase, N-terminal domain	Glutathione S-transferase OS=Dermatophagoides pteronyssinus (European house dust mite) PE=1 SV=1	glutathione transferase mu class Dp7002H05 [Dermatophagoides pteronyssinus]	434.53	495	0.96	0.81	c17296.graph_c0_seq1	14
Glutathione S-transferase-96	c57408.graph_c0	--	--	--	--	--	--	Glutathione S-transferase, N-terminal domain	--	glutathione S-transferase domain-containing protein [Salpingoeca sp. ATCC 50818]	305.58	366	0.49	0.41	c57408.graph_c0_seq1	5
Glutathione S-transferase-96	c27703.graph_c0	--	--	--	--	[T]	Signal transduction mechanisms	Glutathione S-transferase, C-terminal domain;; Glutathione S-transferase, C-terminal domain	Failed axon connections GN=fax OS=Drosophila melanogaster (Fruit fly) PE=2 SV=1	failed axon connections, putative [Ixodes scapularis]	1919.09	1979.58	21.87	18.56	c27703.graph_c0_seq1,c27703.graph_c0_seq2,c27703.graph_c0_seq3,c27703.graph_c0_seq4	1414
Glutathione S-transferase-96	c58460.graph_c0	--	--	--	K00799|6e-11|isc:IscW_ISCW019308|glutathione S-transferase, putative (EC:2.5.1.18)	[O]	Posttranslational modification, protein turnover, chaperones	Glutathione S-transferase, C-terminal domain;; Glutathione S-transferase, C-terminal domain	Glutathione S-transferase class-mu 26 kDa isozyme 7 OS=Fasciola hepatica (Liver fluke) PE=2 SV=3	allergen Aca s 8 [Acarus siro]	210.7	271	0.57	0.48	c58460.graph_c0_seq1	4
Glutathione S-transferase-96	c51599.graph_c0	[O]	Posttranslational modification, protein turnover, chaperones	Molecular Function: glutathione transferase activity (GO:0004364);; Biological Process: glutathione metabolic process (GO:0006749);; Biological Process: aromatic amino acid family metabolic process (GO:0009072);;	K01800|2e-25|ame:411088|GstZ1	[O]	Posttranslational modification, protein turnover, chaperones	Glutathione S-transferase, N-terminal domain;; Glutathione S-transferase, N-terminal domain;; Glutathione S-transferase, N-terminal domain	Probable maleylacetoacetate isomerase 2 GN=CG9363 OS=Drosophila melanogaster (Fruit fly) PE=2 SV=1	PREDICTED: probable maleylacetoacetate isomerase 2 [Apis mellifera]	330.56	391	0.63	0.53	c51599.graph_c0_seq1	7
Glutathione S-transferase-96	c11098.graph_c0	--	--	--	K00799|4e-40|xla:380534|gstm1, MGC64290, gst1, gstm2, gth4, gtm1	[O]	Posttranslational modification, protein turnover, chaperones	Glutathione S-transferase, N-terminal domain;; Glutathione S-transferase, C-terminal domain	Glutathione S-transferase OS=Dermatophagoides pteronyssinus (European house dust mite) PE=1 SV=1	glutathione S-transferase [Sarcoptes scabiei type hominis]	605.51	666	1.23	1.04	c11098.graph_c0_seq1,c11098.graph_c0_seq2	25
Glutathione S-transferase-96	c38494.graph_c0	[O]	Posttranslational modification, protein turnover, chaperones	Molecular Function: glutathione transferase activity (GO:0004364);; Biological Process: glutathione metabolic process (GO:0006749);;	K00799|7e-52|tca:654964|similar to CG16936-PA	[O]	Posttranslational modification, protein turnover, chaperones	Glutathione S-transferase, N-terminal domain;; Glutathione S-transferase, N-terminal domain;; Glutathione S-transferase, N-terminal domain;; Glutathione S-transferase, C-terminal domain;; Glutathione S-transferase, C-terminal domain	Glutathione S-transferase D6 GN=GstD6 OS=Drosophila melanogaster (Fruit fly) PE=1 SV=1	putative glutathione S-transferase GST1 [Leptinotarsa decemlineata]	813.94	874.42	81.18	68.88	c38494.graph_c0_seq1,c38494.graph_c0_seq2,c38494.graph_c0_seq3,c38494.graph_c0_seq4	2224.41
Glutathione S-transferase-96	c37107.graph_c0	[O]	Posttranslational modification, protein turnover, chaperones	--	K00799|2e-55|tca:655331|similar to CG17530-PA	[O]	Posttranslational modification, protein turnover, chaperones	Glutathione S-transferase, N-terminal domain;; Glutathione S-transferase, C-terminal domain;; Glutathione S-transferase, N-terminal domain;; Glutathione S-transferase, N-terminal domain	Glutathione S-transferase 1, isoform C GN=GstD1 OS=Anopheles gambiae (African malaria mosquito) PE=1 SV=2	PREDICTED: similar to Glutathione S transferase E6 CG17530-PA [Tribolium castaneum]	943.79	1004.27	10.26	8.7	c37107.graph_c0_seq1,c37107.graph_c0_seq2	326
Glutathione S-transferase-96	c58245.graph_c0	--	--	--	--	--	--	Glutathione S-transferase, N-terminal domain	--	hypothetical protein TGME49_106030 [Toxoplasma gondii ME49]	499.52	560	0.77	0.66	c58245.graph_c0_seq1	13
Glutathione S-transferase-96	c43088.graph_c0	--	--	--	--	--	--	MAPEG family	--	microsomal glutathione S-transferase-like protein [Tribolium castaneum]	627.51	688	22.31	18.93	c43088.graph_c0_seq1	471
Glutathione S-transferase-96	c17142.graph_c0	[O]	Posttranslational modification, protein turnover, chaperones	Molecular Function: catalytic activity (GO:0003824);; Molecular Function: binding (GO:0005488);;	K01800|5e-49|nve:NEMVE_v1g186779|hypothetical protein	[O]	Posttranslational modification, protein turnover, chaperones	Glutathione S-transferase, N-terminal domain;; Glutathione S-transferase, N-terminal domain;; Glutathione S-transferase, N-terminal domain;; Glutathione S-transferase, C-terminal domain;; Glutathione S-transferase, C-terminal domain	Maleylacetoacetate isomerase GN=mai OS=Dictyostelium discoideum (Slime mold) PE=3 SV=1	PREDICTED: probable maleylacetoacetate isomerase 2-like [Ceratitis capitata]	732.51	793	11.44	9.7	c17142.graph_c0_seq1	282
Glutathione S-transferase-96	c29592.graph_c0	--	--	--	--	[O]	Posttranslational modification, protein turnover, chaperones	Glutathione S-transferase, C-terminal domain;; Glutathione S-transferase, C-terminal domain	--	hypothetical protein YQE_04826, partial [Dendroctonus ponderosae]	605.55	666.04	15.21	12.91	c29592.graph_c0_seq1,c29592.graph_c0_seq2	310
Glutathione S-transferase-96	c34595.graph_c0	--	--	--	K00799|1e-36|isc:IscW_ISCW019308|glutathione S-transferase, putative (EC:2.5.1.18)	[O]	Posttranslational modification, protein turnover, chaperones	Glutathione S-transferase, N-terminal domain;; Glutathione S-transferase, N-terminal domain	Glutathione S-transferase OS=Dermatophagoides pteronyssinus (European house dust mite) PE=1 SV=1	allergen Ale o 8 [Aleuroglyphus ovatus]	616.72	677.21	4.87	4.13	c34595.graph_c0_seq1,c34595.graph_c0_seq2,c34595.graph_c0_seq3,c34595.graph_c0_seq4	101
Glutathione S-transferase-96	c21401.graph_c0	--	--	--	--	[U]	Intracellular trafficking, secretion, and vesicular transport	Tom37 C-terminal domain;; Glutathione S-transferase, C-terminal domain	Metaxin-1 homolog GN=CG9393 OS=Drosophila melanogaster (Fruit fly) PE=2 SV=1	PREDICTED: similar to metaxin 1 [Tribolium castaneum]	1080.51	1141	7.61	6.46	c21401.graph_c0_seq1	277
Glutathione S-transferase-96	c32761.graph_c0	--	--	--	K00799|7e-41|isc:IscW_ISCW022157|glutathione S-transferase, putative (EC:2.5.1.18)	[O]	Posttranslational modification, protein turnover, chaperones	Glutathione S-transferase, N-terminal domain;; Glutathione S-transferase, C-terminal domain	Glutathione S-transferase OS=Dermatophagoides pteronyssinus (European house dust mite) PE=1 SV=1	allergen Ale o 8 [Aleuroglyphus ovatus]	800.97	861.46	1.48	1.26	c32761.graph_c0_seq1,c32761.graph_c0_seq2	40
Glutathione S-transferase-96	c30901.graph_c0	--	--	Molecular Function: glutathione transferase activity (GO:0004364);; Biological Process: glutathione metabolic process (GO:0006749);; Biological Process: neurogenesis (GO:0022008);;	K00799|1e-30|tca:654964|similar to CG16936-PA	[O]	Posttranslational modification, protein turnover, chaperones	Glutathione S-transferase, C-terminal domain	Glutathione S-transferase 1 GN=GST1 OS=Manduca sexta (Tobacco hawkmoth) PE=2 SV=1	putative glutathione S-transferase GST2 [Leptinotarsa decemlineata]	406.53	467	4.32	3.66	c30901.graph_c0_seq1	59
Glutathione S-transferase-96	c5651.graph_c0	[O]	Posttranslational modification, protein turnover, chaperones	Molecular Function: glutathione transferase activity (GO:0004364);; Cellular Component: cytoplasm (GO:0005737);; Biological Process: glutathione metabolic process (GO:0006749);;	--	[O]	Posttranslational modification, protein turnover, chaperones	Glutathione S-transferase, N-terminal domain;; Glutathione S-transferase, N-terminal domain;; Glutathione S-transferase, N-terminal domain	Glutathione S-transferase D7 GN=GstD7 OS=Drosophila melanogaster (Fruit fly) PE=2 SV=1	delta glutathione-S-transferase [Sarcoptes scabiei]	211.98	272.28	0.84	0.72	c5651.graph_c0_seq1,c5651.graph_c0_seq2	6
Glutathione S-transferase-96	c3465.graph_c0	[O]	Posttranslational modification, protein turnover, chaperones	Molecular Function: glutathione transferase activity (GO:0004364);; Biological Process: glutathione metabolic process (GO:0006749);;	K00799|8e-13|aga:AgaP_AGAP003257|GSTU2	[O]	Posttranslational modification, protein turnover, chaperones	Glutathione S-transferase, N-terminal domain;; Glutathione S-transferase, N-terminal domain;; Glutathione S-transferase, N-terminal domain	Glutathione S-transferase D7 GN=GstD7 OS=Drosophila melanogaster (Fruit fly) PE=2 SV=1	AGAP003257-PA [Anopheles gambiae str. PEST]	301.58	362	0.49	0.42	c3465.graph_c0_seq1	5
Glutathione S-transferase-96	c43687.graph_c0	--	--	--	K00799|8e-41|isc:IscW_ISCW022157|glutathione S-transferase, putative (EC:2.5.1.18)	[O]	Posttranslational modification, protein turnover, chaperones	Glutathione S-transferase, N-terminal domain;; Glutathione S-transferase, C-terminal domain;; Glutathione S-transferase, C-terminal domain;; Glutathione S-transferase, N-terminal domain	Glutathione S-transferase OS=Dermatophagoides pteronyssinus (European house dust mite) PE=1 SV=1	glutathione transferase mu class Yv5004H11 [Sarcoptes scabiei type hominis]	721.51	782	3.34	2.83	c43687.graph_c0_seq1	81
Glutathione S-transferase-96	c23588.graph_c0	--	--	--	K00799|5e-13|tca:663119|similar to Glutathione S-transferase 1-1 (GST class-theta)	[O]	Posttranslational modification, protein turnover, chaperones	--	Glutathione S-transferase D3 GN=GstD3 OS=Drosophila melanogaster (Fruit fly) PE=2 SV=1	hypothetical protein YQE_03429, partial [Dendroctonus ponderosae]	213.69	274	7.53	6.39	c23588.graph_c0_seq1	54
Glutathione S-transferase-96	c29135.graph_c0	[O]	Posttranslational modification, protein turnover, chaperones	--	--	[T]	Signal transduction mechanisms	Glutathione S-transferase, N-terminal domain;; Glutathione S-transferase, N-terminal domain;; Glutathione S-transferase, N-terminal domain;; Glutathione S-transferase, C-terminal domain;; Immunoglobulin I-set domain;; Immunoglobulin domain;; Immunoglobulin domain;; Immunoglobulin V-set domain;; Immunoglobulin domain;; CD80-like C2-set immunoglobulin domain	Lachesin (Precursor) GN=LAC OS=Schistocerca americana (American grasshopper) PE=1 SV=1	PREDICTED: lachesin-like [Metaseiulus occidentalis]	3037.97	3098.46	2.64	2.24	c29135.graph_c0_seq1,c29135.graph_c0_seq2,c29135.graph_c0_seq3,c29135.graph_c0_seq4	270
Glutathione S-transferase-96	c22314.graph_c0	--	--	Molecular Function: transferase activity (GO:0016740);;	K00799|2e-11|phu:Phum_PHUM189430|GSTD1-5 protein, putative (EC:2.5.1.18)	[O]	Posttranslational modification, protein turnover, chaperones	Glutathione S-transferase, N-terminal domain;; Glutathione S-transferase, N-terminal domain	Glutathione S-transferase 1 GN=Gst1 OS=Musca domestica (House fly) PE=2 SV=1	glutathione S-transferase [Amyelois transitella]	212.7	273	0.28	0.24	c22314.graph_c0_seq1,c22314.graph_c0_seq2	2
Glutathione S-transferase-96	c38224.graph_c0	[O]	Posttranslational modification, protein turnover, chaperones	Molecular Function: transferase activity (GO:0016740);;	K00799|7e-63|tca:663119|similar to Glutathione S-transferase 1-1 (GST class-theta)	[O]	Posttranslational modification, protein turnover, chaperones	Glutathione S-transferase, N-terminal domain;; Glutathione S-transferase, N-terminal domain;; Glutathione S-transferase, N-terminal domain;; Glutathione S-transferase, C-terminal domain;; Glutathione S-transferase, C-terminal domain	Glutathione S-transferase 1-1 GN=GstD1 OS=Drosophila erecta (Fruit fly) PE=3 SV=2	hypothetical protein TcasGA2_TC007571 [Tribolium castaneum]	757.39	817.88	16.4	13.91	c38224.graph_c0_seq1,c38224.graph_c0_seq10,c38224.graph_c0_seq11,c38224.graph_c0_seq12,c38224.graph_c0_seq13,c38224.graph_c0_seq14,c38224.graph_c0_seq2,c38224.graph_c0_seq3,c38224.graph_c0_seq4,c38224.graph_c0_seq5,c38224.graph_c0_seq6,c38224.graph_c0_seq7,c38224.graph_c0_seq8,c38224.graph_c0_seq9	418
Glutathione S-transferase-96	c32551.graph_c0	--	--	Molecular Function: catalytic activity (GO:0003824);; Molecular Function: metal ion binding (GO:0046872);;	K00799|1e-32|tca:662754|similar to CG8938-PA, isoform A	[O]	Posttranslational modification, protein turnover, chaperones	Glutathione S-transferase, C-terminal domain	Glutathione S-transferase OS=Blattella germanica (German cockroach) PE=1 SV=3	PREDICTED: similar to Bla g 5 allergen isoform 1 [Tribolium castaneum]	414.89	475.35	9.47	8.03	c32551.graph_c0_seq1,c32551.graph_c0_seq2,c32551.graph_c0_seq3,c32551.graph_c0_seq4,c32551.graph_c0_seq5	132.09
Glutathione S-transferase-96	c33156.graph_c0	[O]	Posttranslational modification, protein turnover, chaperones	--	K03233|1e-130|nvi:100120958|NV16538	[J]	Translation, ribosomal structure and biogenesis	Elongation factor 1 gamma, conserved domain;; Glutathione S-transferase, C-terminal domain;; Glutathione S-transferase, C-terminal domain;; Glutathione S-transferase, C-terminal domain;; Glutathione S-transferase, N-terminal domain	Elongation factor 1-gamma OS=Artemia salina (Brine shrimp) PE=1 SV=3	elongation factor-1 gamma [Diguetia canities]	1233.96	1294.45	4.72	4	c33156.graph_c0_seq1,c33156.graph_c0_seq2,c33156.graph_c0_seq3,c33156.graph_c0_seq4	196
Glutathione S-transferase-96	c31300.graph_c0	[O]	Posttranslational modification, protein turnover, chaperones	Molecular Function: transferase activity (GO:0016740);;	K00799|2e-62|tca:654964|similar to CG16936-PA	[O]	Posttranslational modification, protein turnover, chaperones	Glutathione S-transferase, N-terminal domain;; Glutathione S-transferase, C-terminal domain;; Glutathione S-transferase, N-terminal domain;; Glutathione S-transferase, N-terminal domain	Glutathione S-transferase 1 GN=GST1 OS=Manduca sexta (Tobacco hawkmoth) PE=2 SV=1	unknown [Dendroctonus ponderosae]	888.55	949.04	26.71	22.66	c31300.graph_c0_seq1,c31300.graph_c0_seq2	799.1
Glutathione S-transferase-96	c33040.graph_c0	[O]	Posttranslational modification, protein turnover, chaperones	Molecular Function: transferase activity (GO:0016740);;	K00799|6e-65|tca:663119|similar to Glutathione S-transferase 1-1 (GST class-theta)	[O]	Posttranslational modification, protein turnover, chaperones	Glutathione S-transferase, N-terminal domain;; Glutathione S-transferase, N-terminal domain;; Glutathione S-transferase, N-terminal domain;; Glutathione S-transferase, C-terminal domain;; Glutathione S-transferase, C-terminal domain;; Glutathione S-transferase, C-terminal domain	Glutathione S-transferase 1-1 GN=GstD1 OS=Drosophila melanogaster (Fruit fly) PE=1 SV=1	hypothetical protein YQE_03429, partial [Dendroctonus ponderosae]	883.51	944	10.02	8.5	c33040.graph_c0_seq1	298
Glutathione S-transferase-96	c37331.graph_c0	--	--	Molecular Function: catalytic activity (GO:0003824);; Molecular Function: metal ion binding (GO:0046872);;	K00799|3e-68|tca:662754|similar to CG8938-PA, isoform A	[O]	Posttranslational modification, protein turnover, chaperones	Glutathione S-transferase, N-terminal domain;; Glutathione S-transferase, N-terminal domain;; Glutathione S-transferase, C-terminal domain;; Glutathione S-transferase, N-terminal domain	Glutathione S-transferase OS=Blattella germanica (German cockroach) PE=1 SV=3	PREDICTED: similar to Bla g 5 allergen isoform 1 [Tribolium castaneum]	960.15	1020.64	6.22	5.27	c37331.graph_c0_seq1,c37331.graph_c0_seq2	200.97
Glutathione S-transferase-96	c76014.graph_c0	--	--	Molecular Function: transferase activity (GO:0016740);;	--	[O]	Posttranslational modification, protein turnover, chaperones	Glutathione S-transferase, N-terminal domain	Glutathione S-transferase OS=Dermatophagoides pteronyssinus (European house dust mite) PE=1 SV=1	glutathione transferase mu class Yv5004H11 [Sarcoptes scabiei type hominis]	260.62	321	0.46	0.39	c76014.graph_c0_seq1	4
Glutathione S-transferase-96	c46741.graph_c0	--	--	Molecular Function: glutathione transferase activity (GO:0004364);;	--	[O]	Posttranslational modification, protein turnover, chaperones	--	Glutathione S-transferase OS=Blattella germanica (German cockroach) PE=1 SV=3	AAEL011741-PA [Aedes aegypti]	371.54	432	0.88	0.75	c46741.graph_c0_seq1	11
Glutathione S-transferase-96	c45270.graph_c0	[O]	Posttranslational modification, protein turnover, chaperones	Molecular Function: glutathione transferase activity (GO:0004364);; Cellular Component: cytoplasm (GO:0005737);; Biological Process: glutathione metabolic process (GO:0006749);;	K00799|3e-19|dse:Dsec_GM26021|GM26021 gene product from transcript GM26021-RA	[O]	Posttranslational modification, protein turnover, chaperones	Glutathione S-transferase, N-terminal domain;; Glutathione S-transferase, N-terminal domain;; Glutathione S-transferase, N-terminal domain	Glutathione S-transferase 1-1 GN=GstD1 OS=Drosophila yakuba (Fruit fly) PE=3 SV=2	glutathione transferase delta-like Yv4022A06 [Sarcoptes scabiei type hominis]	202.72	263	0.44	0.37	c45270.graph_c0_seq1	3
Glutathione S-transferase-96	c23549.graph_c0	--	--	Molecular Function: transferase activity (GO:0016740);;	K00799|2e-14|gga:395976|GSTM2	[O]	Posttranslational modification, protein turnover, chaperones	Glutathione S-transferase, N-terminal domain	Glutathione S-transferase class-mu 26 kDa isozyme GN=Smp_102070 OS=Schistosoma mansoni (Blood fluke) PE=2 SV=2	glutathione S-transferase [Rhipicephalus microplus]	141.93	202	0	0	c23549.graph_c0_seq1	0
Glutathione S-transferase-96	c24114.graph_c0	--	--	Molecular Function: transferase activity (GO:0016740);;	K00799|9e-46|tca:657036|similar to CG1742-PA, isoform A	--	--	MAPEG family	--	PREDICTED: similar to microsomal glutathione s-transferase [Tribolium castaneum]	666.51	727	221.18	187.66	c24114.graph_c0_seq1	4960.98
Glutathione S-transferase-96	c68410.graph_c0	--	--	Molecular Function: transferase activity (GO:0016740);;	K00799|4e-18|tca:663119|similar to Glutathione S-transferase 1-1 (GST class-theta)	[O]	Posttranslational modification, protein turnover, chaperones	Glutathione S-transferase, C-terminal domain	Glutathione S-transferase 1-1 GN=GstD1 OS=Drosophila simulans (Fruit fly) PE=2 SV=2	hypothetical protein YQE_03429, partial [Dendroctonus ponderosae]	187.76	248	0	0	c68410.graph_c0_seq1	0
Glutathione S-transferase-96	c9558.graph_c0	[O]	Posttranslational modification, protein turnover, chaperones	--	K00799|5e-39|tca:654964|similar to CG16936-PA	[O]	Posttranslational modification, protein turnover, chaperones	Glutathione S-transferase, N-terminal domain;; Glutathione S-transferase, N-terminal domain;; Glutathione S-transferase, N-terminal domain	Glutathione S-transferase 1 GN=GST1 OS=Manduca sexta (Tobacco hawkmoth) PE=2 SV=1	unknown [Dendroctonus ponderosae]	414.53	475	0.93	0.79	c9558.graph_c0_seq1	13
Glutathione S-transferase-96	c29202.graph_c0	--	--	--	K00799|3e-37|tca:662754|similar to CG8938-PA, isoform A	[O]	Posttranslational modification, protein turnover, chaperones	Glutathione S-transferase, C-terminal domain	Glutathione S-transferase OS=Blattella germanica (German cockroach) PE=1 SV=3	PREDICTED: similar to Bla g 5 allergen isoform 1 [Tribolium castaneum]	397.54	458	4.94	4.19	c29202.graph_c0_seq1	66
Glutathione S-transferase-96	c41606.graph_c0	[QR]	--	--	--	--	--	Methyltransferase domain;; Methyltransferase domain;; Methyltransferase domain;; Methyltransferase TRM13;; Methyltransferase small domain;; rRNA small subunit methyltransferase G;; Glutathione S-transferase, C-terminal domain	Glutathione S-transferase C-terminal domain-containing protein homolog GN=CG10428 OS=Drosophila melanogaster (Fruit fly) PE=2 SV=2	glutathione S-transferase C-terminal domain-containing protein [Tribolium castaneum]	2305.51	2366	5.37	4.56	c41606.graph_c0_seq1	417.07
Glutathione S-transferase-96	c21133.graph_c0	--	--	Molecular Function: transferase activity (GO:0016740);;	K00799|5e-48|isc:IscW_ISCW022157|glutathione S-transferase, putative (EC:2.5.1.18)	[O]	Posttranslational modification, protein turnover, chaperones	Glutathione S-transferase, N-terminal domain;; Glutathione S-transferase, C-terminal domain	Glutathione S-transferase OS=Dermatophagoides pteronyssinus (European house dust mite) PE=1 SV=1	allergen Ale o 8 [Aleuroglyphus ovatus]	812.51	873	4.28	3.63	c21133.graph_c0_seq1	117
Glutathione S-transferase-96	c35192.graph_c0	[O]	Posttranslational modification, protein turnover, chaperones	Molecular Function: transferase activity (GO:0016740);;	K00799|1e-71|tca:663119|similar to Glutathione S-transferase 1-1 (GST class-theta)	[O]	Posttranslational modification, protein turnover, chaperones	Glutathione S-transferase, N-terminal domain;; Glutathione S-transferase, N-terminal domain;; Glutathione S-transferase, N-terminal domain;; Glutathione S-transferase, C-terminal domain;; Glutathione S-transferase, C-terminal domain;; Glutathione S-transferase, C-terminal domain	Glutathione S-transferase 1-1 (Fragment) GN=GstD1 OS=Drosophila teissieri (Fruit fly) PE=3 SV=1	hypothetical protein TcasGA2_TC007571 [Tribolium castaneum]	568.8	629.29	43.47	36.88	c35192.graph_c0_seq1,c35192.graph_c0_seq2,c35192.graph_c0_seq3,c35192.graph_c0_seq4	831.9
Glutathione S-transferase-96	c27584.graph_c0	--	--	Molecular Function: transferase activity (GO:0016740);; Molecular Function: isomerase activity (GO:0016853);; Molecular Function: metal ion binding (GO:0046872);;	K00799|2e-71|tca:662754|similar to CG8938-PA, isoform A	[O]	Posttranslational modification, protein turnover, chaperones	Glutathione S-transferase, N-terminal domain;; Glutathione S-transferase, C-terminal domain;; Glutathione S-transferase, N-terminal domain;; Glutathione S-transferase, C-terminal domain	Glutathione S-transferase OS=Blattella germanica (German cockroach) PE=1 SV=3	PREDICTED: similar to Bla g 5 allergen isoform 1 [Tribolium castaneum]	726.51	787	193.94	164.54	c27584.graph_c0_seq1	4742.22
Glutathione S-transferase-96	c39852.graph_c0	[J]	Translation, ribosomal structure and biogenesis	Molecular Function: nucleotide binding (GO:0000166);; Molecular Function: methionine-tRNA ligase activity (GO:0004825);; Cellular Component: microtubule associated complex (GO:0005875);; Biological Process: methionyl-tRNA aminoacylation (GO:0006431);; Biological Process: neurogenesis (GO:0022008);;	K01874|0.0|tca:657661|similar to CG15100-PA	[J]	Translation, ribosomal structure and biogenesis	tRNA synthetases class I (M);; WHEP-TRS domain;; Glutathione S-transferase, C-terminal domain;; tRNA synthetases class I (I, L, M and V)	Methionine--tRNA ligase, cytoplasmic GN=mrs-1 OS=Caenorhabditis elegans PE=2 SV=1	PREDICTED: similar to AAEL014709-PA [Tribolium castaneum]	3260.51	3321	10.3	8.74	c39852.graph_c0_seq1	1131.72
Glutathione S-transferase-96	c36548.graph_c0	--	--	Molecular Function: transferase activity (GO:0016740);;	K00799|1e-53|isc:IscW_ISCW022157|glutathione S-transferase, putative (EC:2.5.1.18)	[O]	Posttranslational modification, protein turnover, chaperones	Glutathione S-transferase, N-terminal domain;; Glutathione S-transferase, C-terminal domain	Glutathione S-transferase OS=Dermatophagoides pteronyssinus (European house dust mite) PE=1 SV=1	Sui m 8 allergen [Suidasia medanensis]	1009.02	1069.51	5.57	4.72	c36548.graph_c0_seq1,c36548.graph_c0_seq2,c36548.graph_c0_seq3	189.11
Glutathione S-transferase-96	c41863.graph_c0	--	--	Molecular Function: electron carrier activity (GO:0009055);; Molecular Function: protein disulfide oxidoreductase activity (GO:0015035);; Biological Process: cell redox homeostasis (GO:0045454);;	K05309|1e-149|tca:662467|similar to CG4086-PA	[R]	General function prediction only	Glutathione S-transferase, C-terminal domain;; Glutathione S-transferase, N-terminal domain;; Glutaredoxin;; Glutathione S-transferase, N-terminal domain	--	hypothetical protein YQE_09889, partial [Dendroctonus ponderosae]	1835.51	1896	0.79	0.67	c41863.graph_c0_seq1	49
Glutathione S-transferase-96	c14373.graph_c0	--	--	Molecular Function: transferase activity (GO:0016740);; Molecular Function: metal ion binding (GO:0046872);;	K00799|5e-26|tca:662754|similar to CG8938-PA, isoform A	[O]	Posttranslational modification, protein turnover, chaperones	Glutathione S-transferase, C-terminal domain	Glutathione S-transferase OS=Musca domestica (House fly) PE=2 SV=1	PREDICTED: similar to Bla g 5 allergen isoform 1 [Tribolium castaneum]	190.75	251	0.94	0.8	c14373.graph_c0_seq1	6
Glutathione S-transferase-96	c33923.graph_c0	[O]	Posttranslational modification, protein turnover, chaperones	Molecular Function: glutathione transferase activity (GO:0004364);; Cellular Component: cytoplasm (GO:0005737);; Biological Process: metabolic process (GO:0008152);; Molecular Function: electron carrier activity (GO:0009055);; Biological Process: cell redox homeostasis (GO:0045454);;	K00799|1e-91|tca:655757|similar to GA19859-PA	[O]	Posttranslational modification, protein turnover, chaperones	Glutathione S-transferase, N-terminal domain;; Glutathione S-transferase, N-terminal domain;; Glutathione S-transferase, N-terminal domain;; Glutathione S-transferase, C-terminal domain;; Glutathione S-transferase, C-terminal domain	Probable glutathione transferase omega-2 GN=gsto-2 OS=Caenorhabditis elegans PE=3 SV=5	unknown [Dendroctonus ponderosae]	1133.51	1194	128.78	109.27	c33923.graph_c0_seq1	4916.01
Glutathione S-transferase-96	c3722.graph_c0	--	--	Molecular Function: glutathione transferase activity (GO:0004364);; Biological Process: metabolic process (GO:0008152);;	--	[O]	Posttranslational modification, protein turnover, chaperones	Glutathione S-transferase, N-terminal domain	Glutathione S-transferase OS=Dermatophagoides pteronyssinus (European house dust mite) PE=1 SV=1	allergen Ale o 8 [Aleuroglyphus ovatus]	238.65	299	0.5	0.42	c3722.graph_c0_seq1	4
Glutathione S-transferase-96	c35423.graph_c0	[O]	Posttranslational modification, protein turnover, chaperones	Molecular Function: transferase activity (GO:0016740);;	--	[O]	Posttranslational modification, protein turnover, chaperones	Glutathione S-transferase, N-terminal domain;; Glutathione S-transferase, N-terminal domain;; Glutathione S-transferase, N-terminal domain;; Glutathione S-transferase, C-terminal domain;; Glutathione S-transferase, C-terminal domain	Probable glutathione transferase omega-2 GN=gsto-2 OS=Caenorhabditis briggsae PE=3 SV=1	unknown [Dendroctonus ponderosae]	1148.51	1209	57.23	48.56	c35423.graph_c0_seq1	2213.59
Glutathione S-transferase-96	c31073.graph_c0	[O]	Posttranslational modification, protein turnover, chaperones	--	K00799|3e-73|tca:654964|similar to CG16936-PA	[O]	Posttranslational modification, protein turnover, chaperones	Glutathione S-transferase, N-terminal domain;; Glutathione S-transferase, N-terminal domain;; Glutathione S-transferase, N-terminal domain;; Glutathione S-transferase, C-terminal domain	Glutathione S-transferase 1 GN=GST1 OS=Manduca sexta (Tobacco hawkmoth) PE=2 SV=1	unknown [Dendroctonus ponderosae]	890.51	951	542.74	460.48	c31073.graph_c0_seq1	16271.6
Glutathione S-transferase-96	c6233.graph_c0	--	--	Molecular Function: transferase activity (GO:0016740);;	--	[O]	Posttranslational modification, protein turnover, chaperones	Glutathione S-transferase, N-terminal domain	Glutathione S-transferase OS=Dermatophagoides pteronyssinus (European house dust mite) PE=1 SV=1	allergen Ale o 8 [Aleuroglyphus ovatus]	393.54	454	0.98	0.83	c6233.graph_c0_seq1	13
Glutathione S-transferase-96	c30871.graph_c0	--	--	Molecular Function: transferase activity (GO:0016740);;	K00799|4e-55|isc:IscW_ISCW022157|glutathione S-transferase, putative (EC:2.5.1.18)	[O]	Posttranslational modification, protein turnover, chaperones	Glutathione S-transferase, N-terminal domain;; Glutathione S-transferase, C-terminal domain;; Glutathione S-transferase, C-terminal domain	Glutathione S-transferase OS=Dermatophagoides pteronyssinus (European house dust mite) PE=1 SV=1	glutathione transferase mu class Yv5001D03 [Sarcoptes scabiei type hominis]	1594.51	1655	12.7	10.77	c30871.graph_c0_seq1	682.08
Glutathione S-transferase-96	c30371.graph_c0	--	--	--	K00799|1e-82|tca:662754|similar to CG8938-PA, isoform A	[O]	Posttranslational modification, protein turnover, chaperones	Glutathione S-transferase, N-terminal domain;; Glutathione S-transferase, N-terminal domain;; Glutathione S-transferase, C-terminal domain	Glutathione S-transferase OS=Blattella germanica (German cockroach) PE=1 SV=3	PREDICTED: similar to Bla g 5 allergen isoform 1 [Tribolium castaneum]	841.51	902	31.98	27.13	c30371.graph_c0_seq1	906.01
Glutathione S-transferase-96	c26673.graph_c0	--	--	Molecular Function: prostaglandin-D synthase activity (GO:0004667);; Molecular Function: transferase activity (GO:0016740);; Molecular Function: metal ion binding (GO:0046872);;	K00799|2e-31|tca:662754|similar to CG8938-PA, isoform A	[O]	Posttranslational modification, protein turnover, chaperones	Glutathione S-transferase, N-terminal domain;; Glutathione S-transferase, N-terminal domain;; Glutathione S-transferase, N-terminal domain	Glutathione S-transferase OS=Blattella germanica (German cockroach) PE=1 SV=3	PREDICTED: similar to Bla g 5 allergen isoform 1 [Tribolium castaneum]	381.54	442	7.02	5.95	c26673.graph_c0_seq1,c26673.graph_c0_seq2	90
Glutathione S-transferase-96	c62699.graph_c0	--	--	--	--	--	--	--	Glutathione S-transferase OS=Dermatophagoides pteronyssinus (European house dust mite) PE=1 SV=1	allergen Ale o 8 [Aleuroglyphus ovatus]	199.72	260	0.6	0.51	c62699.graph_c0_seq1	4
Glutathione S-transferase-96	c73185.graph_c0	--	--	Molecular Function: glutathione transferase activity (GO:0004364);; Biological Process: metabolic process (GO:0008152);;	K00799|2e-30|xla:380534|gstm1, MGC64290, gst1, gstm2, gth4, gtm1	[O]	Posttranslational modification, protein turnover, chaperones	Glutathione S-transferase, N-terminal domain	Glutathione S-transferase OS=Dermatophagoides pteronyssinus (European house dust mite) PE=1 SV=1	Glutathione S-transferase Mu 3 [Lepeophtheirus salmonis]	157.86	218	0	0	c73185.graph_c0_seq1	0
Glutathione S-transferase-96	c10168.graph_c0	[O]	Posttranslational modification, protein turnover, chaperones	Molecular Function: DNA binding (GO:0003677);; Molecular Function: glutathione transferase activity (GO:0004364);; Cellular Component: cytoplasm (GO:0005737);; Biological Process: L-phenylalanine catabolic process (GO:0006559);; Biological Process: tyrosine catabolic process (GO:0006572);; Biological Process: glutathione metabolic process (GO:0006749);; Molecular Function: zinc ion binding (GO:00…	K01800|4e-87|phu:Phum_PHUM236630|glutathione-S-transferase theta, GST, putative (EC:5.2.1.2)	[O]	Posttranslational modification, protein turnover, chaperones	Glutathione S-transferase, N-terminal domain;; Glutathione S-transferase, N-terminal domain;; Glutathione S-transferase, N-terminal domain;; Glutathione S-transferase, C-terminal domain	Probable maleylacetoacetate isomerase 2 GN=CG9363 OS=Drosophila melanogaster (Fruit fly) PE=2 SV=1	glutathione-S-transferase theta, GST, putative [Pediculus humanus corporis]	1176.51	1237	64.86	55.03	c10168.graph_c0_seq1	2570.01
Glutathione S-transferase-96	c23908.graph_c0	--	--	Molecular Function: transferase activity (GO:0016740);; Molecular Function: isomerase activity (GO:0016853);; Molecular Function: metal ion binding (GO:0046872);;	K00799|3e-19|tca:662754|similar to CG8938-PA, isoform A	[O]	Posttranslational modification, protein turnover, chaperones	Glutathione S-transferase, N-terminal domain	Glutathione S-transferase OS=Blattella germanica (German cockroach) PE=1 SV=3	PREDICTED: similar to Bla g 5 allergen isoform 1 [Tribolium castaneum]	196.73	257	11.52	9.77	c23908.graph_c0_seq1,c23908.graph_c0_seq2	76
Glutathione S-transferase-96	c35433.graph_c0	[O]	Posttranslational modification, protein turnover, chaperones	Molecular Function: glutathione transferase activity (GO:0004364);;	K00799|3e-92|tca:663119|similar to Glutathione S-transferase 1-1 (GST class-theta)	[O]	Posttranslational modification, protein turnover, chaperones	Glutathione S-transferase, N-terminal domain;; Glutathione S-transferase, N-terminal domain;; Glutathione S-transferase, N-terminal domain;; Glutathione S-transferase, C-terminal domain;; Glutathione S-transferase, C-terminal domain;; Glutathione S-transferase, C-terminal domain	Glutathione S-transferase 1-1 GN=GstD1 OS=Drosophila sechellia (Fruit fly) PE=3 SV=2	hypothetical protein TcasGA2_TC007571 [Tribolium castaneum]	869.51	930	158.5	134.48	c35433.graph_c0_seq1	4639.73
Glutathione S-transferase-96	c9861.graph_c0	--	--	Molecular Function: transferase activity (GO:0016740);; Molecular Function: isomerase activity (GO:0016853);; Molecular Function: metal ion binding (GO:0046872);;	K00799|5e-20|tca:662754|similar to CG8938-PA, isoform A	[O]	Posttranslational modification, protein turnover, chaperones	Glutathione S-transferase, N-terminal domain	Glutathione S-transferase OS=Blattella germanica (German cockroach) PE=1 SV=3	PREDICTED: similar to Bla g 5 allergen isoform 1 [Tribolium castaneum]	173.8	234	2.06	1.75	c9861.graph_c0_seq1	12
Glutathione S-transferase-96	c39366.graph_c0	--	--	--	--	[MU]	--	Tom37 C-terminal domain;; Glutathione S-transferase, C-terminal domain	Metaxin-2 homolog GN=mtx-2 OS=Caenorhabditis elegans PE=2 SV=3	PREDICTED: similar to metaxin 2 [Tribolium castaneum]	1552.51	1613	12.66	10.74	c39366.graph_c0_seq1,c39366.graph_c0_seq2	662.1
Glutathione S-transferase-96	c10006.graph_c1	[O]	Posttranslational modification, protein turnover, chaperones	Molecular Function: translation elongation factor activity (GO:0003746);; Molecular Function: glutathione transferase activity (GO:0004364);; Cellular Component: nucleus (GO:0005634);; Cellular Component: lipid particle (GO:0005811);; Cellular Component: cytosol (GO:0005829);; Cellular Component: eukaryotic translation elongation factor 1 complex (GO:0005853);; Cellular Component: microtubule ass…	K03233|0.0|tca:656235|similar to translation elongation factor 1-gamma	[J]	Translation, ribosomal structure and biogenesis	Elongation factor 1 gamma, conserved domain;; Glutathione S-transferase, C-terminal domain;; Glutathione S-transferase, N-terminal domain;; Glutathione S-transferase, C-terminal domain;; Glutathione S-transferase, C-terminal domain;; Glutathione S-transferase, N-terminal domain	Elongation factor 1-gamma GN=Ef1gamma OS=Drosophila melanogaster (Fruit fly) PE=2 SV=2	PREDICTED: similar to Elongation factor 1-gamma (EF-1-gamma) (eEF-1B gamma) [Tribolium castaneum]	1441.51	1502	3465.88	2940.6	c10006.graph_c1_seq1	168287
Glutathione S-transferase-96	c38079.graph_c0	[O]	Posttranslational modification, protein turnover, chaperones	Molecular Function: nucleic acid binding (GO:0003676);; Molecular Function: glutathione transferase activity (GO:0004364);; Cellular Component: cytoplasm (GO:0005737);; Biological Process: mitotic G2 DNA damage checkpoint (GO:0007095);; Biological Process: neurogenesis (GO:0022008);; Molecular Function: glutathione binding (GO:0043295);;	K00799|1e-110|tca:663927|similar to CG33546-PC, isoform C	[O]	Posttranslational modification, protein turnover, chaperones	Glutathione S-transferase, N-terminal domain;; Glutathione S-transferase, N-terminal domain;; Glutathione S-transferase, N-terminal domain;; Glutathione S-transferase, C-terminal domain	Glutathione S-transferase 1, isoform C GN=GstD1 OS=Anopheles gambiae (African malaria mosquito) PE=1 SV=2	PREDICTED: similar to glutathione-s-transferase theta, gst [Tribolium castaneum]	897.51	958	12.11	10.28	c38079.graph_c0_seq1	366
Glutathione S-transferase-96	c35156.graph_c0	[U]	Intracellular trafficking, secretion, and vesicular transport	Cellular Component: cis-Golgi network (GO:0005801);; Biological Process: ER to Golgi vesicle-mediated transport (GO:0006888);;	--	[U]	Intracellular trafficking, secretion, and vesicular transport	Glutathione S-transferase, C-terminal domain;; Glutathione S-transferase, N-terminal domain;; Glutathione S-transferase, N-terminal domain;; Sybindin-like family;; Sedlin, N-terminal conserved region;; Glutathione S-transferase, N-terminal domain;; Glutathione S-transferase, N-terminal domain	Trafficking protein particle complex subunit 4 GN=trappc4 OS=Dictyostelium discoideum (Slime mold) PE=3 SV=1	PREDICTED: similar to AGAP008106-PA [Tribolium castaneum]	2321.46	2381.95	43.67	37.05	c35156.graph_c0_seq1,c35156.graph_c0_seq2	3416
Glutathione S-transferase-96	c33364.graph_c0	--	--	Biological Process: axonogenesis (GO:0007409);;	--	[T]	Signal transduction mechanisms	Glutathione S-transferase, C-terminal domain;; Glutathione S-transferase, C-terminal domain;; Glutathione S-transferase, N-terminal domain	Failed axon connections GN=fax OS=Drosophila melanogaster (Fruit fly) PE=2 SV=1	PREDICTED: similar to failed axon connections protein [Tribolium castaneum]	2144.51	2205	322.25	273.41	c33364.graph_c0_seq1	23284.2
Glutathione S-transferase-96	c40777.graph_c0	[GEPR]	--	Biological Process: carbohydrate transport (GO:0008643);; Cellular Component: integral component of membrane (GO:0016021);; Molecular Function: transmembrane transporter activity (GO:0022857);; Biological Process: transmembrane transport (GO:0055085);;	--	[R]	General function prediction only	Major Facilitator Superfamily;; Sugar (and other) transporter;; Glutathione S-transferase, N-terminal domain;; Glutathione S-transferase, N-terminal domain;; Glutathione S-transferase, N-terminal domain;; Glutathione S-transferase, C-terminal domain;; Glutathione S-transferase, C-terminal domain;; Glutathione S-transferase, C-terminal domain	Putative transporter ZK637.1 GN=ZK637.1 OS=Caenorhabditis elegans PE=3 SV=5	PREDICTED: similar to SVOP protein [Tribolium castaneum]	1429.64	1490.13	38.2	32.41	c40777.graph_c0_seq1,c40777.graph_c0_seq2,c40777.graph_c0_seq3,c40777.graph_c0_seq4,c40777.graph_c0_seq5,c40777.graph_c0_seq6,c40777.graph_c0_seq7,c40777.graph_c0_seq8	1839.49
Glutathione S-transferase-96	c13912.graph_c0	--	--	Molecular Function: transferase activity (GO:0016740);; Molecular Function: isomerase activity (GO:0016853);;	--	--	--	--	Glutathione S-transferase OS=Blattella germanica (German cockroach) PE=1 SV=3	hypothetical protein TcasGA2_TC002878 [Tribolium castaneum]	201.22	261.5	0	0	c13912.graph_c0_seq1,c13912.graph_c0_seq2	0
Nicotinic acetylcholine receptor-21	c21619.graph_c0	--	--	--	--	[T]	Signal transduction mechanisms	Neurotransmitter-gated ion-channel ligand binding domain	Acetylcholine receptor subunit alpha-type acr-7 (Precursor) GN=acr-7 OS=Caenorhabditis elegans PE=1 SV=2	nicotinic acetylcholine receptor a9 subunit [Tribolium castaneum]	1448.86	1509.35	42.01	35.64	c21619.graph_c0_seq1,c21619.graph_c0_seq2	2050.12
Nicotinic acetylcholine receptor-21	c29409.graph_c0	--	--	--	--	[U]	Intracellular trafficking, secretion, and vesicular transport	Neurotransmitter-gated ion-channel transmembrane region	Histone H3.v1 GN=H3v1 OS=Dictyostelium discoideum (Slime mold) PE=3 SV=1	nicotinic acetylcholine receptor subunit dalpha6, dalpha7, putative [Ixodes scapularis]	599.51	660	2.18	1.85	c29409.graph_c0_seq1	44
Nicotinic acetylcholine receptor-21	c45263.graph_c0	--	--	Cellular Component: membrane (GO:0016020);;	K05312|7e-22|isc:IscW_ISCW003334|beta-1 subunit of nicotinic acetylcholine receptor, putative	[T]	Signal transduction mechanisms	Neurotransmitter-gated ion-channel transmembrane region	Acetylcholine receptor subunit beta-like 2 (Precursor) GN=nAcRbeta-96A OS=Drosophila melanogaster (Fruit fly) PE=2 SV=3	beta-1 subunit of nicotinic acetylcholine receptor, putative [Ixodes scapularis]	289.59	350	1.44	1.22	c45263.graph_c0_seq1	14
Nicotinic acetylcholine receptor-21	c70835.graph_c0	--	--	Molecular Function: acetylcholine-activated cation-selective channel activity (GO:0004889);; Cellular Component: acetylcholine-gated channel complex (GO:0005892);; Biological Process: transport (GO:0006810);; Biological Process: response to insecticide (GO:0017085);; Cellular Component: synapse (GO:0045202);; Biological Process: muscle cell cellular homeostasis (GO:0046716);;	--	[U]	Intracellular trafficking, secretion, and vesicular transport	Neurotransmitter-gated ion-channel ligand binding domain	Acetylcholine receptor subunit alpha-type acr-16 (Precursor) GN=acr-16 OS=Caenorhabditis briggsae PE=3 SV=2	Nicotinic acetylcholine receptor subunit [Frankliniella occidentalis]	279.6	340	0.43	0.36	c70835.graph_c0_seq1	4
Nicotinic acetylcholine receptor-21	c16845.graph_c0	--	--	Molecular Function: acetylcholine-activated cation-selective channel activity (GO:0004889);; Cellular Component: acetylcholine-gated channel complex (GO:0005892);; Biological Process: transport (GO:0006810);; Cellular Component: synapse (GO:0045202);;	K05312|0.0|tca:662725|nAChRa1	[T]	Signal transduction mechanisms	Neurotransmitter-gated ion-channel ligand binding domain;; Neurotransmitter-gated ion-channel transmembrane region	Acetylcholine receptor subunit alpha-like 1 (Precursor) GN=nAcRalpha-96Aa OS=Drosophila melanogaster (Fruit fly) PE=2 SV=2	nicotinic acetylcholine receptor [Ctenocephalides felis]	1462.34	1522.83	1.62	1.38	c16845.graph_c0_seq1,c16845.graph_c0_seq2	80
Nicotinic acetylcholine receptor-21	c45049.graph_c0	--	--	Molecular Function: extracellular ligand-gated ion channel activity (GO:0005230);; Biological Process: transport (GO:0006810);; Cellular Component: membrane (GO:0016020);; Cellular Component: synapse (GO:0045202);;	K05312|1e-159|ame:406082|nAChRa8, Apisalpha3	[T]	Signal transduction mechanisms	Neurotransmitter-gated ion-channel transmembrane region;; Neurotransmitter-gated ion-channel ligand binding domain	Acetylcholine receptor subunit alpha-like (Precursor) GN=ARA1 OS=Manduca sexta (Tobacco hawkmoth) PE=2 SV=1	nicotinic acetylcholine receptor alpha 2 subunit [Pardosa pseudoannulata]	1631.51	1692	1.6	1.36	c45049.graph_c0_seq1	88
Nicotinic acetylcholine receptor-21	c56179.graph_c0	--	--	Molecular Function: extracellular ligand-gated ion channel activity (GO:0005230);; Biological Process: transport (GO:0006810);; Cellular Component: membrane (GO:0016020);; Cellular Component: synapse (GO:0045202);;	--	[U]	Intracellular trafficking, secretion, and vesicular transport	Neurotransmitter-gated ion-channel transmembrane region	Acetylcholine receptor subunit alpha-type unc-38 (Precursor) GN=unc-38 OS=Caenorhabditis elegans PE=2 SV=1	Nicotinic acetylcholine receptor subunit [Frankliniella occidentalis]	225.67	286	0.79	0.67	c56179.graph_c0_seq1	6
Nicotinic acetylcholine receptor-21	c11129.graph_c0	--	--	Molecular Function: acetylcholine-activated cation-selective channel activity (GO:0004889);; Cellular Component: plasma membrane (GO:0005886);; Biological Process: ion transport (GO:0006811);; Cellular Component: integral component of membrane (GO:0016021);; Cellular Component: cell junction (GO:0030054);; Cellular Component: postsynaptic membrane (GO:0045211);;	K05312|9e-33|isc:IscW_ISCW003334|beta-1 subunit of nicotinic acetylcholine receptor, putative	[T]	Signal transduction mechanisms	Neurotransmitter-gated ion-channel ligand binding domain	Acetylcholine receptor subunit beta-like 2 (Precursor) GN=nAcRbeta-96A OS=Drosophila melanogaster (Fruit fly) PE=2 SV=3	beta-1 subunit of nicotinic acetylcholine receptor, putative [Ixodes scapularis]	344.55	405	0.69	0.59	c11129.graph_c0_seq1,c11129.graph_c0_seq2	8
Nicotinic acetylcholine receptor-21	c30705.graph_c0	--	--	Molecular Function: extracellular ligand-gated ion channel activity (GO:0005230);; Biological Process: ion transport (GO:0006811);; Cellular Component: integral component of membrane (GO:0016021);;	--	[T]	Signal transduction mechanisms	Neurotransmitter-gated ion-channel ligand binding domain;; Neurotransmitter-gated ion-channel transmembrane region	Acetylcholine receptor subunit alpha-type acr-16 (Precursor) GN=acr-16 OS=Caenorhabditis elegans PE=2 SV=1	nicotinic acetylcholine receptor alpha 10 subunit precursor [Tribolium castaneum]	1485.51	1546	52.81	44.81	c30705.graph_c0_seq1	2642.73
Nicotinic acetylcholine receptor-21	c47233.graph_c0	--	--	Molecular Function: acetylcholine-activated cation-selective channel activity (GO:0004889);; Cellular Component: plasma membrane (GO:0005886);; Biological Process: ion transport (GO:0006811);; Cellular Component: integral component of membrane (GO:0016021);; Cellular Component: cell junction (GO:0030054);; Cellular Component: postsynaptic membrane (GO:0045211);;	K05312|1e-103|isc:IscW_ISCW003334|beta-1 subunit of nicotinic acetylcholine receptor, putative	[T]	Signal transduction mechanisms	Neurotransmitter-gated ion-channel ligand binding domain;; Neurotransmitter-gated ion-channel transmembrane region	Acetylcholine receptor subunit alpha-like 1 (Precursor) GN=nAcRalpha-96Aa OS=Drosophila melanogaster (Fruit fly) PE=2 SV=2	beta-1 subunit of nicotinic acetylcholine receptor, putative [Ixodes scapularis]	633.51	694	1.31	1.11	c47233.graph_c0_seq1	28
Nicotinic acetylcholine receptor-21	c65468.graph_c0	--	--	Molecular Function: acetylcholine-activated cation-selective channel activity (GO:0004889);; Cellular Component: plasma membrane (GO:0005886);; Biological Process: ion transport (GO:0006811);; Cellular Component: integral component of membrane (GO:0016021);; Cellular Component: cell junction (GO:0030054);; Cellular Component: postsynaptic membrane (GO:0045211);;	K05312|4e-31|tca:659828|nAChRa3	[T]	Signal transduction mechanisms	--	--	nicotinic acetylcholine receptor alpha 3 subunit precursor [Tribolium castaneum]	184.76	245	0.48	0.41	c65468.graph_c0_seq1	3
Nicotinic acetylcholine receptor-21	c74310.graph_c0	--	--	Molecular Function: acetylcholine-activated cation-selective channel activity (GO:0004889);; Cellular Component: plasma membrane (GO:0005886);; Biological Process: ion transport (GO:0006811);; Cellular Component: integral component of membrane (GO:0016021);; Cellular Component: cell junction (GO:0030054);; Cellular Component: postsynaptic membrane (GO:0045211);;	--	--	--	--	--	nicotinic acetylcholine receptor alpha4 subunit isoform 2 precursor [Tribolium castaneum]	143.92	204	0	0	c74310.graph_c0_seq1	0
Nicotinic acetylcholine receptor-21	c50833.graph_c0	--	--	Molecular Function: acetylcholine-activated cation-selective channel activity (GO:0004889);; Cellular Component: acetylcholine-gated channel complex (GO:0005892);; Biological Process: ion transport (GO:0006811);; Cellular Component: cell junction (GO:0030054);; Cellular Component: postsynaptic membrane (GO:0045211);;	K05312|6e-27|tca:662725|nAChRa1	[T]	Signal transduction mechanisms	Neurotransmitter-gated ion-channel ligand binding domain	Acetylcholine receptor subunit alpha-like 1 (Precursor) GN=nAcRalpha-96Aa OS=Drosophila melanogaster (Fruit fly) PE=2 SV=2	nicotinic acetylcholine receptor alpha 1 [Leptinotarsa decemlineata]	271.61	332	0.99	0.84	c50833.graph_c0_seq1	9
Nicotinic acetylcholine receptor-21	c23868.graph_c0	--	--	Molecular Function: acetylcholine-activated cation-selective channel activity (GO:0004889);; Cellular Component: plasma membrane (GO:0005886);; Biological Process: ion transport (GO:0006811);; Cellular Component: integral component of membrane (GO:0016021);; Cellular Component: cell junction (GO:0030054);; Cellular Component: postsynaptic membrane (GO:0045211);;	--	[T]	Signal transduction mechanisms	Neurotransmitter-gated ion-channel transmembrane region;; Neurotransmitter-gated ion-channel ligand binding domain;; Neurotransmitter-gated ion-channel ligand binding domain	Acetylcholine receptor subunit alpha-like (Precursor) GN=ARA1 OS=Manduca sexta (Tobacco hawkmoth) PE=2 SV=1	truncated nicotinic acetylcholine receptor subunit a4 [Tribolium castaneum]	469.52	530	0.19	0.16	c23868.graph_c0_seq1,c23868.graph_c0_seq2	3
Nicotinic acetylcholine receptor-21	c54353.graph_c0	--	--	Molecular Function: acetylcholine-activated cation-selective channel activity (GO:0004889);; Cellular Component: acetylcholine-gated channel complex (GO:0005892);; Biological Process: ion transport (GO:0006811);; Cellular Component: cell junction (GO:0030054);; Cellular Component: postsynaptic membrane (GO:0045211);;	K05312|1e-121|tca:662725|nAChRa1	[T]	Signal transduction mechanisms	Neurotransmitter-gated ion-channel transmembrane region	Acetylcholine receptor subunit alpha-like 1 (Precursor) GN=nAcRalpha-96Aa OS=Drosophila melanogaster (Fruit fly) PE=2 SV=2	nicotinic acetylcholine receptor alpha 1 [Leptinotarsa decemlineata]	667.51	728	0.58	0.49	c54353.graph_c0_seq1	13
Nicotinic acetylcholine receptor-21	c36018.graph_c0	--	--	Molecular Function: acetylcholine-activated cation-selective channel activity (GO:0004889);; Cellular Component: acetylcholine-gated channel complex (GO:0005892);; Biological Process: ion transport (GO:0006811);; Cellular Component: cell junction (GO:0030054);; Cellular Component: postsynaptic membrane (GO:0045211);;	K05312|1e-118|tca:658018|nAChRa8	[T]	Signal transduction mechanisms	Neurotransmitter-gated ion-channel transmembrane region	Acetylcholine receptor subunit beta-like 2 (Precursor) GN=nAcRbeta-96A OS=Drosophila melanogaster (Fruit fly) PE=2 SV=3	nicotinic acetylcholine receptor alpha 8 [Leptinotarsa decemlineata]	808.49	868.98	2.17	1.84	c36018.graph_c0_seq1,c36018.graph_c0_seq2,c36018.graph_c0_seq3,c36018.graph_c0_seq4,c36018.graph_c0_seq5	59
Nicotinic acetylcholine receptor-21	c18627.graph_c0	--	--	Molecular Function: acetylcholine-activated cation-selective channel activity (GO:0004889);; Cellular Component: plasma membrane (GO:0005886);; Biological Process: ion transport (GO:0006811);; Cellular Component: integral component of membrane (GO:0016021);; Cellular Component: cell junction (GO:0030054);; Cellular Component: postsynaptic membrane (GO:0045211);;	K05312|1e-122|tca:660797|nAChRa2, acA2, asA2	[T]	Signal transduction mechanisms	Neurotransmitter-gated ion-channel transmembrane region	Acetylcholine receptor subunit alpha-like 2 (Precursor) GN=nAcRalpha-96Ab OS=Drosophila melanogaster (Fruit fly) PE=2 SV=1	nicotinic acetylcholine receptor alpha 2 [Leptinotarsa decemlineata]	670.51	731	0.8	0.68	c18627.graph_c0_seq1	18
Nicotinic acetylcholine receptor-21	c34058.graph_c0	--	--	Molecular Function: acetylcholine-activated cation-selective channel activity (GO:0004889);; Cellular Component: plasma membrane (GO:0005886);; Biological Process: ion transport (GO:0006811);; Cellular Component: integral component of membrane (GO:0016021);; Cellular Component: cell junction (GO:0030054);; Cellular Component: postsynaptic membrane (GO:0045211);;	--	[U]	Intracellular trafficking, secretion, and vesicular transport	Neurotransmitter-gated ion-channel ligand binding domain;; Neurotransmitter-gated ion-channel transmembrane region	Acetylcholine receptor subunit alpha-type acr-16 (Precursor) GN=acr-16 OS=Caenorhabditis elegans PE=2 SV=1	nicotinic acetylcholine receptor subunit a6 isoform I [Tribolium castaneum]	3292.31	3352.8	3.67	3.11	c34058.graph_c0_seq1,c34058.graph_c0_seq10,c34058.graph_c0_seq11,c34058.graph_c0_seq12,c34058.graph_c0_seq13,c34058.graph_c0_seq14,c34058.graph_c0_seq15,c34058.graph_c0_seq16,c34058.graph_c0_seq17,c34058.graph_c0_seq18,c34058.graph_c0_seq19,c34058.graph_c0_seq2,c34058.graph_c0_seq20,c34058.graph_c0_seq3,c34058.graph_c0_seq4,c34058.graph_c0_seq5,c34058.graph_c0_seq6,c34058.graph_c0_seq7,c34058.gra…	407.25
Nicotinic acetylcholine receptor-21	c51833.graph_c0	--	--	Molecular Function: acetylcholine-activated cation-selective channel activity (GO:0004889);; Cellular Component: plasma membrane (GO:0005886);; Biological Process: ion transport (GO:0006811);; Cellular Component: integral component of membrane (GO:0016021);; Cellular Component: cell junction (GO:0030054);; Cellular Component: postsynaptic membrane (GO:0045211);;	K05312|2e-39|tca:659828|nAChRa3	[T]	Signal transduction mechanisms	Neurotransmitter-gated ion-channel transmembrane region	Acetylcholine receptor subunit alpha-like (Precursor) GN=ARA1 OS=Manduca sexta (Tobacco hawkmoth) PE=2 SV=1	nicotinic acetylcholine receptor alpha 3 subunit precursor [Tribolium castaneum]	381.54	442	0.7	0.6	c51833.graph_c0_seq1	9
Nicotinic acetylcholine receptor-21	c48079.graph_c0	--	--	Molecular Function: acetylcholine-activated cation-selective channel activity (GO:0004889);; Cellular Component: acetylcholine-gated channel complex (GO:0005892);; Biological Process: ion transport (GO:0006811);; Cellular Component: cell junction (GO:0030054);; Cellular Component: postsynaptic membrane (GO:0045211);;	K05312|1e-136|tca:660797|nAChRa2, acA2, asA2	[T]	Signal transduction mechanisms	Neurotransmitter-gated ion-channel ligand binding domain;; Neurotransmitter-gated ion-channel transmembrane region	Acetylcholine receptor subunit alpha-L1 (Precursor) OS=Schistocerca gregaria (Desert locust) PE=2 SV=1	nicotinic acetylcholine receptor alpha 2 [Leptinotarsa decemlineata]	651.51	712	0.96	0.81	c48079.graph_c0_seq1	21
Nicotinic acetylcholine receptor-21	c3350.graph_c0	--	--	Molecular Function: acetylcholine-activated cation-selective channel activity (GO:0004889);; Cellular Component: plasma membrane (GO:0005886);; Biological Process: ion transport (GO:0006811);; Cellular Component: integral component of membrane (GO:0016021);; Cellular Component: cell junction (GO:0030054);; Cellular Component: postsynaptic membrane (GO:0045211);;	K05312|1e-133|tca:659828|nAChRa3	[T]	Signal transduction mechanisms	Neurotransmitter-gated ion-channel ligand binding domain	Acetylcholine receptor subunit alpha-like (Precursor) GN=ARA1 OS=Manduca sexta (Tobacco hawkmoth) PE=2 SV=1	truncated nicotinic acetylcholine receptor subunit a3 [Tribolium castaneum]	832.51	893	0.39	0.33	c3350.graph_c0_seq1,c3350.graph_c0_seq2	11
Ryanodine receptor-13	c34657.graph_c0	--	--	--	--	[A]	RNA processing and modification	SPRY domain	Ryanodine receptor 44F GN=Rya-r44F OS=Drosophila melanogaster (Fruit fly) PE=1 SV=3	PREDICTED: RING finger and SPRY domain-containing protein 1-like isoform 1 [Nasonia vitripennis]	1181.74	1242.23	3.97	3.37	c34657.graph_c0_seq1,c34657.graph_c0_seq2,c34657.graph_c0_seq3	158
Ryanodine receptor-13	c50764.graph_c0	--	--	--	--	[T]	Signal transduction mechanisms	SPRY domain	Ryanodine receptor 44F GN=Rya-r44F OS=Drosophila melanogaster (Fruit fly) PE=1 SV=3	PREDICTED: RING finger and SPRY domain-containing protein 1-like isoform 1 [Nasonia vitripennis]	374.54	435	0.95	0.81	c50764.graph_c0_seq1	12
Ryanodine receptor-13	c45126.graph_c0	--	--	--	--	[A]	RNA processing and modification	SPRY domain;; Zinc finger, C3HC4 type (RING finger)	Ryanodine receptor 44F GN=Rya-r44F OS=Drosophila melanogaster (Fruit fly) PE=1 SV=3	AAEL003343-PA [Aedes aegypti]	720.51	781	1.24	1.05	c45126.graph_c0_seq1	30
Ryanodine receptor-13	c77594.graph_c0	--	--	Molecular Function: ryanodine-sensitive calcium-release channel activity (GO:0005219);; Molecular Function: calcium ion binding (GO:0005509);; Cellular Component: microtubule associated complex (GO:0005875);; Biological Process: cellular calcium ion homeostasis (GO:0006874);; Biological Process: muscle contraction (GO:0006936);; Cellular Component: integral component of membrane (GO:0016021);; Bi…	--	[T]	Signal transduction mechanisms	--	Ryanodine receptor 44F GN=Rya-r44F OS=Drosophila melanogaster (Fruit fly) PE=1 SV=3	ryanodine receptor [Tetranychus urticae]	141.93	202	0.21	0.18	c77594.graph_c0_seq1	1
Ryanodine receptor-13	c59429.graph_c0	--	--	Molecular Function: ryanodine-sensitive calcium-release channel activity (GO:0005219);; Cellular Component: endoplasmic reticulum membrane (GO:0005789);; Cellular Component: microtubule associated complex (GO:0005875);; Biological Process: calcium ion transport (GO:0006816);; Biological Process: cellular calcium ion homeostasis (GO:0006874);; Biological Process: muscle contraction (GO:0006936);; …	--	[T]	Signal transduction mechanisms	Ryanodine Receptor TM 4-6	Ryanodine receptor 44F GN=Rya-r44F OS=Drosophila melanogaster (Fruit fly) PE=1 SV=3	ryanodine receptor, putative [Ixodes scapularis]	212.7	273	0.7	0.59	c59429.graph_c0_seq1	5
Ryanodine receptor-13	c62375.graph_c0	--	--	Molecular Function: ryanodine-sensitive calcium-release channel activity (GO:0005219);; Molecular Function: calcium ion binding (GO:0005509);; Cellular Component: endoplasmic reticulum membrane (GO:0005789);; Cellular Component: microtubule associated complex (GO:0005875);; Biological Process: cellular calcium ion homeostasis (GO:0006874);; Biological Process: muscle contraction (GO:0006936);; Ce…	--	[T]	Signal transduction mechanisms	--	Ryanodine receptor 44F GN=Rya-r44F OS=Drosophila melanogaster (Fruit fly) PE=1 SV=3	ryanodine receptor, putative [Ixodes scapularis]	297.58	358	0.5	0.42	c62375.graph_c0_seq1	5
Ryanodine receptor-13	c39529.graph_c0	--	--	--	--	--	--	--	--	PREDICTED: similar to ryanodine receptor-like protein [Tribolium castaneum]	1695.51	1756	65.52	55.59	c39529.graph_c0_seq1	3742.55
Ryanodine receptor-13	c78184.graph_c0	--	--	Molecular Function: ryanodine-sensitive calcium-release channel activity (GO:0005219);; Molecular Function: calcium ion binding (GO:0005509);; Cellular Component: endoplasmic reticulum membrane (GO:0005789);; Cellular Component: microtubule associated complex (GO:0005875);; Biological Process: cellular calcium ion homeostasis (GO:0006874);; Biological Process: muscle contraction (GO:0006936);; Ce…	--	[T]	Signal transduction mechanisms	--	Ryanodine receptor 44F GN=Rya-r44F OS=Drosophila melanogaster (Fruit fly) PE=1 SV=3	ryanodine receptor [Tetranychus urticae]	163.83	224	0.36	0.31	c78184.graph_c0_seq1	2
Ryanodine receptor-13	c59094.graph_c0	--	--	Molecular Function: ryanodine-sensitive calcium-release channel activity (GO:0005219);; Molecular Function: calcium ion binding (GO:0005509);; Biological Process: cellular calcium ion homeostasis (GO:0006874);; Cellular Component: integral component of membrane (GO:0016021);; Biological Process: calcium ion transmembrane transport (GO:0070588);;	--	[T]	Signal transduction mechanisms	EF-hand domain pair;; EF-hand domain pair;; EF hand	Ryanodine receptor 44F GN=Rya-r44F OS=Drosophila melanogaster (Fruit fly) PE=1 SV=3	ryanodine receptor, putative [Ixodes scapularis]	262.62	323	0.57	0.48	c59094.graph_c0_seq1	5
Ryanodine receptor-13	c42822.graph_c0	--	--	Molecular Function: ryanodine-sensitive calcium-release channel activity (GO:0005219);; Molecular Function: calcium ion binding (GO:0005509);; Biological Process: cellular calcium ion homeostasis (GO:0006874);; Cellular Component: integral component of membrane (GO:0016021);; Biological Process: calcium ion transmembrane transport (GO:0070588);;	K05327|0.0|ame:408680|RyR	[T]	Signal transduction mechanisms	RIH domain;; RyR domain;; SPRY domain;; Inositol 1,4,5-trisphosphate/ryanodine receptor;; Ryanodine Receptor TM 4-6;; MIR domain;; RyR and IP3R Homology associated;; Ion transport protein	Ryanodine receptor 44F GN=Rya-r44F OS=Drosophila melanogaster (Fruit fly) PE=1 SV=3	PREDICTED: ryanodine receptor 44F-like [Bombus terrestris]	15690.5	15751	13.65	11.58	c42822.graph_c0_seq1	7220
Ryanodine receptor-13	c35013.graph_c0	--	--	Molecular Function: inositol 1,4,5-trisphosphate-sensitive calcium-release channel activity (GO:0005220);; Cellular Component: endoplasmic reticulum (GO:0005783);; Cellular Component: integral component of membrane (GO:0016021);; Biological Process: inositol phosphate-mediated signaling (GO:0048016);; Biological Process: calcium ion transmembrane transport (GO:0070588);;	K02522|0.0|tca:660517|similar to CG1063-PB, isoform B	[T]	Signal transduction mechanisms	RIH domain;; RyR and IP3R Homology associated;; Ion transport protein;; Inositol 1,4,5-trisphosphate/ryanodine receptor;; MIR domain;; RIH domain	Inositol 1,4,5-trisphosphate receptor GN=Itp-r83A OS=Drosophila melanogaster (Fruit fly) PE=2 SV=3	hypothetical protein TcasGA2_TC005176 [Tribolium castaneum]	8682.51	8743	1.18	1	c35013.graph_c0_seq1	345.99
Ryanodine receptor-13	c35013.graph_c1	--	--	Molecular Function: inositol 1,4,5-trisphosphate-sensitive calcium-release channel activity (GO:0005220);; Cellular Component: endoplasmic reticulum (GO:0005783);; Cellular Component: integral component of membrane (GO:0016021);; Biological Process: inositol phosphate-mediated signaling (GO:0048016);; Biological Process: calcium ion transmembrane transport (GO:0070588);;	K02522|0.0|tca:660517|similar to CG1063-PB, isoform B	[T]	Signal transduction mechanisms	RIH domain;; RyR and IP3R Homology associated;; Ion transport protein;; Inositol 1,4,5-trisphosphate/ryanodine receptor;; MIR domain;; RIH domain	Inositol 1,4,5-trisphosphate receptor GN=Itp-r83A OS=Drosophila melanogaster (Fruit fly) PE=2 SV=3	hypothetical protein TcasGA2_TC005176 [Tribolium castaneum]	8706.51	8767	0	0	c35013.graph_c1_seq1	0.01
Ryanodine receptor-13	c50585.graph_c0	--	--	Molecular Function: ryanodine-sensitive calcium-release channel activity (GO:0005219);; Molecular Function: calcium ion binding (GO:0005509);; Cellular Component: endoplasmic reticulum membrane (GO:0005789);; Cellular Component: microtubule associated complex (GO:0005875);; Biological Process: cellular calcium ion homeostasis (GO:0006874);; Biological Process: muscle contraction (GO:0006936);; Ce…	K05327|6e-80|dvi:Dvir_GJ21297|GJ21297 gene product from transcript GJ21297-RA	[T]	Signal transduction mechanisms	--	Ryanodine receptor 44F GN=Rya-r44F OS=Drosophila melanogaster (Fruit fly) PE=1 SV=3	PREDICTED: ryanodine receptor 44F-like [Metaseiulus occidentalis]	422.53	483	0.77	0.66	c50585.graph_c0_seq1	11
Sodium channel-27	c29895.graph_c0	--	--	--	--	--	--	Amiloride-sensitive sodium channel	--	PREDICTED: uncharacterized protein LOC100898873 [Metaseiulus occidentalis]	2049.51	2110	3.1	2.63	c29895.graph_c0_seq1,c29895.graph_c0_seq2	214
Sodium channel-27	c26138.graph_c0	--	--	--	--	--	--	--	--	Sodium channel protein Nach [Harpegnathos saltator]	391.25	451.72	0.84	0.71	c26138.graph_c0_seq1,c26138.graph_c0_seq2	11
Sodium channel-27	c50330.graph_c0	--	--	Biological Process: transport (GO:0006810);;	--	[PT]	--	Amiloride-sensitive sodium channel	Pickpocket protein 28 GN=ppk28 OS=Drosophila melanogaster (Fruit fly) PE=1 SV=1	PREDICTED: similar to ripped pocket CG1058-PA [Tribolium castaneum]	422.53	483	0.92	0.78	c50330.graph_c0_seq1	13
Sodium channel-27	c55716.graph_c0	--	--	--	--	--	--	Amiloride-sensitive sodium channel	--	PREDICTED: pickpocket protein 28-like [Ceratitis capitata]	141.93	202	0.84	0.71	c55716.graph_c0_seq1	4
Sodium channel-27	c31366.graph_c0	--	--	--	--	--	--	Amiloride-sensitive sodium channel	Pickpocket protein 19 GN=ppk19 OS=Drosophila melanogaster (Fruit fly) PE=2 SV=2	PREDICTED: similar to AGAP010146-PA [Tribolium castaneum]	1678.51	1739	2.12	1.8	c31366.graph_c0_seq1	120
Sodium channel-27	c66740.graph_c0	--	--	Biological Process: ion transport (GO:0006811);;	--	[PT]	--	Amiloride-sensitive sodium channel	--	hypothetical protein TcasGA2_TC006575 [Tribolium castaneum]	443.53	504	0.4	0.34	c66740.graph_c0_seq1	6
Sodium channel-27	c46218.graph_c0	--	--	Biological Process: ion transport (GO:0006811);; Cellular Component: axon (GO:0030424);; Cellular Component: dendrite (GO:0030425);; Cellular Component: neuronal cell body (GO:0043025);; Biological Process: sensory perception of touch (GO:0050975);;	--	[PT]	--	Amiloride-sensitive sodium channel	Pickpocket protein 11 GN=ppk11 OS=Drosophila melanogaster (Fruit fly) PE=2 SV=2	PREDICTED: similar to pickpocket [Tribolium castaneum]	324.57	385	1.19	1.01	c46218.graph_c0_seq1	13
Sodium channel-27	c40219.graph_c0	--	--	Biological Process: ion transport (GO:0006811);; Cellular Component: axon (GO:0030424);; Cellular Component: dendrite (GO:0030425);; Cellular Component: neuronal cell body (GO:0043025);; Biological Process: sensory perception of touch (GO:0050975);;	--	[PT]	--	Amiloride-sensitive sodium channel	Pickpocket protein 28 GN=ppk28 OS=Drosophila melanogaster (Fruit fly) PE=1 SV=1	PREDICTED: similar to pickpocket [Tribolium castaneum]	2296.37	2356.86	4.43	3.76	c40219.graph_c0_seq1,c40219.graph_c0_seq2	343
Sodium channel-27	c67201.graph_c0	--	--	Molecular Function: sodium channel activity (GO:0005272);; Cellular Component: integral component of membrane (GO:0016021);; Biological Process: sodium ion transmembrane transport (GO:0035725);;	--	[PT]	--	Amiloride-sensitive sodium channel	Pickpocket protein 28 GN=ppk28 OS=Drosophila melanogaster (Fruit fly) PE=1 SV=1	PREDICTED: similar to pickpocket [Tribolium castaneum]	208.7	269	0.29	0.24	c67201.graph_c0_seq1	2
Sodium channel-27	c58942.graph_c0	--	--	Biological Process: sodium ion transport (GO:0006814);; Cellular Component: membrane (GO:0016020);;	--	[PT]	--	Amiloride-sensitive sodium channel	Pickpocket protein 28 GN=ppk28 OS=Drosophila melanogaster (Fruit fly) PE=1 SV=1	PREDICTED: similar to CG8546 CG8546-PA isoform 1 [Tribolium castaneum]	302.58	363	0.2	0.17	c58942.graph_c0_seq1	2
Sodium channel-27	c65950.graph_c0	--	--	Molecular Function: sodium channel activity (GO:0005272);; Cellular Component: integral component of membrane (GO:0016021);; Biological Process: sodium ion transmembrane transport (GO:0035725);;	--	[PT]	--	Amiloride-sensitive sodium channel	Sodium channel protein Nach GN=Nach OS=Drosophila melanogaster (Fruit fly) PE=2 SV=2	hypothetical protein TcasGA2_TC006575 [Tribolium castaneum]	180.78	241	0.49	0.42	c65950.graph_c0_seq1	3
Sodium channel-27	c39731.graph_c0	--	--	Biological Process: sodium ion transport (GO:0006814);; Cellular Component: membrane (GO:0016020);;	--	[PT]	--	Amiloride-sensitive sodium channel	Pickpocket protein 28 GN=ppk28 OS=Drosophila melanogaster (Fruit fly) PE=1 SV=1	PREDICTED: similar to pickpocket [Tribolium castaneum]	1928.51	1989	7.96	6.75	c39731.graph_c0_seq1	517
Sodium channel-27	c30504.graph_c0	--	--	Cellular Component: voltage-gated sodium channel complex (GO:0001518);; Molecular Function: voltage-gated sodium channel activity (GO:0005248);; Biological Process: sodium ion transport (GO:0006814);; Biological Process: ion transmembrane transport (GO:0034220);;	K05388|2e-09|aag:AaeL_AAEL006019|voltage-gated sodium channel	[PT]	--	--	Sodium channel protein para GN=para OS=Drosophila melanogaster (Fruit fly) PE=2 SV=3	voltage-gated sodium channel Nav1 alpha subunit [Periplaneta americana]	381.23	441.66	1.95	1.66	c30504.graph_c0_seq1,c30504.graph_c0_seq2,c30504.graph_c0_seq3,c30504.graph_c0_seq4	25
Sodium channel-27	c73573.graph_c0	--	--	Molecular Function: sodium channel activity (GO:0005272);; Cellular Component: integral component of membrane (GO:0016021);; Biological Process: sodium ion transmembrane transport (GO:0035725);;	--	[PT]	--	Amiloride-sensitive sodium channel	Pickpocket protein 28 GN=ppk28 OS=Drosophila melanogaster (Fruit fly) PE=1 SV=1	PREDICTED: similar to pickpocket [Tribolium castaneum]	147.9	208	0.61	0.51	c73573.graph_c0_seq1	3
Sodium channel-27	c38610.graph_c0	--	--	Molecular Function: sodium channel activity (GO:0005272);; Cellular Component: integral component of membrane (GO:0016021);; Biological Process: sodium ion transmembrane transport (GO:0035725);;	--	[PT]	--	Amiloride-sensitive sodium channel	Pickpocket protein 28 GN=ppk28 OS=Drosophila melanogaster (Fruit fly) PE=1 SV=1	PREDICTED: similar to pickpocket [Tribolium castaneum]	2146.04	2206.53	40.36	34.24	c38610.graph_c0_seq1,c38610.graph_c0_seq2	2917.94
Sodium channel-27	c49368.graph_c0	--	--	Molecular Function: nucleic acid binding (GO:0003676);; Molecular Function: ion channel activity (GO:0005216);; Molecular Function: ATP binding (GO:0005524);; Biological Process: ATP catabolic process (GO:0006200);; Biological Process: ion transport (GO:0006811);; Cellular Component: integral component of membrane (GO:0016021);; Molecular Function: ATPase activity, coupled to transmembrane moveme…	--	[PT]	--	Ion transport protein;; Polycystin cation channel	Sodium channel protein para GN=para OS=Drosophila melanogaster (Fruit fly) PE=2 SV=3	voltage-gated ion channel, putative [Ixodes scapularis]	981.51	1042	0.88	0.74	c49368.graph_c0_seq1	29
Sodium channel-27	c64283.graph_c0	--	--	--	K05315|7e-61|aag:AaeL_AAEL006849|voltage- gated calcium channel alpha subunit cav3.3 (voltage-dependent t-type calcium channel	[PT]	--	Ion transport protein	Sodium channel protein para GN=para OS=Drosophila melanogaster (Fruit fly) PE=2 SV=3	PREDICTED: voltage-dependent T-type calcium channel subunit alpha-1H-like [Metaseiulus occidentalis]	391.54	452	0.53	0.45	c64283.graph_c0_seq1	7
Sodium channel-27	c61688.graph_c0	--	--	Cellular Component: voltage-gated sodium channel complex (GO:0001518);; Molecular Function: voltage-gated sodium channel activity (GO:0005248);; Molecular Function: calcium ion binding (GO:0005509);; Biological Process: regulation of ion transmembrane transport (GO:0034765);; Biological Process: sodium ion transmembrane transport (GO:0035725);;	K05388|1e-23|nvi:100101930|Para, NV14617	[PT]	--	Ion transport protein	Sodium channel protein para GN=para OS=Drosophila melanogaster (Fruit fly) PE=2 SV=3	para sodium channel [Blattella germanica]	144.92	205	0.62	0.52	c61688.graph_c0_seq1	3
Sodium channel-27	c72562.graph_c0	--	--	Cellular Component: voltage-gated sodium channel complex (GO:0001518);; Molecular Function: voltage-gated sodium channel activity (GO:0005248);; Biological Process: sodium ion transport (GO:0006814);; Biological Process: ion transmembrane transport (GO:0034220);;	K05388|3e-16|aga:AgaP_AGAP004707|AGAP004707-PA	[PT]	--	Domain of unknown function (DUF3451)	Sodium channel protein para GN=para OS=Drosophila melanogaster (Fruit fly) PE=2 SV=3	voltage-sensitive sodium channel [Leptinotarsa decemlineata]	156.86	217	0.38	0.32	c72562.graph_c0_seq1	2
Sodium channel-27	c73030.graph_c0	--	--	Cellular Component: voltage-gated sodium channel complex (GO:0001518);; Molecular Function: voltage-gated sodium channel activity (GO:0005248);; Molecular Function: calcium ion binding (GO:0005509);; Biological Process: regulation of ion transmembrane transport (GO:0034765);; Biological Process: sodium ion transmembrane transport (GO:0035725);;	K05388|2e-08|tca:656391|Para	[PT]	--	--	Sodium channel protein para GN=para OS=Drosophila melanogaster (Fruit fly) PE=2 SV=3	hypothetical protein YQE_09269, partial [Dendroctonus ponderosae]	185.76	246	0.16	0.14	c73030.graph_c0_seq1	1
Sodium channel-27	c64155.graph_c0	[P]	Inorganic ion transport and metabolism	Molecular Function: voltage-gated calcium channel activity (GO:0005245);; Cellular Component: voltage-gated calcium channel complex (GO:0005891);; Molecular Function: tRNA (cytosine-5-)-methyltransferase activity (GO:0016428);; Biological Process: calcium ion transmembrane transport (GO:0070588);;	K05315|8e-58|aag:AaeL_AAEL006849|voltage- gated calcium channel alpha subunit cav3.3 (voltage-dependent t-type calcium channel	[PT]	--	Ion transport protein;; Polycystin cation channel	Sodium channel protein 60E GN=NaCP60E OS=Drosophila melanogaster (Fruit fly) PE=2 SV=5	hypothetical protein SINV_00065 [Solenopsis invicta]	354.55	415	0	0	c64155.graph_c0_seq1	0
Sodium channel-27	c11571.graph_c0	--	--	Cellular Component: voltage-gated sodium channel complex (GO:0001518);; Molecular Function: voltage-gated sodium channel activity (GO:0005248);; Molecular Function: calcium ion binding (GO:0005509);; Biological Process: regulation of ion transmembrane transport (GO:0034765);; Biological Process: sodium ion transmembrane transport (GO:0035725);;	K05388|6e-37|tca:656391|Para	[PT]	--	--	Sodium channel protein para GN=para OS=Drosophila melanogaster (Fruit fly) PE=2 SV=3	voltage-gated sodium channel alpha subunit [Heliothis virescens]	366.55	427	0.08	0.07	c11571.graph_c0_seq1,c11571.graph_c0_seq2	1
Sodium channel-27	c46259.graph_c0	--	--	Cellular Component: voltage-gated sodium channel complex (GO:0001518);; Molecular Function: voltage-gated sodium channel activity (GO:0005248);; Molecular Function: calcium ion binding (GO:0005509);; Biological Process: regulation of ion transmembrane transport (GO:0034765);; Biological Process: sodium ion transmembrane transport (GO:0035725);;	K05388|7e-28|isc:IscW_ISCW002612|skeletal muscle sodium channel alpha subunit, putative	[PT]	--	Ion transport protein;; Polycystin cation channel	Sodium channel protein para GN=para OS=Drosophila melanogaster (Fruit fly) PE=2 SV=3	voltage sensitive sodium channel [Sarcoptes scabiei type suis]	174.8	235	1.71	1.45	c46259.graph_c0_seq1	10
Sodium channel-27	c53663.graph_c0	--	--	Cellular Component: voltage-gated sodium channel complex (GO:0001518);; Molecular Function: voltage-gated sodium channel activity (GO:0005248);; Molecular Function: calcium ion binding (GO:0005509);; Biological Process: regulation of ion transmembrane transport (GO:0034765);; Biological Process: sodium ion transmembrane transport (GO:0035725);;	K05388|3e-44|isc:IscW_ISCW002612|skeletal muscle sodium channel alpha subunit, putative	[PT]	--	--	Sodium channel protein para GN=para OS=Drosophila melanogaster (Fruit fly) PE=2 SV=3	voltage-sensitive sodium channel [Sarcoptes scabiei type hominis]	292.59	353	0.71	0.6	c53663.graph_c0_seq1	7
Sodium channel-27	c46977.graph_c0	--	--	Biological Process: regulation of sodium ion transport (GO:0002028);; Cellular Component: integral component of membrane (GO:0016021);; Molecular Function: sodium channel regulator activity (GO:0017080);;	--	--	--	--	Protein tipE GN=tipE OS=Drosophila melanogaster (Fruit fly) PE=2 SV=1	PREDICTED: similar to AGAP003797-PA [Tribolium castaneum]	436.53	497	1.23	1.04	c46977.graph_c0_seq1	18
Sodium channel-27	c47213.graph_c0	--	--	Biological Process: regulation of sodium ion transport (GO:0002028);; Cellular Component: integral component of membrane (GO:0016021);; Molecular Function: sodium channel regulator activity (GO:0017080);;	--	--	--	--	Protein tipE GN=tipE OS=Drosophila melanogaster (Fruit fly) PE=2 SV=1	PREDICTED: similar to AGAP003797-PA [Tribolium castaneum]	385.54	446	1.23	1.05	c47213.graph_c0_seq1	16
Sodium channel-27	c54414.graph_c0	--	--	Cellular Component: voltage-gated sodium channel complex (GO:0001518);; Molecular Function: voltage-gated sodium channel activity (GO:0005248);; Molecular Function: calcium ion binding (GO:0005509);; Biological Process: regulation of ion transmembrane transport (GO:0034765);; Biological Process: sodium ion transmembrane transport (GO:0035725);;	K05388|1e-54|isc:IscW_ISCW002612|skeletal muscle sodium channel alpha subunit, putative	[PT]	--	Ion transport protein	Sodium channel protein para GN=para OS=Drosophila melanogaster (Fruit fly) PE=2 SV=3	voltage sensitive sodium channel [Sarcoptes scabiei type suis]	303.58	364	0.88	0.75	c54414.graph_c0_seq1	9
Superoxide dismutase-23	c26646.graph_c0	[IQR]	--	Biological Process: metabolic process (GO:0008152);; Biological Process: cellular process (GO:0009987);; Molecular Function: oxidoreductase activity (GO:0016491);;	K04708|4e-13|tgu:100227804|follicular lymphoma variant translocation 1	[Q]	Secondary metabolites biosynthesis, transport and catabolism	short chain dehydrogenase;; KR domain;; Iron/manganese superoxide dismutases, C-terminal domain	3-ketodihydrosphingosine reductase (Precursor) GN=ksrA-2 OS=Dictyostelium discoideum (Slime mold) PE=3 SV=1	hypothetical protein [Monosiga brevicollis MX1]	1010.51	1071	2.38	2.02	c26646.graph_c0_seq1	81
Superoxide dismutase-23	c15126.graph_c0	[P]	Inorganic ion transport and metabolism	--	K04569|3e-13|tca:664482|similar to Copper chaperone for superoxide dismutase (Superoxide dismutase copper chaperone)	[P]	Inorganic ion transport and metabolism	Copper/zinc superoxide dismutase (SODC)	--	conserved hypothetical protein [Culex quinquefasciatus]	512.26	572.74	1.45	1.23	c15126.graph_c0_seq1,c15126.graph_c0_seq2	25
Superoxide dismutase-23	c9342.graph_c0	[P]	Inorganic ion transport and metabolism	--	K04564|3e-27|bfo:BRAFLDRAFT_117980|hypothetical protein	[P]	Inorganic ion transport and metabolism	Iron/manganese superoxide dismutases, C-terminal domain;; Iron/manganese superoxide dismutases, alpha-hairpin domain	Superoxide dismutase [Mn], mitochondrial (Precursor) GN=sod-2 OS=Onchocerca volvulus PE=2 SV=1	PREDICTED: superoxide dismutase [Mn]-like [Bombus impatiens]	669.51	730	0	0	c9342.graph_c0_seq1	0
Superoxide dismutase-23	c54729.graph_c0	--	--	--	--	--	--	Copper/zinc superoxide dismutase (SODC)	--	PREDICTED: uncharacterized protein LOC100901910 [Metaseiulus occidentalis]	374.54	435	0.95	0.81	c54729.graph_c0_seq1	12
Superoxide dismutase-23	c62245.graph_c0	--	--	--	--	--	--	Copper/zinc superoxide dismutase (SODC)	Superoxide dismutase [Cu-Zn] 5 GN=sodE OS=Dictyostelium discoideum (Slime mold) PE=3 SV=1	PREDICTED: superoxide dismutase-like, partial [Saccoglossus kowalevskii]	297.58	358	0.4	0.34	c62245.graph_c0_seq1	4
Superoxide dismutase-23	c71986.graph_c0	--	--	--	--	--	--	Copper/zinc superoxide dismutase (SODC)	--	PREDICTED: uncharacterized protein LOC100901910 [Metaseiulus occidentalis]	147.9	208	0.4	0.34	c71986.graph_c0_seq1	2
Superoxide dismutase-23	c60805.graph_c0	[P]	Inorganic ion transport and metabolism	Cellular Component: cytoplasm (GO:0005737);; Biological Process: metabolic process (GO:0008152);; Biological Process: determination of adult lifespan (GO:0008340);; Molecular Function: metal ion binding (GO:0046872);;	K00518|7e-18|cel:ZK430.3|sod-5	[P]	Inorganic ion transport and metabolism	Copper/zinc superoxide dismutase (SODC)	Superoxide dismutase [Cu-Zn] GN=SODC OS=Brugia pahangi (Filarial nematode worm) PE=2 SV=1	superoxide dismutase [Brugia malayi]	594.51	655	0.65	0.55	c60805.graph_c0_seq1	13
Superoxide dismutase-23	c37488.graph_c0	[P]	Inorganic ion transport and metabolism	Biological Process: metabolic process (GO:0008152);; Molecular Function: oxidoreductase activity (GO:0016491);;	K04565|5e-41|tca:659556|superoxide dismutase-like protein	[P]	Inorganic ion transport and metabolism	Copper/zinc superoxide dismutase (SODC)	Superoxide dismutase [Cu-Zn] OS=Halocynthia roretzi (Sea squirt) PE=1 SV=2	extracellular Cu/Zn-superoxide dismutase [Phaedon cochleariae]	1112.97	1173.46	49.59	42.08	c37488.graph_c0_seq1,c37488.graph_c0_seq2,c37488.graph_c0_seq3	1858.73
Superoxide dismutase-23	c36163.graph_c1	[P]	Inorganic ion transport and metabolism	Biological Process: metabolic process (GO:0008152);; Molecular Function: antioxidant activity (GO:0016209);; Molecular Function: oxidoreductase activity (GO:0016491);;	K04565|2e-45|dwi:Dwil_GK20556|Dwil_Sod	[P]	Inorganic ion transport and metabolism	Copper/zinc superoxide dismutase (SODC)	Superoxide dismutase [Cu-Zn] GN=Sod OS=Ceratitis capitata (Mediterranean fruit fly) PE=3 SV=2	SOD [Musca domestica]	889.73	950.22	5.91	5.01	c36163.graph_c1_seq1,c36163.graph_c1_seq2,c36163.graph_c1_seq3	177
Superoxide dismutase-23	c73481.graph_c0	[P]	Inorganic ion transport and metabolism	Cellular Component: extracellular region (GO:0005576);; Biological Process: metabolic process (GO:0008152);; Molecular Function: antioxidant activity (GO:0016209);; Molecular Function: oxidoreductase activity (GO:0016491);;	K04565|3e-35|isc:IscW_ISCW008219|superoxide dismutase Cu-Zn (EC:1.15.1.1)	[P]	Inorganic ion transport and metabolism	Copper/zinc superoxide dismutase (SODC)	Extracellular superoxide dismutase [Cu-Zn] (Precursor) OS=Brugia pahangi (Filarial nematode worm) PE=2 SV=1	Cu/Zn super oxide dismutase [Crassostrea madrasensis]	283.6	344	0.21	0.18	c73481.graph_c0_seq1	2
Superoxide dismutase-23	c10158.graph_c0	[P]	Inorganic ion transport and metabolism	Molecular Function: copper ion binding (GO:0005507);; Biological Process: metabolic process (GO:0008152);;	K04569|3e-72|tca:664482|similar to Copper chaperone for superoxide dismutase (Superoxide dismutase copper chaperone)	[P]	Inorganic ion transport and metabolism	Copper/zinc superoxide dismutase (SODC);; Heavy-metal-associated domain	Probable copper chaperone for superoxide dismutase GN=ccs OS=Dictyostelium discoideum (Slime mold) PE=3 SV=1	hypothetical protein YQE_08789, partial [Dendroctonus ponderosae]	874.51	935	7.34	6.22	c10158.graph_c0_seq1	216
Superoxide dismutase-23	c69513.graph_c0	--	--	Molecular Function: magnesium ion binding (GO:0000287);; Molecular Function: phospholipid-translocating ATPase activity (GO:0004012);; Molecular Function: adenylate cyclase activity (GO:0004016);; Molecular Function: guanylate cyclase activity (GO:0004383);; Molecular Function: protein tyrosine phosphatase activity (GO:0004725);; Molecular Function: superoxide dismutase activity (GO:0004784);; Mo…	--	--	--	--	--	hypothetical protein [Plasmodium chabaudi chabaudi]	177.79	238	0.67	0.57	c69513.graph_c0_seq1	4
Superoxide dismutase-23	c30392.graph_c0	[P]	Inorganic ion transport and metabolism	--	K04565|6e-84|tca:660957|similar to Superoxide dismutase	[P]	Inorganic ion transport and metabolism	Copper/zinc superoxide dismutase (SODC)	Superoxide dismutase [Cu-Zn] OS=Halocynthia roretzi (Sea squirt) PE=1 SV=2	PREDICTED: similar to copper-zinc superoxide dismutase [Tribolium castaneum]	924.51	985	21.36	18.13	c30392.graph_c0_seq1	665
Superoxide dismutase-23	c26340.graph_c0	[P]	Inorganic ion transport and metabolism	Biological Process: response to oxidative stress (GO:0006979);; Biological Process: metabolic process (GO:0008152);; Molecular Function: oxidoreductase activity (GO:0016491);;	--	[P]	Inorganic ion transport and metabolism	Iron/manganese superoxide dismutases, C-terminal domain;; Iron/manganese superoxide dismutases, alpha-hairpin domain	Superoxide dismutase [Fe] GN=SODB OS=Plasmodium vivax PE=3 SV=1	fe-superoxide dismutase [Plasmodium knowlesi strain H]	1017.51	1078	1.69	1.44	c26340.graph_c0_seq1	58
Superoxide dismutase-23	c65494.graph_c0	[P]	Inorganic ion transport and metabolism	Biological Process: metabolic process (GO:0008152);; Molecular Function: antioxidant activity (GO:0016209);; Molecular Function: oxidoreductase activity (GO:0016491);;	K04565|2e-30|isc:IscW_ISCW008219|superoxide dismutase Cu-Zn (EC:1.15.1.1)	[P]	Inorganic ion transport and metabolism	Copper/zinc superoxide dismutase (SODC)	Superoxide dismutase [Cu-Zn] GN=SOD OS=Haemonchus contortus (Barber pole worm) PE=2 SV=1	putative superoxide dismutase Cu-Zn [Maconellicoccus hirsutus]	295.59	356	0.1	0.09	c65494.graph_c0_seq1	1
Superoxide dismutase-23	c32929.graph_c0	[P]	Inorganic ion transport and metabolism	Biological Process: metabolic process (GO:0008152);; Molecular Function: antioxidant activity (GO:0016209);; Molecular Function: oxidoreductase activity (GO:0016491);;	K04565|4e-49|aag:AaeL_AAEL006271|superoxide dismutase	[P]	Inorganic ion transport and metabolism	Copper/zinc superoxide dismutase (SODC)	Superoxide dismutase [Cu-Zn] OS=Halocynthia roretzi (Sea squirt) PE=1 SV=2	extracellular Cu/Zn-superoxide dismutase [Phaedon cochleariae]	979.51	1040	212.62	180.39	c32929.graph_c0_seq1	7012.33
Superoxide dismutase-23	c39129.graph_c0	--	--	Biological Process: superoxide metabolic process (GO:0006801);; Molecular Function: hydrogen ion transmembrane transporter activity (GO:0015078);; Molecular Function: cation-transporting ATPase activity (GO:0019829);; Molecular Function: ATPase activity, coupled to transmembrane movement of ions, rotational mechanism (GO:0044769);; Molecular Function: metal ion binding (GO:0046872);; Biological P…	--	--	--	Copper/zinc superoxide dismutase (SODC)	Superoxide dismutase [Cu-Zn] GN=SOD OS=Schistosoma mansoni (Blood fluke) PE=1 SV=1	PREDICTED: similar to CG31028 CG31028-PB [Tribolium castaneum]	3528.51	3589	0.83	0.71	c39129.graph_c0_seq1,c39129.graph_c0_seq2,c39129.graph_c0_seq3,c39129.graph_c0_seq4	99.01
Superoxide dismutase-23	c39881.graph_c1	[P]	Inorganic ion transport and metabolism	Molecular Function: superoxide dismutase activity (GO:0004784);; Biological Process: superoxide metabolic process (GO:0006801);; Molecular Function: metal ion binding (GO:0046872);; Biological Process: oxidation-reduction process (GO:0055114);;	K04564|2e-78|cel:F10D11.1|sod-2	[P]	Inorganic ion transport and metabolism	Iron/manganese superoxide dismutases, C-terminal domain;; Iron/manganese superoxide dismutases, alpha-hairpin domain;; Copper/zinc superoxide dismutase (SODC)	Superoxide dismutase [Mn] 1, mitochondrial (Precursor) GN=sod-2 OS=Caenorhabditis elegans PE=1 SV=1	mitochondrial MnSOD [Marsupenaeus japonicus]	2221.31	2281.8	5.86	4.97	c39881.graph_c1_seq1,c39881.graph_c1_seq2	438.31
Superoxide dismutase-23	c10085.graph_c0	[P]	Inorganic ion transport and metabolism	Molecular Function: superoxide dismutase activity (GO:0004784);; Cellular Component: cytoplasm (GO:0005737);; Biological Process: superoxide metabolic process (GO:0006801);; Molecular Function: metal ion binding (GO:0046872);; Biological Process: oxidation-reduction process (GO:0055114);;	K04565|2e-59|ame:409398|Sod1	[P]	Inorganic ion transport and metabolism	Copper/zinc superoxide dismutase (SODC)	Superoxide dismutase [Cu-Zn] GN=Sod OS=Drosophila virilis (Fruit fly) PE=3 SV=2	putative superoxide dismutase Cu-Zn [Maconellicoccus hirsutus]	850.51	911	33.35	28.3	c10085.graph_c0_seq1	955.01
Superoxide dismutase-23	c30855.graph_c0	[P]	Inorganic ion transport and metabolism	Molecular Function: superoxide dismutase activity (GO:0004784);; Cellular Component: cytoplasm (GO:0005737);; Biological Process: superoxide metabolic process (GO:0006801);; Molecular Function: metal ion binding (GO:0046872);; Biological Process: oxidation-reduction process (GO:0055114);;	K04565|3e-68|tca:656682|similar to Cu-Zn superoxide dismutase 1	[P]	Inorganic ion transport and metabolism	Copper/zinc superoxide dismutase (SODC)	Superoxide dismutase [Cu-Zn] GN=Sod OS=Ceratitis capitata (Mediterranean fruit fly) PE=3 SV=2	superoxide dismutase [Schistocerca gregaria]	972.51	1033	718.31	609.45	c30855.graph_c0_seq1	23521
Superoxide dismutase-23	c23693.graph_c0	[P]	Inorganic ion transport and metabolism	Molecular Function: superoxide dismutase activity (GO:0004784);; Biological Process: superoxide metabolic process (GO:0006801);; Molecular Function: metal ion binding (GO:0046872);; Biological Process: oxidation-reduction process (GO:0055114);;	K04564|1e-90|tca:661168|similar to SOD (superoxide dismutase) family member (sod-2)	[P]	Inorganic ion transport and metabolism	Iron/manganese superoxide dismutases, C-terminal domain;; Iron/manganese superoxide dismutases, alpha-hairpin domain	Superoxide dismutase [Mn] 1, mitochondrial (Precursor) GN=sod-2 OS=Caenorhabditis elegans PE=1 SV=1	hypothetical protein YQE_05655, partial [Dendroctonus ponderosae]	1027.51	1088	157.2	133.38	c23693.graph_c0_seq1	5439.1
Superoxide dismutase-23	c17799.graph_c0	--	--	Biological Process: spliceosomal complex assembly (GO:0000245);; Molecular Function: translation elongation factor activity (GO:0003746);; Molecular Function: GTPase activity (GO:0003924);; Molecular Function: carboxylic ester hydrolase activity (GO:0004091);; Molecular Function: superoxide dismutase activity (GO:0004784);; Molecular Function: copper ion binding (GO:0005507);; Molecular Function:…	K12396|1e-124|dwi:Dwil_GK25122|GK25122 gene product from transcript GK25122-RA	[U]	Intracellular trafficking, secretion, and vesicular transport	Adaptin N terminal region;; non-SMC mitotic condensation complex subunit 1;; HEAT repeat;; HEAT repeats	AP-3 complex subunit delta GN=g OS=Drosophila melanogaster (Fruit fly) PE=1 SV=4	GK25122 [Drosophila willistoni]	509.22	569.68	2.16	1.83	c17799.graph_c0_seq1,c17799.graph_c0_seq2	37
Superoxide dismutase-23	c608.graph_c0	--	--	Molecular Function: superoxide dismutase activity (GO:0004784);; Biological Process: superoxide metabolic process (GO:0006801);; Molecular Function: metal ion binding (GO:0046872);; Biological Process: oxidation-reduction process (GO:0055114);;	K04565|7e-11|nvi:100116946|NV14137	[P]	Inorganic ion transport and metabolism	--	Superoxide dismutase [Cu-Zn] GN=Sod OS=Drosophila yakuba (Fruit fly) PE=3 SV=3	copper/zinc superoxide dismutase [Ruditapes philippinarum]	236.65	297	0.25	0.21	c608.graph_c0_seq1	2

## Sheet: RNAi
S4.2 Table. The genes related to RNAi identified in the Monochamus alternatus Hope transcriptome.
class(quantity)	#GeneID	COG_class	COG_class_annotation	GO_annotation	KEGG_annotation	KOG_class	KOG_class_annotation	Pfam_annotation	Swissprot_annotation	nr_annotation	Effective_Length	Length	TPM	FPKM	Transcript_ID(s)	Expected_Count
RNA dependent RNA polymerase-1	c78454.graph_c0	--	--	Molecular Function: RNA-directed RNA polymerase activity (GO:0003968);; Cellular Component: nucleus (GO:0005634);; Cellular Component: polysome (GO:0005844);; Molecular Function: DEAD/H-box RNA helicase binding (GO:0017151);; Biological Process: production of siRNA involved in RNA interference (GO:0030422);; Cellular Component: perinuclear region of cytoplasm (GO:0048471);;	--	[A]	RNA processing and modification	RNA dependent RNA polymerase	--	RNA dependent RNA polymerase family protein [Brugia malayi]	147.9	208	0	0	c78454.graph_c0_seq1	0
Scavenger receptor-34	c38831.graph_c1	--	--	--	--	[T]	Signal transduction mechanisms	CD36 family	Sensory neuron membrane protein 1 GN=Snmp1 OS=Drosophila mojavensis (Fruit fly) PE=3 SV=1	Scavenger receptor class B member 1 [Harpegnathos saltator]	1834.51	1895	2.19	1.86	c38831.graph_c1_seq1	135.15
Scavenger receptor-34	c57217.graph_c0	--	--	--	--	--	--	CD36 family	--	Scavenger receptor class B member 1 [Camponotus floridanus]	942.51	1003	0.6	0.51	c57217.graph_c0_seq1	19
Scavenger receptor-34	c61310.graph_c0	--	--	--	K04004|2e-06|aml:100465619|CFH	[TV]	--	Sushi domain (SCR repeat);; Tumour necrosis factor receptor stn_TNFRSF12A_TNFR domain	--	PREDICTED: scavenger receptor cysteine-rich domain superfamily protein-like [Strongylocentrotus purpuratus]	391.54	452	0.46	0.39	c61310.graph_c0_seq1	6
Scavenger receptor-34	c53535.graph_c0	--	--	--	K12384|2e-07|bta:533177|SCARB2, MGC140207	[T]	Signal transduction mechanisms	CD36 family	--	PREDICTED: scavenger receptor class B, member 2-like [Saccoglossus kowalevskii]	367.55	428	0.65	0.55	c53535.graph_c0_seq1	8
Scavenger receptor-34	c15865.graph_c1	--	--	Molecular Function: hydrolase activity (GO:0016787);;	K09614|5e-64|tca:661781|similar to CG2105-PA, isoform A	[T]	Signal transduction mechanisms	Fz domain;; Low-density lipoprotein receptor domain class A;; Scavenger receptor cysteine-rich domain	Vitellogenin receptor (Precursor) GN=VgR OS=Solenopsis invicta (Red imported fire ant) PE=2 SV=1	PREDICTED: similar to transmembrane protease, serine [Tribolium castaneum]	1371.51	1432	1.45	1.23	c15865.graph_c1_seq1	67
Scavenger receptor-34	c18907.graph_c0	--	--	--	--	[T]	Signal transduction mechanisms	CD36 family	Protein croquemort GN=crq OS=Drosophila melanogaster (Fruit fly) PE=1 SV=2	PREDICTED: scavenger receptor class B member 1-like [Metaseiulus occidentalis]	1789.51	1850	1.86	1.58	c18907.graph_c0_seq1	112
Scavenger receptor-34	c15213.graph_c0	--	--	Cellular Component: plasma membrane (GO:0005886);; Biological Process: salivary gland cell autophagic cell death (GO:0035071);;	K12384|3e-31|gga:422638|SCARB2	[T]	Signal transduction mechanisms	CD36 family	Sensory neuron membrane protein 1 GN=Snmp1 OS=Drosophila grimshawi (Fruit fly) PE=3 SV=1	PREDICTED: scavenger receptor class B member 1-like [Ceratitis capitata]	558.51	619	1.33	1.13	c15213.graph_c0_seq1	25
Scavenger receptor-34	c19508.graph_c0	--	--	--	--	[T]	Signal transduction mechanisms	Trypsin Inhibitor like cysteine rich domain	IMPI alpha (Precursor) GN=IMPI OS=Galleria mellonella (Greater wax moth) PE=1 SV=2	scavenger receptor cysteine-rich protein [Culex quinquefasciatus]	1178.51	1239	2.04	1.73	c19508.graph_c0_seq1	81
Scavenger receptor-34	c55848.graph_c0	--	--	--	K13885|1e-11|xtr:100490714|scavenger receptor class B member 1-like	[T]	Signal transduction mechanisms	CD36 family	Sensory neuron membrane protein 2 GN=SCRB16 OS=Anopheles gambiae (African malaria mosquito) PE=3 SV=5	hypothetical protein TcasGA2_TC012758 [Tribolium castaneum]	336.56	397	0.88	0.75	c55848.graph_c0_seq1	10
Scavenger receptor-34	c19376.graph_c0	--	--	--	K00280|1e-30|phu:Phum_PHUM066640|hypothetical protein	--	--	Scavenger receptor cysteine-rich domain	Scavenger receptor cysteine-rich domain superfamily protein (Precursor) GN=SRCR1 OS=Asterina pectinifera (Starfish) PE=1 SV=1	conserved hypothetical protein [Pediculus humanus corporis]	724.51	785	1.56	1.32	c19376.graph_c0_seq1,c19376.graph_c0_seq2	38
Scavenger receptor-34	c35889.graph_c0	--	--	--	--	[T]	Signal transduction mechanisms	CD36 family	Sensory neuron membrane protein 2 GN=SCRB16 OS=Anopheles gambiae (African malaria mosquito) PE=3 SV=5	PREDICTED: similar to scavenger receptor class B (AGAP005716-PA) [Tribolium castaneum]	1359.98	1420.47	4.34	3.69	c35889.graph_c0_seq1,c35889.graph_c0_seq2	199
Scavenger receptor-34	c39760.graph_c0	--	--	--	--	[T]	Signal transduction mechanisms	CD36 family	Sensory neuron membrane protein 2 OS=Manduca sexta (Tobacco hawkmoth) PE=2 SV=1	scavenger receptor protein [Tribolium castaneum]	2224.51	2285	48.33	41.01	c39760.graph_c0_seq1	3622.68
Scavenger receptor-34	c75354.graph_c0	--	--	--	--	--	--	--	Scavenger receptor cysteine-rich domain superfamily protein (Precursor) GN=SRCR1 OS=Asterina pectinifera (Starfish) PE=1 SV=1	PREDICTED: LOW QUALITY PROTEIN: deleted in malignant brain tumors 1 protein [Strongylocentrotus purpuratus]	144.92	205	0	0	c75354.graph_c0_seq1	0
Scavenger receptor-34	c38448.graph_c0	--	--	--	--	--	--	MAM domain;; Sushi domain (SCR repeat);; Somatomedin B domain	Limulus clotting factor C chain B (Precursor) OS=Tachypleus tridentatus (Japanese horseshoe crab) PE=1 SV=1	PREDICTED: similar to scavenger receptor SR-C-like protein [Tribolium castaneum]	2161.51	2222	79.82	67.72	c38448.graph_c0_seq1	5813.16
Scavenger receptor-34	c42184.graph_c0	--	--	Biological Process: immune response-regulating cell surface receptor signaling pathway involved in phagocytosis (GO:0002433);; Biological Process: apoptotic process (GO:0006915);; Cellular Component: integral component of membrane (GO:0016021);; Biological Process: cellular component organization (GO:0016043);; Biological Process: salivary gland cell autophagic cell death (GO:0035071);; Biologica…	--	[T]	Signal transduction mechanisms	CD36 family	Protein croquemort GN=crq OS=Drosophila melanogaster (Fruit fly) PE=1 SV=2	PREDICTED: similar to scavenger receptor class B, croquemort type (AGAP010133-PA) [Tribolium castaneum]	4479.74	4540.23	2.15	1.83	c42184.graph_c0_seq1,c42184.graph_c0_seq2,c42184.graph_c0_seq3,c42184.graph_c0_seq4,c42184.graph_c0_seq5	325
Scavenger receptor-34	c48579.graph_c0	--	--	--	--	--	--	MAM domain	--	scavenger receptor SR-C-like protein [Danaus plexippus]	336.56	397	1.06	0.9	c48579.graph_c0_seq1	12
Scavenger receptor-34	c40833.graph_c0	--	--	Biological Process: cell adhesion (GO:0007155);; Cellular Component: integral component of membrane (GO:0016021);;	--	[T]	Signal transduction mechanisms	CD36 family;; CD36 family;; CD36 family	Sensory neuron membrane protein 1 GN=SNMP-1 OS=Mamestra brassicae (Cabbage moth) PE=2 SV=1	PREDICTED: scavenger receptor class B member 1-like [Ceratitis capitata]	2082.15	2142.64	3.96	3.36	c40833.graph_c0_seq1,c40833.graph_c0_seq2,c40833.graph_c0_seq3,c40833.graph_c0_seq4,c40833.graph_c0_seq5	278
Scavenger receptor-34	c78359.graph_c0	--	--	Molecular Function: carbohydrate binding (GO:0030246);;	--	--	--	Scavenger receptor cysteine-rich domain	--	conserved hypothetical protein [Pediculus humanus corporis]	158.85	219	0.19	0.16	c78359.graph_c0_seq1	1
Scavenger receptor-34	c29507.graph_c0	--	--	Cellular Component: membrane (GO:0016020);;	--	[T]	Signal transduction mechanisms	CD36 family	Protein croquemort GN=crq OS=Drosophila melanogaster (Fruit fly) PE=1 SV=2	PREDICTED: similar to scavenger receptor class B, croquemort type (AGAP003373-PA) [Tribolium castaneum]	1807.51	1868	138.28	117.32	c29507.graph_c0_seq1	8420.08
Scavenger receptor-34	c39712.graph_c0	--	--	Biological Process: short-term memory (GO:0007614);; Biological Process: long-term memory (GO:0007616);; Molecular Function: peptidase activity (GO:0008233);; Biological Process: macromolecule metabolic process (GO:0043170);;	--	[E]	Amino acid transport and metabolism	Trypsin;; Scavenger receptor cysteine-rich domain;; Chitin binding Peritrophin-A domain;; Low-density lipoprotein receptor domain class A;; Scavenger receptor cysteine-rich domain	Scavenger receptor cysteine-rich domain superfamily protein (Precursor) GN=SRCR1 OS=Asterina pectinifera (Starfish) PE=1 SV=1	serine protease P153 [Tribolium castaneum]	4688.51	4749	92.4	78.39	c39712.graph_c0_seq1	14600.2
Scavenger receptor-34	c40314.graph_c0	--	--	Biological Process: cell adhesion (GO:0007155);; Cellular Component: integral component of membrane (GO:0016021);;	--	[T]	Signal transduction mechanisms	CD36 family	Protein croquemort GN=crq OS=Drosophila melanogaster (Fruit fly) PE=1 SV=2	PREDICTED: similar to scavenger receptor class B (AGAP002738-PA) [Tribolium castaneum]	3098.51	3159	7.72	6.55	c40314.graph_c0_seq1	806
Scavenger receptor-34	c53946.graph_c0	--	--	Molecular Function: protein-lysine 6-oxidase activity (GO:0004720);; Molecular Function: scavenger receptor activity (GO:0005044);; Molecular Function: copper ion binding (GO:0005507);; Biological Process: cellular protein modification process (GO:0006464);; Biological Process: cell adhesion (GO:0007155);; Cellular Component: membrane (GO:0016020);; Biological Process: oxidation-reduction process…	K00280|1e-25|phu:Phum_PHUM066640|hypothetical protein	--	--	Lysyl oxidase	--	hypothetical protein TcasGA2_TC011653 [Tribolium castaneum]	206.71	267	1.01	0.86	c53946.graph_c0_seq1	7
Scavenger receptor-34	c31234.graph_c0	--	--	Molecular Function: scavenger receptor activity (GO:0005044);; Cellular Component: membrane (GO:0016020);; Molecular Function: carbohydrate binding (GO:0030246);;	--	--	--	--	--	hypothetical protein TcasGA2_TC007861 [Tribolium castaneum]	1085.51	1146	0.6	0.51	c31234.graph_c0_seq1	22
Scavenger receptor-34	c35117.graph_c0	--	--	Molecular Function: scavenger receptor activity (GO:0005044);; Cellular Component: membrane (GO:0016020);; Molecular Function: carbohydrate binding (GO:0030246);;	--	--	--	Scavenger receptor cysteine-rich domain;; Right handed beta helix region	Scavenger receptor cysteine-rich domain superfamily protein (Precursor) GN=SRCR1 OS=Asterina pectinifera (Starfish) PE=1 SV=1	hypothetical protein TcasGA2_TC007861 [Tribolium castaneum]	1576.51	1637	0.34	0.29	c35117.graph_c0_seq1	18
Scavenger receptor-34	c70960.graph_c0	--	--	Molecular Function: protein-lysine 6-oxidase activity (GO:0004720);; Biological Process: cellular protein modification process (GO:0006464);; Biological Process: cell adhesion (GO:0007155);;	K00280|8e-08|phu:Phum_PHUM066640|hypothetical protein	--	--	--	Scavenger receptor cysteine-rich domain superfamily protein (Precursor) GN=SRCR1 OS=Asterina pectinifera (Starfish) PE=1 SV=1	conserved hypothetical protein [Pediculus humanus corporis]	176.79	237	0.51	0.43	c70960.graph_c0_seq1	3
Scavenger receptor-34	c28739.graph_c0	--	--	--	--	--	--	Scavenger receptor cysteine-rich domain;; Scavenger receptor cysteine-rich domain	Scavenger receptor cysteine-rich domain superfamily protein (Precursor) GN=SRCR1 OS=Asterina pectinifera (Starfish) PE=1 SV=1	hypothetical protein TcasGA2_TC007861 [Tribolium castaneum]	1767.51	1828	0.24	0.2	c28739.graph_c0_seq1	14
Scavenger receptor-34	c42353.graph_c0	--	--	Molecular Function: scavenger receptor activity (GO:0005044);; Molecular Function: copper ion binding (GO:0005507);; Cellular Component: membrane (GO:0016020);; Molecular Function: oxidoreductase activity, acting on the CH-NH2 group of donors, oxygen as acceptor (GO:0016641);; Biological Process: oxidation-reduction process (GO:0055114);;	K00280|1e-180|ame:408544|lox2, lox2-like	--	--	Lysyl oxidase;; Scavenger receptor cysteine-rich domain;; Scavenger receptor cysteine-rich domain	Scavenger receptor cysteine-rich domain superfamily protein (Precursor) GN=SRCR1 OS=Asterina pectinifera (Starfish) PE=1 SV=1	hypothetical protein TcasGA2_TC011653 [Tribolium castaneum]	1819.19	1879.65	12.22	10.36	c42353.graph_c0_seq1,c42353.graph_c0_seq2,c42353.graph_c0_seq3,c42353.graph_c0_seq4,c42353.graph_c0_seq5,c42353.graph_c0_seq6,c42353.graph_c0_seq7,c42353.graph_c0_seq8	748.7
Scavenger receptor-34	c59945.graph_c0	--	--	Molecular Function: protein-lysine 6-oxidase activity (GO:0004720);; Molecular Function: scavenger receptor activity (GO:0005044);; Molecular Function: copper ion binding (GO:0005507);; Cellular Component: membrane (GO:0016020);; Biological Process: oxidation-reduction process (GO:0055114);;	--	--	--	Lysyl oxidase	--	protein-lysine 6-oxidase, putative [Ixodes scapularis]	166.82	227	0.72	0.61	c59945.graph_c0_seq1	4
Scavenger receptor-34	c42003.graph_c0	--	--	Molecular Function: scavenger receptor activity (GO:0005044);; Cellular Component: membrane (GO:0016020);; Molecular Function: carbohydrate binding (GO:0030246);;	--	--	--	UL45 protein	--	hypothetical protein TcasGA2_TC007861 [Tribolium castaneum]	2560.66	2621.15	1.45	1.23	c42003.graph_c0_seq1,c42003.graph_c0_seq2	125
Scavenger receptor-34	c3736.graph_c0	--	--	Molecular Function: serine-type endopeptidase activity (GO:0004252);; Molecular Function: scavenger receptor activity (GO:0005044);; Biological Process: proteolysis (GO:0006508);; Cellular Component: membrane (GO:0016020);;	--	[E]	Amino acid transport and metabolism	Trypsin	Serine protease nudel (Precursor) GN=ndl OS=Drosophila melanogaster (Fruit fly) PE=1 SV=2	hypothetical protein YQE_02793, partial [Dendroctonus ponderosae]	157.86	218	0	0	c3736.graph_c0_seq1	0
Scavenger receptor-34	c30678.graph_c0	--	--	--	K09614|0.0|tca:661781|similar to CG2105-PA, isoform A	[T]	Signal transduction mechanisms	Trypsin;; Fz domain;; Low-density lipoprotein receptor domain class A;; Scavenger receptor cysteine-rich domain;; Domain of unknown function (DUF1986);; Scavenger receptor cysteine-rich domain	Serine protease nudel (Precursor) GN=ndl OS=Drosophila melanogaster (Fruit fly) PE=1 SV=2	PREDICTED: similar to transmembrane protease, serine [Tribolium castaneum]	2055.44	2115.93	0.38	0.32	c30678.graph_c0_seq1,c30678.graph_c0_seq2,c30678.graph_c0_seq3,c30678.graph_c0_seq4,c30678.graph_c0_seq5,c30678.graph_c0_seq6	26
Scavenger receptor-34	c39420.graph_c0	--	--	Molecular Function: scavenger receptor activity (GO:0005044);; Cellular Component: lysosome (GO:0005764);; Cellular Component: integral component of plasma membrane (GO:0005887);; Biological Process: defense response (GO:0006952);; Biological Process: cell adhesion (GO:0007155);; Biological Process: salivary gland cell autophagic cell death (GO:0035071);;	--	[T]	Signal transduction mechanisms	CD36 family	Protein croquemort GN=crq OS=Drosophila melanogaster (Fruit fly) PE=1 SV=2	PREDICTED: similar to epithelial membrane protein isoform 1 [Tribolium castaneum]	2750.79	2811.28	38.56	32.72	c39420.graph_c0_seq1,c39420.graph_c0_seq2,c39420.graph_c0_seq3,c39420.graph_c0_seq4,c39420.graph_c0_seq5	3574.66
Scavenger receptor-34	c20609.graph_c0	[J]	Translation, ribosomal structure and biogenesis	Molecular Function: RNA binding (GO:0003723);; Molecular Function: scavenger receptor activity (GO:0005044);; Cellular Component: small nucleolar ribonucleoprotein complex (GO:0005732);; Biological Process: rRNA processing (GO:0006364);; Biological Process: tRNA processing (GO:0008033);; Molecular Function: methyltransferase activity (GO:0008168);; Cellular Component: membrane (GO:0016020);; Biol…	K14563|2e-68|mdo:100014751|similar to LOC398434 protein	[A]	RNA processing and modification	Fibrillarin	rRNA 2&apos;-O-methyltransferase fibrillarin GN=Fib OS=Drosophila erecta (Fruit fly) PE=3 SV=1	fibrillarin [Toxoplasma gondii GT1]	386.82	447.2	0.85	0.72	c20609.graph_c0_seq1,c20609.graph_c0_seq2,c20609.graph_c0_seq3	11
Scavenger receptor-34	c22357.graph_c0	--	--	Molecular Function: serine-type endopeptidase activity (GO:0004252);; Molecular Function: scavenger receptor activity (GO:0005044);; Biological Process: proteolysis (GO:0006508);; Cellular Component: membrane (GO:0016020);; Molecular Function: carbohydrate binding (GO:0030246);;	--	--	--	Trypsin	Serine proteinase stubble catalytic chain GN=Sb OS=Drosophila melanogaster (Fruit fly) PE=2 SV=2	PREDICTED: similar to adhesive serine protease [Tribolium castaneum]	374.54	435	0.56	0.47	c22357.graph_c0_seq1	7
Systemic RNAi-2	c41338.graph_c0	--	--	Biological Process: single-organism process (GO:0044699);;	--	--	--	dsRNA-gated channel SID-1	Systemic RNA interference defective protein 1 (Precursor) GN=sid-1 OS=Caenorhabditis elegans PE=1 SV=2	Sid-1-related A precursor [Tribolium castaneum]	3066.51	3127	2.4	2.04	c41338.graph_c0_seq1	248
Systemic RNAi-2	c38753.graph_c0	--	--	Biological Process: single-organism process (GO:0044699);;	--	--	--	dsRNA-gated channel SID-1	Systemic RNA interference defective protein 1 (Precursor) GN=sid-1 OS=Caenorhabditis elegans PE=1 SV=2	hypothetical protein TcasGA2_TC015033 [Tribolium castaneum]	2731.42	2791.91	18.22	15.46	c38753.graph_c0_seq1,c38753.graph_c0_seq2	1677.2
Vacuolar H+ ATPase-5	c55921.graph_c0	[C]	Energy production and conversion	--	K03661|7e-07|isc:IscW_ISCW018464|vacuolar H+ ATPase, putative	[C]	Energy production and conversion	ATP synthase subunit C	--	V-type ATPase, C subunit [Trypanosoma brucei brucei strain 927/4 GUTat10.1]	300.58	361	0.59	0.5	c55921.graph_c0_seq1	6
Vacuolar H+ ATPase-5	c70246.graph_c0	[C]	Energy production and conversion	Biological Process: reproduction (GO:0000003);; Biological Process: nematode larval development (GO:0002119);; Biological Process: ion transport (GO:0006811);; Biological Process: receptor-mediated endocytosis (GO:0006898);; Biological Process: apoptotic process (GO:0006915);; Biological Process: embryo development ending in birth or egg hatching (GO:0009792);; Biological Process: molting cycle, …	K02151|2e-15|bfo:BRAFLDRAFT_115527|hypothetical protein	[C]	Energy production and conversion	ATP synthase (F/14-kDa) subunit	Probable V-type proton ATPase subunit F GN=vha-9 OS=Caenorhabditis elegans PE=3 SV=1	vacuolar H+ ATPase F subunit [Dictyostelium fasciculatum]	197.73	258	0.3	0.26	c70246.graph_c0_seq1	2
Vacuolar H+ ATPase-5	c981.graph_c0	[C]	Energy production and conversion	Molecular Function: hydrogen ion transmembrane transporter activity (GO:0015078);; Biological Process: ATP hydrolysis coupled proton transport (GO:0015991);; Cellular Component: integral component of membrane (GO:0016021);; Molecular Function: hydrolase activity (GO:0016787);; Cellular Component: proton-transporting V-type ATPase, V0 domain (GO:0033179);;	K02155|7e-20|bmy:Bm1_44375|Vacuolar ATP synthase 16 kDa proteolipid subunit, putative	[C]	Energy production and conversion	ATP synthase subunit C	V-type proton ATPase 16 kDa proteolipid subunit GN=12 OS=Ascaris suum (Pig roundworm) PE=3 SV=1	vacuolar H+-ATPase subunit [Theileria annulata strain Ankara]	249.63	310	0.6	0.51	c981.graph_c0_seq1	5
Vacuolar H+ ATPase-5	c10652.graph_c0	[C]	Energy production and conversion	Molecular Function: hydrogen ion transmembrane transporter activity (GO:0015078);; Biological Process: ATP hydrolysis coupled proton transport (GO:0015991);; Cellular Component: integral component of membrane (GO:0016021);; Cellular Component: proton-transporting V-type ATPase, V0 domain (GO:0033179);;	K03661|5e-68|isc:IscW_ISCW018464|vacuolar H+ ATPase, putative	[C]	Energy production and conversion	ATP synthase subunit C	V-type proton ATPase 16 kDa proteolipid subunit GN=AAEL000291 OS=Aedes aegypti (Yellowfever mosquito) PE=2 SV=2	TPA: TPA_inf: vacuolar H+-ATPase V0 sector subunit c&apos;&apos; [Amblyomma variegatum]	1155.51	1216	3.19	2.7	c10652.graph_c0_seq1	123.99
Vacuolar H+ ATPase-5	c24577.graph_c0	[C]	Energy production and conversion	Cellular Component: vacuolar proton-transporting V-type ATPase, V1 domain (GO:0000221);; Molecular Function: hydrogen-exporting ATPase activity, phosphorylative mechanism (GO:0008553);; Biological Process: ATP hydrolysis coupled proton transport (GO:0015991);; Cellular Component: plasma membrane proton-transporting V-type ATPase complex (GO:0033181);; Molecular Function: proton-transporting ATPas…	K02151|2e-43|ame:552476|similar to Vacuolar H+ ATPase 14kD subunit CG8210-PA	[C]	Energy production and conversion	ATP synthase (F/14-kDa) subunit	V-type proton ATPase subunit F GN=VHA14 OS=Manduca sexta (Tobacco hawkmoth) PE=2 SV=1	PREDICTED: V-type proton ATPase subunit F-like [Aplysia californica]	658.51	719	6.99	5.93	c24577.graph_c0_seq1,c24577.graph_c0_seq2	155

## Sheet: Bt receptors
S4.3 Table. The genes related to Bt recetpors identified in the Monochamus alternatus Hope transcriptome.
class(quantity)	#GeneID	COG_class	COG_class_annotation	GO_annotation	KEGG_annotation	KOG_class	KOG_class_annotation	Pfam_annotation	Swissprot_annotation	nr_annotation	Effective_Length	Length	TPM	FPKM	Transcript_ID(s)	T1-Expected_Count
ABC transporter-278	c23605.graph_c0	--	--	--	--	[B]	Chromatin structure and dynamics	--	ABC transporter F family member 4 GN=abcF4 OS=Dictyostelium discoideum (Slime mold) PE=3 SV=1	PREDICTED: uncharacterized protein LOC576932 isoform 2 [Strongylocentrotus purpuratus]	1867.51	1928	1.41	1.2	c23605.graph_c0_seq1	88.8
ABC transporter-278	c23760.graph_c0	[V]	Defense mechanisms	--	--	[Q]	Secondary metabolites biosynthesis, transport and catabolism	ABC transporter;; AAA domain;; ABC-2 type transporter	ABC transporter G family member 22 GN=abcG22 OS=Dictyostelium discoideum (Slime mold) PE=2 SV=1	hypothetical protein CAPTEDRAFT_167631 [Capitella teleta]	2058.51	2119	1.63	1.38	c23760.graph_c0_seq1	113
ABC transporter-278	c10315.graph_c0	[V]	Defense mechanisms	Molecular Function: ATPase activity (GO:0016887);;	K05679|4e-34|oaa:100077803|ABCG1	[Q]	Secondary metabolites biosynthesis, transport and catabolism	ABC transporter	ABC transporter G family member 1 GN=abcG1 OS=Dictyostelium discoideum (Slime mold) PE=3 SV=1	ABC-2 type transporter family protein [Tetrahymena thermophila]	1947.51	2008	5.91	5.02	c10315.graph_c0_seq1	388
ABC transporter-278	c8981.graph_c0	[V]	Defense mechanisms	--	K05679|5e-38|dre:556979|abcg1, zgc:162197	[Q]	Secondary metabolites biosynthesis, transport and catabolism	ABC transporter;; ABC-2 type transporter;; AAA domain	ABC transporter G family member 1 GN=abcG1 OS=Dictyostelium discoideum (Slime mold) PE=3 SV=1	ABC protein, subfamily ABCG [Daphnia pulex]	1805.51	1866	3.16	2.68	c8981.graph_c0_seq1	192
ABC transporter-278	c43694.graph_c0	--	--	--	--	--	--	--	ABC transporter F family member 4 GN=abcF4 OS=Dictyostelium discoideum (Slime mold) PE=3 SV=1	hypothetical protein IMG5_133010 [Ichthyophthirius multifiliis]	788.51	849	2.15	1.82	c43694.graph_c0_seq1	57
ABC transporter-278	c28614.graph_c0	--	--	--	--	[Q]	Secondary metabolites biosynthesis, transport and catabolism	--	ABC transporter C family member 8 GN=abcC8 OS=Dictyostelium discoideum (Slime mold) PE=3 SV=1	ATP-binding cassette sub-family C member 1 [Trichoplusia ni]	852.51	913	0.87	0.74	c28614.graph_c0_seq1	25
ABC transporter-278	c34073.graph_c0	[V]	Defense mechanisms	--	--	[Q]	Secondary metabolites biosynthesis, transport and catabolism	ABC transporter	ABC transporter G family member 2 GN=abcG2 OS=Dictyostelium discoideum (Slime mold) PE=1 SV=2	ATP-binding cassette transporter [Entamoeba dispar SAW760]	1374.27	1434.76	9.64	8.17	c34073.graph_c0_seq1,c34073.graph_c0_seq2,c34073.graph_c0_seq3,c34073.graph_c0_seq4,c34073.graph_c0_seq5	446
ABC transporter-278	c59315.graph_c0	[V]	Defense mechanisms	--	--	[Q]	Secondary metabolites biosynthesis, transport and catabolism	ABC-2 type transporter	ABC transporter G family member 18 GN=abcG18 OS=Dictyostelium discoideum (Slime mold) PE=3 SV=1	ATP-binding cassette protein, putative [Trypanosoma cruzi marinkellei]	381.54	442	0.62	0.53	c59315.graph_c0_seq1	8
ABC transporter-278	c51701.graph_c0	[V]	Defense mechanisms	Biological Process: cellular process (GO:0009987);; Biological Process: single-organism process (GO:0044699);;	K05662|1e-16|cbr:CBG03989|Cbr-abtm-1	[U]	Intracellular trafficking, secretion, and vesicular transport	ABC transporter	ABC transporter B family member 5 GN=abcB5 OS=Dictyostelium discoideum (Slime mold) PE=3 SV=1	hypothetical protein YQE_11366, partial [Dendroctonus ponderosae]	655.51	716	0.86	0.73	c51701.graph_c0_seq1	19
ABC transporter-278	c44361.graph_c0	--	--	Molecular Function: hydrolase activity (GO:0016787);;	--	[IR]	--	--	ABC transporter G family member 20 GN=abcG20 OS=Dictyostelium discoideum (Slime mold) PE=3 SV=1	ABC transporter, putative [Pediculus humanus corporis]	646.51	707	1.38	1.17	c44361.graph_c0_seq1	30
ABC transporter-278	c25992.graph_c0	[V]	Defense mechanisms	Biological Process: organelle organization (GO:0006996);; Molecular Function: nucleoside-triphosphatase activity (GO:0017111);; Biological Process: lipid storage (GO:0019915);; Cellular Component: organelle membrane (GO:0031090);;	--	[U]	Intracellular trafficking, secretion, and vesicular transport	ABC transporter;; AAA domain;; ABC transporter transmembrane region	ABC transporter B family member 5 GN=abcB5 OS=Dictyostelium discoideum (Slime mold) PE=3 SV=1	ABC transporter B family protein [Dictyostelium discoideum AX4]	2143.51	2204	3.81	3.23	c25992.graph_c0_seq1	275
ABC transporter-278	c22688.graph_c0	--	--	Molecular Function: binding (GO:0005488);; Biological Process: metabolic process (GO:0008152);;	--	--	--	--	ABC transporter F family member 4 GN=abcF4 OS=Dictyostelium discoideum (Slime mold) PE=3 SV=1	hypothetical protein PPL_11456 [Polysphondylium pallidum PN500]	385.54	446	1.31	1.11	c22688.graph_c0_seq1	17
ABC transporter-278	c44040.graph_c0	[V]	Defense mechanisms	--	--	[U]	Intracellular trafficking, secretion, and vesicular transport	ABC transporter transmembrane region	Putative uncharacterized protein DDB_G0290521 (Precursor) GN=DDB_G0290521 OS=Dictyostelium discoideum (Slime mold) PE=4 SV=2	proteophosphoglycan ppg4 [Leishmania braziliensis MHOM/BR/75/M2904]	547.51	608	1.79	1.52	c44040.graph_c0_seq1	33
ABC transporter-278	c25988.graph_c0	[V]	Defense mechanisms	Cellular Component: membrane (GO:0016020);; Cellular Component: cell part (GO:0044464);;	--	[IR]	--	ABC transporter;; ABC-2 family transporter protein;; ABC-2 type transporter;; AAA domain;; AAA ATPase domain	ABC transporter G family member 23 GN=abcG23 OS=Dictyostelium discoideum (Slime mold) PE=3 SV=2	PREDICTED: ABC transporter G family member 23-like [Acyrthosiphon pisum]	2351.51	2412	1.5	1.27	c25988.graph_c0_seq1	119
ABC transporter-278	c33734.graph_c0	[V]	Defense mechanisms	--	K05679|8e-80|gga:418533|ABCG1	[Q]	Secondary metabolites biosynthesis, transport and catabolism	ABC-2 type transporter;; ABC transporter;; AAA domain;; Alpha/beta hydrolase family;; alpha/beta hydrolase fold;; Alpha/beta hydrolase family	Protein white GN=w OS=Drosophila melanogaster (Fruit fly) PE=2 SV=2	hypothetical protein BRAFLDRAFT_82876 [Branchiostoma floridae]	3063.51	3124	3.74	3.17	c33734.graph_c0_seq1,c33734.graph_c0_seq2,c33734.graph_c0_seq3	386
ABC transporter-278	c38054.graph_c0	[V]	Defense mechanisms	--	--	[Q]	Secondary metabolites biosynthesis, transport and catabolism	ABC-2 type transporter;; ABC transporter;; AAA domain	ABC transporter G family member 1 GN=abcG1 OS=Dictyostelium discoideum (Slime mold) PE=3 SV=1	PREDICTED: ATP-binding cassette sub-family G member 4-like isoform 2 [Acyrthosiphon pisum]	2720.4	2780.9	1.8	1.53	c38054.graph_c0_seq1,c38054.graph_c0_seq2	165
ABC transporter-278	c13571.graph_c0	[V]	Defense mechanisms	--	K05662|2e-06|cel:Y74C10AR.3|abtm-1	[U]	Intracellular trafficking, secretion, and vesicular transport	ABC transporter	--	unnamed protein product [Oikopleura dioica]	274.61	335	0	0	c13571.graph_c0_seq1	0
ABC transporter-278	c56887.graph_c0	[V]	Defense mechanisms	Molecular Function: hydrolase activity (GO:0016787);;	--	[IR]	--	ABC-2 family transporter protein	ABC transporter G family member 20 GN=abcG20 OS=Dictyostelium discoideum (Slime mold) PE=3 SV=1	ABC protein, subfamily ABCH [Daphnia pulex]	711.51	772	0.58	0.5	c56887.graph_c0_seq1	14
ABC transporter-278	c54057.graph_c0	--	--	Molecular Function: hydrolase activity (GO:0016787);;	--	[IR]	--	--	--	PREDICTED: ABC transporter G family member 23-like [Megachile rotundata]	368.54	429	0.97	0.82	c54057.graph_c0_seq1	12
ABC transporter-278	c42035.graph_c0	[V]	Defense mechanisms	--	K05643|1e-109|gga:416386|ABCA3	[IR]	--	ABC transporter;; ABC-2 family transporter protein;; AAA domain	ABC transporter A family member 4 GN=abcA4 OS=Dictyostelium discoideum (Slime mold) PE=3 SV=1	ATP-binding cassette transporter sub-family A [Pecten maximus]	3412.1	3472.59	4.7	3.98	c42035.graph_c0_seq1,c42035.graph_c0_seq2,c42035.graph_c0_seq3	540
ABC transporter-278	c55476.graph_c0	--	--	Molecular Function: catalytic activity (GO:0003824);; Cellular Component: apicoplast (GO:0020011);;	--	--	--	--	ABC transporter H family member 2 GN=abcH2 OS=Dictyostelium discoideum (Slime mold) PE=3 SV=1	hypothetical protein DDB_G0267428 [Dictyostelium discoideum AX4]	317.57	378	0.56	0.48	c55476.graph_c0_seq1	6
ABC transporter-278	c20827.graph_c0	[V]	Defense mechanisms	Cellular Component: plasma membrane (GO:0005886);; Molecular Function: nucleoside-triphosphatase activity (GO:0017111);;	--	[IR]	--	ABC-2 family transporter protein;; ABC-2 type transporter	ABC transporter G family member 20 GN=abcG20 OS=Dictyostelium discoideum (Slime mold) PE=3 SV=1	ABC transporter, putative [Pediculus humanus corporis]	1029.51	1090	1.33	1.13	c20827.graph_c0_seq1	46
ABC transporter-278	c44643.graph_c0	[V]	Defense mechanisms	--	--	[Q]	Secondary metabolites biosynthesis, transport and catabolism	ABC transporter	Protein white GN=w OS=Drosophila melanogaster (Fruit fly) PE=2 SV=2	PREDICTED: protein white-like [Strongylocentrotus purpuratus]	1049.51	1110	1.44	1.22	c44643.graph_c0_seq1	51
ABC transporter-278	c33434.graph_c0	[V]	Defense mechanisms	--	--	[IR]	--	ABC-2 family transporter protein;; ABC-2 type transporter	ABC transporter G family member 20 GN=abcG20 OS=Dictyostelium discoideum (Slime mold) PE=3 SV=1	PREDICTED: ABC transporter G family member 20-like [Metaseiulus occidentalis]	707.21	767.67	5.29	4.49	c33434.graph_c0_seq1,c33434.graph_c0_seq2,c33434.graph_c0_seq3	126
ABC transporter-278	c29210.graph_c0	[V]	Defense mechanisms	--	K05673|6e-26|nve:NEMVE_v1g20166|hypothetical protein	[Q]	Secondary metabolites biosynthesis, transport and catabolism	ABC transporter	Probable multidrug resistance-associated protein lethal(2)03659 GN=l(2)03659 OS=Drosophila melanogaster (Fruit fly) PE=2 SV=3	predicted protein [Nematostella vectensis]	676.51	737	0.79	0.67	c29210.graph_c0_seq1,c29210.graph_c0_seq2	18
ABC transporter-278	c43965.graph_c0	[V]	Defense mechanisms	--	K05662|4e-59|mdo:100010563|ABCB7	[U]	Intracellular trafficking, secretion, and vesicular transport	ABC transporter;; ABC transporter transmembrane region;; AAA domain	ABC transporter B family member 5 GN=abcB5 OS=Dictyostelium discoideum (Slime mold) PE=3 SV=1	PREDICTED: ATP-binding cassette sub-family B member 7, mitochondrial-like [Megachile rotundata]	1654.51	1715	2.66	2.25	c43965.graph_c0_seq1	148
ABC transporter-278	c43466.graph_c0	[V]	Defense mechanisms	--	--	[Q]	Secondary metabolites biosynthesis, transport and catabolism	ABC-2 type transporter;; ABC transporter;; AAA domain;; Protein of unknown function (DUF1602);; Microsomal signal peptidase 12 kDa subunit (SPC12)	Protein white GN=w OS=Drosophila melanogaster (Fruit fly) PE=2 SV=2	conserved hypothetical protein [Capsaspora owczarzaki ATCC 30864]	2396.51	2457	2.34	1.99	c43466.graph_c0_seq1	189
ABC transporter-278	c58934.graph_c0	--	--	--	--	[A]	RNA processing and modification	--	Mitotic apparatus protein p62 OS=Lytechinus pictus (Painted sea urchin) PE=2 SV=1	PREDICTED: ABC transporter F family member 4-like [Bombyx mori]	351.55	412	0.51	0.43	c58934.graph_c0_seq1	6
ABC transporter-278	c38512.graph_c0	[V]	Defense mechanisms	--	--	[Q]	Secondary metabolites biosynthesis, transport and catabolism	ABC-2 type transporter;; ABC-2 family transporter protein;; ABC transporter	Protein scarlet GN=st OS=Drosophila melanogaster (Fruit fly) PE=1 SV=3	PREDICTED: protein scarlet-like [Bombus terrestris]	1724.77	1785.26	1.05	0.89	c38512.graph_c0_seq1,c38512.graph_c0_seq2,c38512.graph_c0_seq3,c38512.graph_c0_seq4,c38512.graph_c0_seq5,c38512.graph_c0_seq6,c38512.graph_c0_seq7,c38512.graph_c0_seq8,c38512.graph_c0_seq9	61
ABC transporter-278	c48156.graph_c0	[V]	Defense mechanisms	Molecular Function: catalytic activity (GO:0003824);;	K05666|1e-11|mcc:574169|ABCC2, mrp2	[Q]	Secondary metabolites biosynthesis, transport and catabolism	--	--	ABC transporter, putative [Ixodes scapularis]	236.65	297	1.13	0.96	c48156.graph_c0_seq1	9
ABC transporter-278	c54564.graph_c0	--	--	Molecular Function: nucleoside-triphosphatase activity (GO:0017111);;	K05677|6e-11|spu:583732|similar to ATP-binding cassette, sub-family D (ALD), member 3	[IR]	--	ABC transporter transmembrane region 2	--	PREDICTED: ATP-binding cassette sub-family D member 3-like [Strongylocentrotus purpuratus]	344.55	405	0.6	0.51	c54564.graph_c0_seq1	7
ABC transporter-278	c65254.graph_c0	--	--	--	--	[Q]	Secondary metabolites biosynthesis, transport and catabolism	--	--	ABC transporter [Riptortus pedestris]	196.73	257	0.45	0.39	c65254.graph_c0_seq1	3
ABC transporter-278	c48707.graph_c0	[V]	Defense mechanisms	Molecular Function: ATPase activity (GO:0016887);;	--	[Q]	Secondary metabolites biosynthesis, transport and catabolism	ABC transporter;; Protein of unknown function (DUF1602)	Protein white GN=w OS=Drosophila melanogaster (Fruit fly) PE=2 SV=2	ABC transporter family protein [Tetrahymena thermophila]	540.52	601	0.88	0.75	c48707.graph_c0_seq1	16
ABC transporter-278	c26161.graph_c0	[V]	Defense mechanisms	Molecular Function: ATPase activity (GO:0016887);;	--	[Q]	Secondary metabolites biosynthesis, transport and catabolism	ABC transporter;; Protein of unknown function, DUF258	ABC transporter G family member 16 GN=abcG16 OS=Dictyostelium discoideum (Slime mold) PE=3 SV=1	PREDICTED: ATP-binding cassette sub-family G member 1-like [Nasonia vitripennis]	797.51	858	1.12	0.95	c26161.graph_c0_seq1	30
ABC transporter-278	c26843.graph_c0	[V]	Defense mechanisms	Molecular Function: catalytic activity (GO:0003824);;	K05673|1e-31|isc:IscW_ISCW019069|ABC transporter, putative (EC:1.3.1.74)	[Q]	Secondary metabolites biosynthesis, transport and catabolism	ABC transporter transmembrane region	ABC transporter C family member 12 GN=abcC12 OS=Dictyostelium discoideum (Slime mold) PE=3 SV=1	PREDICTED: CG11897-like [Saccoglossus kowalevskii]	851.51	912	1.5	1.27	c26843.graph_c0_seq1	43
ABC transporter-278	c30673.graph_c0	[V]	Defense mechanisms	--	--	[IR]	--	ABC transporter;; ABC-2 family transporter protein;; ABC-2 type transporter;; AAA domain	ABC transporter G family member 23 GN=abcG23 OS=Dictyostelium discoideum (Slime mold) PE=3 SV=2	PREDICTED: ABC transporter G family member 20-like [Metaseiulus occidentalis]	3002.51	3063	2.85	2.42	c30673.graph_c0_seq1,c30673.graph_c0_seq2	288
ABC transporter-278	c50704.graph_c0	[E]	Amino acid transport and metabolism	Molecular Function: ATP binding (GO:0005524);; Biological Process: ATP catabolic process (GO:0006200);; Molecular Function: ATPase activity (GO:0016887);;	--	[IR]	--	ABC transporter	ABC transporter ced-7 GN=ced-7 OS=Caenorhabditis elegans PE=1 SV=6	PREDICTED: ATP-binding cassette sub-family A member 1-like [Metaseiulus occidentalis]	651.51	712	1	0.85	c50704.graph_c0_seq1	22
ABC transporter-278	c9291.graph_c0	[V]	Defense mechanisms	Cellular Component: plasma membrane (GO:0005886);;	--	[IR]	--	ABC-2 type transporter;; ABC-2 family transporter protein	ABC transporter G family member 20 GN=abcG20 OS=Dictyostelium discoideum (Slime mold) PE=3 SV=1	Inner membrane transport permease ybhR [Lepeophtheirus salmonis]	778.51	839	1.68	1.42	c9291.graph_c0_seq1	44
ABC transporter-278	c70754.graph_c0	--	--	Molecular Function: nucleoside-triphosphatase activity (GO:0017111);;	--	[Q]	Secondary metabolites biosynthesis, transport and catabolism	ABC transporter transmembrane region	Probable multidrug resistance-associated protein lethal(2)03659 GN=l(2)03659 OS=Drosophila melanogaster (Fruit fly) PE=2 SV=3	PREDICTED: multidrug resistance-associated protein 4-like [Aplysia californica]	189.75	250	0.31	0.27	c70754.graph_c0_seq1	2
ABC transporter-278	c56958.graph_c0	[R]	General function prediction only	--	--	[K]	Transcription	--	ABC transporter F family member 4 GN=abcF4 OS=Dictyostelium discoideum (Slime mold) PE=3 SV=1	hypothetical protein ACA1_211760 [Acanthamoeba castellanii str. Neff]	252.63	313	0.59	0.5	c56958.graph_c0_seq1	5
ABC transporter-278	c16870.graph_c1	--	--	--	--	[IR]	--	ABC-2 type transporter;; ABC-2 family transporter protein;; ABC-2 family transporter protein;; ABC-2 family transporter protein	ABC transporter G family member 20 GN=abcG20 OS=Dictyostelium discoideum (Slime mold) PE=3 SV=1	PREDICTED: ABC transporter G family member 20-like [Metaseiulus occidentalis]	1045.51	1106	1.14	0.96	c16870.graph_c1_seq1	40
ABC transporter-278	c19480.graph_c0	--	--	--	--	--	--	--	ABC transporter A family member 4 GN=abcA4 OS=Dictyostelium discoideum (Slime mold) PE=3 SV=1	hypothetical protein YQE_12997, partial [Dendroctonus ponderosae]	257.61	317.97	0.81	0.69	c19480.graph_c0_seq1,c19480.graph_c0_seq2	7
ABC transporter-278	c40776.graph_c1	[V]	Defense mechanisms	Cellular Component: membrane (GO:0016020);; Molecular Function: hydrolase activity (GO:0016787);;	--	[IR]	--	ABC-2 family transporter protein;; ABC transporter;; ABC-2 type transporter;; AAA domain;; ABC-2 family transporter protein;; ABC-2 family transporter protein	ABC transporter G family member 23 GN=abcG23 OS=Dictyostelium discoideum (Slime mold) PE=3 SV=2	PREDICTED: ABC transporter G family member 20-like [Metaseiulus occidentalis]	2867.34	2927.83	3.61	3.06	c40776.graph_c1_seq1,c40776.graph_c1_seq2	349
ABC transporter-278	c18734.graph_c1	[V]	Defense mechanisms	Molecular Function: hydrolase activity (GO:0016787);;	--	[Q]	Secondary metabolites biosynthesis, transport and catabolism	ABC transporter	ABC transporter G family member 1 GN=abcG1 OS=Dictyostelium discoideum (Slime mold) PE=3 SV=1	PREDICTED: ATP-binding cassette sub-family G member 4-like [Apis mellifera]	382.54	443	0.86	0.73	c18734.graph_c1_seq1	11
ABC transporter-278	c50425.graph_c0	[V]	Defense mechanisms	Molecular Function: nucleoside-triphosphatase activity (GO:0017111);;	--	[Q]	Secondary metabolites biosynthesis, transport and catabolism	ABC transporter transmembrane region	ABC transporter C family member 8 GN=abcC8 OS=Dictyostelium discoideum (Slime mold) PE=3 SV=1	ABC transporter ABCC.8 [Dictyostelium discoideum]	450.52	511	0.59	0.5	c50425.graph_c0_seq1	8.99
ABC transporter-278	c19848.graph_c0	[V]	Defense mechanisms	Molecular Function: nucleoside-triphosphatase activity (GO:0017111);;	--	[U]	Intracellular trafficking, secretion, and vesicular transport	ABC transporter	ABC transporter B family member 5 GN=abcB5 OS=Dictyostelium discoideum (Slime mold) PE=3 SV=1	half-ABC transporter, putative [Ixodes scapularis]	1159.51	1220	1.46	1.24	c19848.graph_c0_seq1	57
ABC transporter-278	c80305.graph_c0	--	--	--	--	[Q]	Secondary metabolites biosynthesis, transport and catabolism	--	ABC transporter C family member 13 GN=abcC13 OS=Dictyostelium discoideum (Slime mold) PE=3 SV=1	hypothetical protein YQE_05446, partial [Dendroctonus ponderosae]	156.86	217	0.38	0.32	c80305.graph_c0_seq1	2
ABC transporter-278	c41144.graph_c1	[V]	Defense mechanisms	Cellular Component: plasma membrane (GO:0005886);; Molecular Function: nucleoside-triphosphatase activity (GO:0017111);;	--	[IR]	--	ABC-2 family transporter protein;; ABC transporter;; ABC-2 type transporter;; AAA domain;; AAA ATPase domain	ABC transporter G family member 20 GN=abcG20 OS=Dictyostelium discoideum (Slime mold) PE=3 SV=1	ABC protein, subfamily ABCH [Daphnia pulex]	3371.05	3431.54	4.45	3.78	c41144.graph_c1_seq1,c41144.graph_c1_seq2	505.97
ABC transporter-278	c29059.graph_c0	[V]	Defense mechanisms	--	K05680|5e-38|nve:NEMVE_v1g168315|hypothetical protein	[Q]	Secondary metabolites biosynthesis, transport and catabolism	ABC transporter	ABC transporter ATP-binding protein/permease wht-1 GN=wht-1 OS=Caenorhabditis elegans PE=2 SV=2	predicted protein [Nematostella vectensis]	874.51	935	1.97	1.67	c29059.graph_c0_seq1	58.03
ABC transporter-278	c75054.graph_c0	[E]	Amino acid transport and metabolism	--	--	--	--	--	--	PREDICTED: inner membrane amino-acid ABC transporter permease protein YhdY-like [Ceratitis capitata]	148.9	209	0	0	c75054.graph_c0_seq1	0
ABC transporter-278	c15723.graph_c0	--	--	--	--	--	--	--	ABC transporter F family member 4 GN=abcF4 OS=Dictyostelium discoideum (Slime mold) PE=3 SV=1	putative non-transporter ABC protein [Dictyostelium fasciculatum]	238.65	299	0.5	0.42	c15723.graph_c0_seq1	4
ABC transporter-278	c31609.graph_c0	[R]	General function prediction only	Molecular Function: nucleoside-triphosphatase activity (GO:0017111);;	K06158|4e-99|nve:NEMVE_v1g190285|hypothetical protein	[EJ]	--	ABC transporter;; ABC transporter;; AAA domain;; AAA domain;; Putative exonuclease SbcCD, C subunit;; Miro-like protein;; NACHT domain;; Predicted ATPase of the ABC class;; Protein of unknown function (DUF1602)	ABC transporter F family member 2 GN=abcF2 OS=Dictyostelium discoideum (Slime mold) PE=3 SV=1	unnamed protein product [Oikopleura dioica]	1713.34	1773.83	1.96	1.66	c31609.graph_c0_seq1,c31609.graph_c0_seq2,c31609.graph_c0_seq3	113
ABC transporter-278	c63019.graph_c0	[V]	Defense mechanisms	Molecular Function: nucleoside-triphosphatase activity (GO:0017111);;	K05655|3e-16|smm:Smp_063000|smdr1	[U]	Intracellular trafficking, secretion, and vesicular transport	ABC transporter transmembrane region	ABC transporter B family member 4 GN=abcB4 OS=Dictyostelium discoideum (Slime mold) PE=3 SV=1	SMDR1 [Schistosoma mansoni]	284.6	345	0.63	0.53	c63019.graph_c0_seq1	6
ABC transporter-278	c57385.graph_c0	[V]	Defense mechanisms	Molecular Function: ATPase activity (GO:0016887);;	--	[U]	Intracellular trafficking, secretion, and vesicular transport	ABC transporter	ABC transporter B family member 2 GN=abcB2 OS=Dictyostelium discoideum (Slime mold) PE=3 SV=1	ABC transporter family protein [Babesia bovis]	237.65	298	0.63	0.53	c57385.graph_c0_seq1	5
ABC transporter-278	c51733.graph_c0	[V]	Defense mechanisms	Molecular Function: hydrolase activity (GO:0016787);;	--	[Q]	Secondary metabolites biosynthesis, transport and catabolism	--	ABC transporter G family member 22 GN=abcG22 OS=Dictyostelium discoideum (Slime mold) PE=2 SV=1	ABC transporter, putative [Pediculus humanus corporis]	410.53	471	0.87	0.74	c51733.graph_c0_seq1	12
ABC transporter-278	c49951.graph_c0	[V]	Defense mechanisms	Molecular Function: catalytic activity (GO:0003824);;	K05665|1e-20|oaa:100087202|similar to multidrug resistance protein 1	[Q]	Secondary metabolites biosynthesis, transport and catabolism	--	ABC transporter C family member 8 GN=abcC8 OS=Dictyostelium discoideum (Slime mold) PE=3 SV=1	hypothetical protein CAPTEDRAFT_178692 [Capitella teleta]	473.52	534	0.75	0.64	c49951.graph_c0_seq1	12
ABC transporter-278	c75942.graph_c0	[PH]	--	--	--	[Q]	Secondary metabolites biosynthesis, transport and catabolism	ABC transporter;; SRP54-type protein, GTPase domain	--	PREDICTED: spermidine/putrescine import ATP-binding protein PotA-like [Ceratitis capitata]	169.81	230	0.35	0.3	c75942.graph_c0_seq1	2
ABC transporter-278	c48264.graph_c0	[V]	Defense mechanisms	Molecular Function: nucleoside-triphosphatase activity (GO:0017111);;	--	[U]	Intracellular trafficking, secretion, and vesicular transport	ABC transporter	ABC transporter B family member 5 GN=abcB5 OS=Dictyostelium discoideum (Slime mold) PE=3 SV=1	ABC transporter, ATP-binding domain containing protein [Babesia bovis T2Bo]	226.67	287	0.79	0.67	c48264.graph_c0_seq1	6
ABC transporter-278	c10717.graph_c0	[V]	Defense mechanisms	Molecular Function: ATPase activity (GO:0016887);;	--	[Q]	Secondary metabolites biosynthesis, transport and catabolism	ABC transporter transmembrane region	ABC transporter C family member 8 GN=abcC8 OS=Dictyostelium discoideum (Slime mold) PE=3 SV=1	PREDICTED: multidrug resistance-associated protein 7-like [Apis florea]	856.51	917	1.32	1.12	c10717.graph_c0_seq1	38
ABC transporter-278	c74041.graph_c0	--	--	Cellular Component: membrane (GO:0016020);; Biological Process: neurogenesis (GO:0022008);; Molecular Function: ATPase activity, coupled to transmembrane movement of substances (GO:0042626);;	--	[Q]	Secondary metabolites biosynthesis, transport and catabolism	ABC-2 type transporter	--	ABC transporter, putative [Pediculus humanus corporis]	163.83	224	0.18	0.15	c74041.graph_c0_seq1	1
ABC transporter-278	c28982.graph_c0	[V]	Defense mechanisms	--	K05658|1e-154|gga:395712|ABCB1, ABCB4, CMDR1	[Q]	Secondary metabolites biosynthesis, transport and catabolism	ABC transporter transmembrane region;; ABC transporter	ABC transporter B family member 2 GN=abcB2 OS=Dictyostelium discoideum (Slime mold) PE=3 SV=1	ATP-binding cassette protein subfamily B member 1 [Toxoplasma gondii ME49]	2322.99	2383.49	1.65	1.4	c28982.graph_c0_seq1,c28982.graph_c0_seq2,c28982.graph_c0_seq3	129
ABC transporter-278	c58448.graph_c0	--	--	--	K05658|1e-07|tad:TRIADDRAFT_54423|hypothetical protein	[Q]	Secondary metabolites biosynthesis, transport and catabolism	--	ABC transporter B family member 2 GN=abcB2 OS=Dictyostelium discoideum (Slime mold) PE=3 SV=1	ABC transporter B family protein [Polysphondylium pallidum PN500]	184.76	245	0.65	0.55	c58448.graph_c0_seq1	4
ABC transporter-278	c14660.graph_c0	--	--	Molecular Function: hydrolase activity (GO:0016787);;	--	--	--	--	--	putative ABC transporter [Neospora caninum Liverpool]	1165.73	1226.21	1.53	1.3	c14660.graph_c0_seq1,c14660.graph_c0_seq2	60
ABC transporter-278	c63763.graph_c0	[V]	Defense mechanisms	Molecular Function: hydrolase activity (GO:0016787);;	--	[Q]	Secondary metabolites biosynthesis, transport and catabolism	ABC transporter	Protein white GN=w OS=Drosophila melanogaster (Fruit fly) PE=2 SV=2	ABC2 type transporter [Acanthamoeba castellanii str. Neff]	372.54	433	0.48	0.41	c63763.graph_c0_seq1	6
ABC transporter-278	c51784.graph_c0	[V]	Defense mechanisms	Molecular Function: transporter activity (GO:0005215);; Molecular Function: ATPase activity (GO:0016887);;	--	[Q]	Secondary metabolites biosynthesis, transport and catabolism	ABC transporter	ABC transporter C family member 8 GN=abcC8 OS=Dictyostelium discoideum (Slime mold) PE=3 SV=1	ABC transporter family protein [Cryptosporidium muris RN66]	350.55	411	0.93	0.79	c51784.graph_c0_seq1	11
ABC transporter-278	c52447.graph_c0	[V]	Defense mechanisms	Molecular Function: ATPase activity (GO:0016887);;	--	[Q]	Secondary metabolites biosynthesis, transport and catabolism	ABC transporter;; AAA domain;; AAA ATPase domain	ABC transporter G family member 24 GN=abcG24 OS=Dictyostelium discoideum (Slime mold) PE=3 SV=1	PREDICTED: similar to ABC transporter expressed in trachea CG2969-PD [Tribolium castaneum]	562.51	623	0	0	c52447.graph_c0_seq1	0
ABC transporter-278	c1794.graph_c0	--	--	Molecular Function: hydrolase activity (GO:0016787);;	K05679|6e-12|bfo:BRAFLDRAFT_82876|hypothetical protein	[Q]	Secondary metabolites biosynthesis, transport and catabolism	ABC-2 type transporter	ABC transporter G family member 24 GN=abcG24 OS=Dictyostelium discoideum (Slime mold) PE=3 SV=1	putative ABC transporter [Neospora caninum Liverpool]	460.52	521	0.45	0.38	c1794.graph_c0_seq1	7
ABC transporter-278	c80840.graph_c0	--	--	--	--	--	--	--	ABC transporter C family member 12 GN=abcC12 OS=Dictyostelium discoideum (Slime mold) PE=3 SV=1	PREDICTED: multidrug resistance-associated protein 1-like [Aplysia californica]	166.82	227	0.18	0.15	c80840.graph_c0_seq1	1
ABC transporter-278	c62869.graph_c0	--	--	Molecular Function: nucleoside-triphosphatase activity (GO:0017111);;	K05673|4e-09|isc:IscW_ISCW019069|ABC transporter, putative (EC:1.3.1.74)	--	--	--	--	ABC transporter, putative [Ixodes scapularis]	155.87	216	0.57	0.49	c62869.graph_c0_seq1	3
ABC transporter-278	c6338.graph_c0	--	--	--	--	[IR]	--	ABC-2 type transporter	--	ABC transporter G family member 20 [Crassostrea gigas]	145.91	206	0.41	0.35	c6338.graph_c0_seq1	2
[truncated: 378 more rows]

## Sheet: intestinal digestive enzymes
S4.4 Table. The genes related to intestinal digestive enzymes identified in the Monochamus alternatus Hope transcriptome.
[truncated: 395 more rows]

[truncated: 3 more sheets: possible targets, immune-related molecules, 0]
